# Supplementary material for: The HDR CARE Scale, Inpatient Version: A validated survey instrument to measure environmental affordance for nursing tasks in inpatient healthcare settings
Source: PLoS One. 2021 Oct 20;16(10):e0258815. doi: 10.1371/journal.pone.0258815 (PMC8528276; doi:10.1371/journal.pone.0258815)
Supplement: S1 Dataset — (XLSX) [file pone.0258815.s001.xlsx]

## Sheet: Data
survey_start	survey_end	survey_id	nurse	hosp	dept	inpatient	division	role	yrsorg	supervise	postype	hrswk	gender	age	race	chart_decentral	chart_patarea	chart_centralarea	chart_office	chart_otherarea	pce_sat_help	pce_sat_gethelp	pce_sat_care	pce_sat_walk	pce_sat_time	pce_sat_respond	pce_sat_interact	pce_sat_monitor	pce_sat_noise	pce_sat_chart	pce_sat_info	pce_sat_supplies	pce_sat_workexp	pce_sat_patexp	pce_sat_famexp	jobsat_enjoy	jobsat_capable	jobsat_individual	jobsat_expertise	jobsat_overalljob	jobsat_help	jobsat_getalong	jobsat_comm	jobsat_care	jobsat_overallcoworkers	pgengage_stay	pgengage_proud	pgengage_care	pgengage_years
2017-05-24 07:00:57	2017-05-24 07:21:28	R_ai6qvgucstiv8M9	1	Great Plains Health	Behavioral Health Services	1	Behavioral Health	Nurse	9	1	1	36	1			0	0	100		0	6	6	6	6	6	6	6	6	6	6			6	6		4	4	4	4	4	4	4	4	4	4
2017-05-24 04:12:36	2017-05-24 04:45:23	R_2rSLd1KYrAanM2x	1	Great Plains Health	Behavioral Health Services	1	Behavioral Health	Nurse Support	7	0	1	36	1			0	0	100		0	5	5	5	6	5	5	5	5	6	7			5	5		3	4	3	3	4	3	4	4	4	4
2017-05-25 09:08:13	2017-05-25 11:27:42	R_uz6IgGVgeSXNyZr	1	Great Plains Health	Behavioral Health Services	1	Behavioral Health	Nurse	4	1	1	36	1			0	0	100		0	3	3	5	3	5	3	3	3	6	5			5	5
2017-05-26 10:59:59	2017-05-26 11:12:21	R_2sb4NVvk4Bnxx6f	1	Great Plains Health	Behavioral Health Services	1	Behavioral Health	Nurse	5	0	1	39	2	43		0	0	100		0	6	5	6	6	3	5	6	6	5	4			4	4
2017-05-27 18:45:49	2017-05-27 19:13:00	R_3I4d48oPnpjay5h	1	Great Plains Health	BHS Psychiatry Clinic	1	Behavioral Health	Nurse	0	1	3	36	2	56		0	0	100		0	7	7	7	6	6	7	7	7	6	6			4	4		5	5	5	5	5	5	5	5	5	5
2017-05-26 00:37:00	2017-05-26 01:07:22	R_1iqvGCA2bo0Le5G	1	Great Plains Health	ICU - Intensive Care Unit / Critical Care	1	ICU/Critical Care	Nurse Support	1	0	1	40	1	48		25	75	0		0	6	4	6	4	3	6	5	7	6	5			3	6		5	5	5	5	5	3	4	3	4	4
2017-06-16 00:17:16	2017-06-16 00:55:54	R_wNz5uNc3WwMiWFb	1	Great Plains Health	ICU - Intensive Care Unit / Critical Care	1	ICU/Critical Care	Nurse Support	2	0	1	40	1	48		35	30	35		0	6	3	6	3	5	5	5	6	5	5			6	6		5	5	3	3	4	2	3	3	4	4
2017-05-24 19:51:19	2017-05-24 20:13:26	R_4OBdFN3xlHiqCJz	1	Great Plains Health	ICU - Intensive Care Unit / Critical Care	1	ICU/Critical Care	Nurse Support	1	0	1	42	1	26		0	100	0		0	6	6		6	6	4	4	7	4	5			7	7		5	5	5	4	5	4	4	4	4	4
2017-05-31 09:03:59	2017-05-31 17:48:16	R_3sc3p1Tyk3zenF4	1	Great Plains Health	ICU - Intensive Care Unit / Critical Care	1	ICU/Critical Care	Nurse Support	5	0	1	36	1			50	50	0		0	2	3	7	3	2	6	6	2	2	3			4	4		4	4	4	4	4	4	4	2	2	3
2017-06-15 10:23:20	2017-06-15 10:30:33	R_ApWw4enaxyhMCxH	1	Great Plains Health	ICU - Intensive Care Unit / Critical Care	1	ICU/Critical Care	Nurse Support	2	0	1	36	1	22		40	50	10		0	6	6	6	6	6	6	6	6	4	6			6	6		4	4	4	4	4	4	4	4	4	4
2017-05-24 16:10:36	2017-05-24 16:21:08	R_3O8EolU2F7eP00v	1	Great Plains Health	ICU - Intensive Care Unit / Critical Care	1	ICU/Critical Care	Nurse Support	1	0	3	20	1	27		70	20	10		0	2	3	6	6	6	4	6	2	2	6			6	4		5	4	2	4	4	5	5	5	5	5
2017-05-24 16:01:29	2017-05-24 16:27:12	R_21GMqATJRN5hn0I	1	Great Plains Health	ICU - Intensive Care Unit / Critical Care	1	ICU/Critical Care	Nurse Support	3	0	1	36	1	27		0	75	25		0	6	6	7	6	6	6	6	6	5	5			7	7		5	5	5	5	5	5	5	5	5	5
2017-05-29 12:16:55	2017-05-29 15:21:28	R_3OcsfdSoNP8og5k	1	Great Plains Health	ICU - Intensive Care Unit / Critical Care	1	ICU/Critical Care	Nurse Support	14	0	2	36	2			30	40	30		0	6	6	6	3	5	6	6	6	3	2			5	6		5	4	4	4	5	5	4	4	3	5
2017-06-19 15:48:28	2017-06-19 15:56:14	R_3lKSaXArGwLdOzC	1	Great Plains Health	ICU - Intensive Care Unit / Critical Care	1	ICU/Critical Care	Nurse Support	1	0	1	36	1	22		0	50	50		0	7	6	6	3	6	7	7	7	7	6			7	7
2017-05-19 22:54:25	2017-05-19 23:12:23	R_2xXbdM78Rm7qG1s	1	Great Plains Health	Med/Surg - Medical-Surgical / Telemetry	1	MedSurg/Telemetry	Nurse Support	1	0	1	36	1	29		50	50	0		0	7	5	5	6	7	5	7	6	5	5			6	6		5	5	5	4	4	4	4	4	4	4
2017-06-21 17:32:59	2017-06-22 08:12:34	R_ABSSpBu9PIImLMB	1	Great Plains Health	Med/Surg - Medical-Surgical / Telemetry	1	MedSurg/Telemetry	Nurse Support	2	1	1	60	1	28		0	50	50		0	6	5	5	6	5	5	6	6	6	4			5	5		4	4	4	4	4	4	4	4	3	4
2017-06-18 20:22:45	2017-06-18 21:10:05	R_1hF1n3N2VxpZEAP	1	Great Plains Health	Med/Surg - Medical-Surgical / Telemetry	1	MedSurg/Telemetry	Nurse Support	0	0	1	36	1	23		50	50	0		0	6	6	6	5	6	5	6	6	6	5			5	6		3	4	4	3	3	4	4	4	4	4
2017-05-22 12:48:57	2017-05-22 14:56:10	R_3er7o3GjzOw2ZoQ	1	Great Plains Health	Med/Surg - Medical-Surgical / Telemetry	1	MedSurg/Telemetry	Nurse Support	3	0	1	35	1	33		25	50	25		0	6	6	6	6	6	6	6	6	6	6			6	6		4	4	4	4	4	4	4	4	4	4
2017-08-14 14:29:31	2017-08-14 14:46:40	R_3lwhdKRU9ePGGDr	1	Fremont Health	ICU - Intensive Care Unit / Critical Care	1	ICU/Critical Care	Nurse	21	1	1	36	1	41		5	90	5		0	3	3	6	6	6	6	6	7	5	6			6	6		5	5	5	4	5	5	4	2	4	5
2017-08-21 14:18:06	2017-08-21 14:26:17	R_3HK4wsK0ufnaWgd	1	Fremont Health	ICU - Intensive Care Unit / Critical Care	1	ICU/Critical Care	Nurse	1	0	1	36	1	25		10	60	30		0	5	5	5	5	4	5	5	5	5	5			5	5		4	4	4	4	4	4	4	4	4	4
2017-05-23 00:47:56	2017-05-23 01:03:22	R_1d52SODKcV3q35I	1	Great Plains Health	Med/Surg - Medical-Surgical / Telemetry	1	MedSurg/Telemetry	Nurse Support	1	0	1	36	1	25		25	75	0		0	6	6	6	6	6	5	6	6	6	6			6	6		5	4	4	4	5	4	4	4	4	4
2017-06-18 10:41:12	2017-06-18 11:51:52	R_2CHQ11n0gBzsBmL	1	Great Plains Health	Med/Surg - Medical-Surgical / Telemetry	1	MedSurg/Telemetry	Nurse Support	4	0	1	36	1	30		0	50	50		0	4	2	4	4	4	3	5	5	4	4			4	4
2017-06-15 18:48:09	2017-06-15 18:57:03	R_3Lhds6aKCFcBYHa	1	Great Plains Health	Med/Surg - Medical-Surgical / Telemetry	1	MedSurg/Telemetry	Nurse Support	0	0	1	50	1	20		0	50	50		0	6	2	6	6	6	2	6	6	6	6			5	6		4	4	4	4	4	4	3	3	4	4
2017-05-25 15:35:18	2017-05-25 16:17:02	R_ysWPvfu9m8Rt4IN	1	Great Plains Health	Womens and Children / LDRPN	1	Women, Infant & Children/LDPRN	Nurse Management	3	1	3	26	1	27		20	40	40		0	2	2	5	2	4	5	2	5	6	5			2	2		5	2	4	4	4	5	4	5	4	5
2017-06-15 08:54:56	2017-06-15 09:16:09	R_3CVH69fUHo7F7Ma	1	Great Plains Health	Med/Surg - Medical-Surgical / Telemetry	1	MedSurg/Telemetry	Nurse	2	1	1	36	1	26		75	25	0		0	2	1	3	4	5	3	3	3	5	3			5	5		4	4	4	4	4	4	3	4	3	4
2017-06-20 15:21:46	2017-06-20 15:47:00	R_cPazL3keDaGDcXP	1	Fremont Health	ICU - Intensive Care Unit / Critical Care	1	ICU/Critical Care	Nurse	4	0	1	26	1			50	30	20		0	5	2	6	2	6	5	6	3	4	5			4	6		4	4	4	4	4	4	4	4	4	4
2017-07-07 14:15:22	2017-07-07 15:35:54	R_6fKOgdQ6UehsVpP	1	Fremont Health	ICU - Intensive Care Unit / Critical Care	1	ICU/Critical Care	Nurse	3	1	1	40	1	35		50	30	20		0	1	1	6	1	5	5	1	7	6	5			3	6		4	1	4	2	2	5	5	4	4	5
2017-08-19 01:56:32	2017-08-19 02:13:01	R_6yPiD7Sat1oS7iJ	1	Fremont Health	ICU - Intensive Care Unit / Critical Care	1	ICU/Critical Care	Nurse	13	1	1	38	2	40		45	15	20	20		5	4	5	3	3	4	5	4	3	3			5	5		4	4	4	4	4	3	3	3	3	3
2017-08-17 16:17:03	2017-08-17 16:44:57	R_eri3SWVBI7gXaHX	1	Fremont Health	ICU - Intensive Care Unit / Critical Care	1	ICU/Critical Care	Nurse	6	1	1	36	1	30		90	5	5		0	1	1	3	1	4	2	1	5	4	5			3	4		3	2	4	4	4	2	4	2	4	4
2017-07-08 01:53:20	2017-07-08 02:22:49	R_eyNzCYROzs3ZdR3	1	Fremont Health	ICU - Intensive Care Unit / Critical Care	1	ICU/Critical Care	Nurse	3	0	1	38	1	26		20	10	70		0	6	3	6	6	6	6	6	6	6	5			6	6		4	4	4	4	4	4	4	4	4	4
2017-05-22 11:59:26	2017-05-22 14:48:14	R_3LXBD3hsfQbXgWN	1	Great Plains Health	Med/Surg - Medical-Surgical / Telemetry	1	MedSurg/Telemetry	Nurse	19	0	1	36	1	55		25	50	25		0	3	2	2	3	2	3	6	6	6	6			5			4	4	4	4	4	2	4	4	4	4
2017-05-23 14:36:13	2017-05-23 14:46:53	R_1OOHueQDUATte5j	1	Great Plains Health	Med/Surg - Medical-Surgical / Telemetry	1	MedSurg/Telemetry	Nurse	2	1	1	38	1	26		85	15	0		0	4	2	5	3	5	5	5	5	5	3			5	5		4	2	4	4	4	3	3	4	3	3
2017-06-15 07:16:40	2017-06-15 07:34:37	R_3dKb50crXHBhCFd	1	Great Plains Health	ICU - Intensive Care Unit / Critical Care	1	ICU/Critical Care	Nurse	3	1	1	40	1	29		75	25	0		0	1	2	6	4	6	3	1	3	3	6			6	6		4	4	4	4	4	4	4	4	4	4
2017-06-16 07:32:29	2017-06-16 07:45:42	R_OEbxHzTu87zCGv7	1	Great Plains Health	ICU - Intensive Care Unit / Critical Care	1	ICU/Critical Care	Nurse	7	1	1	36	1	28		60	30	10		0	5	5	5	6	5	6	5	6	5	5			5	5		4	4	3	4	4	4	4	4	4	4
2017-06-16 23:37:49	2017-06-17 00:01:25	R_Z9ttsy71VpTfwGd	1	Great Plains Health	ICU - Intensive Care Unit / Critical Care	1	ICU/Critical Care	Nurse	2	0	1	40	1			80	20	0		0	3	3	6	6	6	6	6	5	6	3			6	6		4	5	4	4	4	4	4	4	3	4
2017-05-25 23:48:46	2017-05-26 00:03:18	R_2725dJV2vIIaymG	1	Great Plains Health	ICU - Intensive Care Unit / Critical Care	1	ICU/Critical Care	Nurse	1	0	1	36	1			90	0	10		0	3	3	5	5	5	5	3	6	6	4			3	4		4	4	4	4	4	4	4	4	4	4
2017-05-24 14:36:38	2017-05-24 15:07:52	R_1GP26ZeHVZARVLj	1	Great Plains Health	ICU - Intensive Care Unit / Critical Care	1	ICU/Critical Care	Nurse	2	0	1	36	1	39		40	40	20		0	3	3	5	3	5	5	3	6	6	3			3	5		4	4	4	4	5	4	4	4	4	5
2017-05-30 07:34:04	2017-05-30 07:52:28	R_3oXCdc16L2fFzhL	1	Great Plains Health	ICU - Intensive Care Unit / Critical Care	1	ICU/Critical Care	Nurse	7	1	1	32	1	32		60	40	0		0	1	1	5	3	4	3	5	5	5	1			3	3		4	4	4	4	4	5	5	5	5	5
2017-05-26 11:33:52	2017-05-26 12:00:02	R_1n7KHjQndUvmmG1	1	Great Plains Health	ICU - Intensive Care Unit / Critical Care	1	ICU/Critical Care	Nurse	5	1	1	40	1	27		75	20	5		0	3	3	6	3	6	3	5	3	3	3			3	5		3	4	4	4	4	4	4	4	4	4
2017-06-23 10:18:54	2017-06-23 13:10:04	R_6rh6mzXIAazASVv	1	Fremont Health	ICU - Intensive Care Unit / Critical Care	1	ICU/Critical Care	Nurse	6	1	1	36	1	29		80	19	1		0	1	1	2	1	4	2	1	5	5	6			1	1		4	4	3	2	3	2	4	2	3	4
2017-06-18 09:30:41	2017-06-18 09:41:33	R_BFIrPPwaBO6CQGB	1	Great Plains Health	ICU - Intensive Care Unit / Critical Care	1	ICU/Critical Care	Nurse	1	0	1	40	1	24		80	15	5		0	1	1	5	4	5	3	2	5	5	3			5	5		4	4	4	4	4	4	4	4	4	4
2017-05-26 12:13:37	2017-05-26 13:08:51	R_2CrZfPr019uAXxu	1	Great Plains Health	ICU - Intensive Care Unit / Critical Care	1	ICU/Critical Care	Nurse	22	1	1	40	1	55		75	25	0		0	2	2	3	6	2	2	2	2	6	2			6	2		5	4	4	4	5	4	4	3	5	5
2017-05-30 22:50:50	2017-05-31 01:18:34	R_BCYyoexEOPAm5Hz	1	Great Plains Health	ICU - Intensive Care Unit / Critical Care	1	ICU/Critical Care	Nurse	2	1	1	36	1	27		20	60	20		0	6	6	6	6	6	6	6	6	5	6			7	6		4	4	4	4	4	4	3	3	3	4
2017-05-24 14:39:19	2017-05-24 15:06:12	R_3nibwmKUN0CISHj	1	Great Plains Health	ICU - Intensive Care Unit / Critical Care	1	ICU/Critical Care	Nurse	3	0	1	40	1	26		65	30	5		0	1	2	5	6	5	5	2	6	2	4			6	6		4	5	5	5	4	5	5	5	5	5
2017-05-28 20:00:01	2017-05-28 20:20:17	R_12xQF0owiQlL9yI	1	Great Plains Health	ICU - Intensive Care Unit / Critical Care	1	ICU/Critical Care	Nurse	7	0	1	36	1	27		85	10	5		0	3	3	6	3	6	5	6	5	3	3			5	5		4	5	4	4	4	4	4	4	4	4
2017-06-14 19:38:02	2017-06-14 19:49:54	R_UnDnV7RueYczPod	1	Great Plains Health	ICU - Intensive Care Unit / Critical Care	1	ICU/Critical Care	Nurse	10	1	1	40	1	48		50	50	0		0	1	1	3	2	3	3	2	1	3	4			2	2		4	4	3	4	4	5	5	4	4	4
2017-06-14 23:50:03	2017-06-15 00:00:20	R_1ISN2CbbYauWwoL	1	Great Plains Health	ICU - Intensive Care Unit / Critical Care	1	ICU/Critical Care	Nurse	0	0	1	40	1	42		80	20	0		0	5	3	7	6	7	7	6	7	6	1			5	6
2017-06-17 12:03:27	2017-06-17 14:13:27	R_3rM4E3moV6CZ90m	1	Great Plains Health	Med/Surg Float Pool	1	MedSurg/Telemetry	Nurse	0	0	1	36	1	29		75	25	0		0	3	3	6	3	6	6	4	6	5	4			6	6		5	5	5	5	5	5	5	5	5	5
2017-05-24 16:03:33	2017-05-24 16:16:43	R_28CJR97CfxABGZ4	1	Great Plains Health	Med/Surg Float Pool	1	MedSurg/Telemetry	Nurse	20	1	1	38	1	53		75	25	0		0	3	3	6	4	6	6	4	6	5	4			6	6		4	4	4	3	4	4	4	4	4	4
2017-06-02 14:59:28	2017-06-02 15:17:13	R_3rNWh7rRhWAC1pJ	1	Great Plains Health	Med/Surg - Medical-Surgical / Telemetry	1	MedSurg/Telemetry	Nurse	1	0	1	40	1	23		60	35	5		0	3	5	6	6	5	5	3	6	4	2			5	5		5	5	5	5	5	4	4	4	4	4
2017-06-14 21:35:12	2017-06-14 21:52:51	R_3D72Bc11ofajjFU	1	Great Plains Health	Med/Surg - Medical-Surgical / Telemetry	1	MedSurg/Telemetry	Nurse	5	1	1	36	1	39		30	40	30		0	3	4	6	2	4	4	3	5	5	3			4	5		5	5	5	5	5	4	4	4	4	4
2017-05-29 04:55:16	2017-05-29 05:33:53	R_2tEvZhBFDhQ0HG3	1	Great Plains Health	Med/Surg - Medical-Surgical / Telemetry	1	MedSurg/Telemetry	Nurse	0	1	3	36	1	65		75	25	0		0	5	5	7	3	6	5	6	7	3	3			6	7		5	5	5	5	5	5	5	5	5	5
2017-05-19 15:18:36	2017-05-19 15:47:52	R_1gtChdh4vvGW6j2	1	Great Plains Health	Med/Surg - Medical-Surgical / Telemetry	1	MedSurg/Telemetry	Nurse	16	0	1	40	1			10	90	0		0	3	3	6	3	6	5	6	6	5	6			6	6		5	4	4	5	5	4	4	4	4	5
2017-06-15 07:53:57	2017-06-15 11:23:49	R_31N6RzJ7QaB6WoX	1	Great Plains Health	Med/Surg - Medical-Surgical / Telemetry	1	MedSurg/Telemetry	Nurse	2	0	3	36	1	24		5	95	0		0	6	5	5	6	5	5	5	6	4	6			6	6		5	4	4	4	5	4	4	4	4	4
2017-05-22 15:35:59	2017-05-22 16:33:11	R_25SzuZShf3iYfmE	1	Great Plains Health	Med/Surg - Medical-Surgical / Telemetry	1	MedSurg/Telemetry	Nurse	2	0	3	36	1	24		5	95	0		0	5	6	6	6	5	6	5	6	6	6			3	6		4	4	4	4	4	5	4	4	4	4
2017-06-15 00:46:43	2017-06-17 01:39:29	R_6QjVq6ltswh2Bhv	1	Great Plains Health	Med/Surg - Medical-Surgical / Telemetry	1	MedSurg/Telemetry	Nurse	0	0	1	50	1	25		10	75	15		0	3	3	4	5	4	4	4	4	4	2			3	4		4	4	4	5	4	4	4	4	4	4
2017-05-28 11:15:35	2017-05-28 11:40:49	R_2wFTrjU9wfMIlQf	1	Great Plains Health	Med/Surg - Medical-Surgical / Telemetry	1	MedSurg/Telemetry	Nurse	2	1	1	50	1	46		65	20	15		0	3	3	5	2	3	3	5	3	6	2			5	5		4	4	4	4	4	3	3	3	4	4
2017-06-15 11:58:23	2017-06-15 12:11:27	R_3D1LdvIjV74a8Sm	1	Great Plains Health	Med/Surg - Medical-Surgical / Telemetry	1	MedSurg/Telemetry	Nurse	2	1	1	40	1	40		75	25	0		0	2	5	7	6	7	7	3	7	4	2			6	6		4	4	4	4	4	4	4	4	4	4
2017-05-22 06:37:46	2017-05-22 06:47:36	R_115ZBgcNgDc6fQ5	1	Great Plains Health	Med/Surg - Medical-Surgical / Telemetry	1	MedSurg/Telemetry	Nurse	3	1	2	36	1	27		25	75	0		0	2		6	4	5	3	2	6	7	4			5	6
2017-06-05 11:14:22	2017-06-05 11:23:54	R_79gcrKJ4d7VlVyJ	1	Great Plains Health	Med/Surg - Medical-Surgical / Telemetry	1	MedSurg/Telemetry	Nurse	24	0	1	40	1	51		5	0	95		0	5	2	6	4	5	4	5	4	6	3			3	6		2	2	3	1	2	2	2	2	2	4
2017-06-17 03:31:26	2017-06-17 03:47:48	R_1KxT3UvXnJeIzlK	1	Great Plains Health	Med/Surg - Medical-Surgical / Telemetry	1	MedSurg/Telemetry	Nurse	0	0	1	37	1			25	50	25		0	3	1	3	4	5	2	6	4	5	1			5	4		3	3	3	2	4	4	1	2	1	3
2017-05-19 17:59:22	2017-05-19 18:34:38	R_1cYvvlCkbWJLX8Y	1	Great Plains Health	Med/Surg - Medical-Surgical / Telemetry	1	MedSurg/Telemetry	Nurse	1	0	1	36	1	24		80	20	0		0	5	5	6	6	6	6	5	6	6	6			6	6		4	4	4	4	4	4	3	4	4	4
2017-05-24 04:46:46	2017-05-24 04:55:53	R_1kHLEFSKyXP86Bk	1	Great Plains Health	Med/Surg - Medical-Surgical / Telemetry	1	MedSurg/Telemetry	Nurse	1	0	1	36	1			50	50	0		0	6	6	6	5	6	6	5	6	5	5			6	6		4	4	4	4	4	4	4	4	4	4
2017-06-26 01:48:33	2017-06-26 01:56:54	R_3CsnAC4kC7mXAVf	1	Fremont Health	ICU - Intensive Care Unit / Critical Care	1	ICU/Critical Care	Nurse	3	1	1	36	1	39		50	50	0		0	6	6	6	6	6	6	6	6	5	6			6	6		4	4	4	4	4	4	4	4	4	4
2017-08-20 05:14:03	2017-08-20 05:23:34	R_cuxhCBt3oMXmfEF	1	Fremont Health	ICU - Intensive Care Unit / Critical Care	1	ICU/Critical Care	Nurse	4	1	3	12				0	20	80		0	1	1	5	4	5	3	5	6	6	2			5	5		4	3	4	4	4	3	3	3	3	3
2017-06-21 02:28:23	2017-06-21 02:38:13	R_201pwSQk0u6tL8N	1	Fremont Health	ICU - Intensive Care Unit / Critical Care	1	ICU/Critical Care	Nurse	7	0	1	36	1	25		34	33	33		0	3	3	6	5	6	6	6	6	5	6			6	6
2017-07-08 03:12:29	2017-07-08 03:21:16	R_baAdj7w3Ao6r1PL	1	Fremont Health	ICU - Intensive Care Unit / Critical Care	1	ICU/Critical Care	Nurse	14	1	1	36	2	40		70	15	15		0	5	5	5	3	5	5	5	6	3	4			5	5
2017-06-23 10:55:49	2017-06-23 11:53:31	R_0vPSaf38qZVOp5r	1	Fremont Health	Med/Surg - Medical-Surgical / Telemetry	1	MedSurg/Telemetry	Nurse Support	38	0	3	12	1			0	2	98		0	6	6	6	3	6	6	6	6	6	5			6	6		5	3	4	3	5	4	4	4	4	4
2017-06-21 02:34:07	2017-06-21 02:56:44	R_4Mjd3clZKlkhPff	1	Fremont Health	Med/Surg - Medical-Surgical / Telemetry	1	MedSurg/Telemetry	Nurse Support	2	0	1	48	1	30		10	90	0		0	5	2	7	3	5	6	4	6	6	6			2	6		2	5	2	2	2	1	1	1	1	1
2017-08-21 19:25:40	2017-08-21 21:44:14	R_8l7zqTVRckOlekd	1	Fremont Health	Med/Surg - Medical-Surgical / Telemetry	1	MedSurg/Telemetry	Nurse Support	2	0	1	48	1			25	75	0		0	4	2	5	5	5	3	3	5	5	5			3	3		3	5	2	3	3	1	2	2	1	2
2017-07-07 14:56:02	2017-07-07 18:38:02	R_1Ne4VxF0LzUR1ul	1	Fremont Health	Med/Surg - Medical-Surgical / Telemetry	1	MedSurg/Telemetry	Nurse Support	9	0	1	36	1	37		90	5	5		0	2	1	3	2	2	2	3	6	3	4			2	3		4	5	5	4	4	3	2	2	3	5
2017-06-27 12:15:49	2017-06-27 12:27:59	R_dojjRm1tWRnrCct	1	Fremont Health	Med/Surg - Medical-Surgical / Telemetry	1	MedSurg/Telemetry	Nurse Support	11	0	1	37	1	56		0	90	10		0	7	4	7	4	5	6	6	7	7	4			6	4
2017-06-20 10:58:16	2017-07-06 08:58:00	R_er4cFwTLAJpSaDX	1	Fremont Health	Med/Surg - Medical-Surgical / Telemetry	1	MedSurg/Telemetry	Nurse Support	19	1	1	48	1	41		50	0	50		0	5	5	3	5	3	3	5	6	3	5			5	4
2017-05-20 14:19:08	2017-05-20 15:39:40	R_2WILaQUDmCpjqRf	1	Great Plains Health	Med/Surg - Medical-Surgical / Telemetry	1	MedSurg/Telemetry	Nurse	1	1	1	40	2	36		90	0	10		0	5	4	5	2	4	2	5	5	7	2			6	5		4	4	5	4	4	4	4	4	4	4
2017-06-15 01:06:35	2017-06-15 01:23:55	R_3iEhM7o1TX731s5	1	Great Plains Health	Med/Surg - Medical-Surgical / Telemetry	1	MedSurg/Telemetry	Nurse	1	0	1	40	1	24		90	10	0		0	5	5	6	5	6	6	6	6	5	6			6	6		4	4	4	4	4	4	4	4	4	4
2017-06-06 07:54:06	2017-06-06 08:14:56	R_Qht3m4IIV2hCYDf	1	Great Plains Health	Nursery	1	Women, Infant & Children/LDPRN	Nurse	21	0	2	24	1	61		50	0	0	50		2	2	6	5	6	6	2	6	6	2			5	5		4	4	4	4	4	5	5	5	5	5
2017-06-20 21:57:00	2017-07-06 14:03:36	R_3myKas7CfDhpltj	1	Fremont Health	Med/Surg - Medical-Surgical / Telemetry	1	MedSurg/Telemetry	Nurse Support	4	0	1	44	1	41		60	30	10		0	7	6	7	7	6	6	7	6	6	7			7	7
2017-06-29 22:51:36	2017-06-29 23:08:30	R_3eG9aAr4hMKM9V3	1	Fremont Health	Med/Surg - Medical-Surgical / Telemetry	1	MedSurg/Telemetry	Nurse	2	0	1	36	1	23		75	15	10		0	6	6	5	6	6	4	6	3	5	6			6	5		4	4	4	4	4	5	5	4	5	5
2017-06-21 09:22:53	2017-06-21 09:59:56	R_298phl3NzCAlS2F	1	Fremont Health	Med/Surg - Medical-Surgical / Telemetry	1	MedSurg/Telemetry	Nurse	0	0	1	36	1	40		0	15	85		0	5	5	6	6	6	5	5	7	5	5			6	6		4	4	4	4	4	4	4	3	3	4
2017-06-25 10:32:57	2017-06-25 10:41:37	R_3C4xnpWqEW35RwV	1	Fremont Health	Med/Surg - Medical-Surgical / Telemetry	1	MedSurg/Telemetry	Nurse	1	0	1	36				25	75	0		0	4	4	6	5	5	5	5	6	5	5			6	5		5	4	4	4	4	4	4	4	4	4
2017-06-21 23:08:16	2017-06-21 23:32:52	R_czOBmCCyx2QXJmB	1	Fremont Health	Med/Surg - Medical-Surgical / Telemetry	1	MedSurg/Telemetry	Nurse	12	0	1	40	1	63		50	50	0		0	4	3	5	3	3	4	4	4		3			4	4		3	2	3		3	2	2	2	2	3
2017-07-06 09:15:41	2017-07-06 09:51:49	R_5h89i8qbBfeg7hr	1	Fremont Health	Med/Surg - Medical-Surgical / Telemetry	1	MedSurg/Telemetry	Nurse	1	1	1	36	1	24		50	50	0		0	6	6	7	6	7	7	7	7	7	6			5	5		4	3	5	5	4	3	4	4	4	4
2017-06-26 10:41:45	2017-06-26 11:11:22	R_3VMCGCXS6s1kLqt	1	Fremont Health	Med/Surg - Medical-Surgical / Telemetry	1	MedSurg/Telemetry	Nurse	1	1	1	36	1	24		50	50	0		0	7	5	7	5	4	7	7	7	7	6			7	7		4	4	5	5	4	4	4	4	4	4
2017-06-21 00:46:28	2017-06-21 00:59:58	R_cSiH0SThIUIxRmR	1	Fremont Health	Med/Surg - Medical-Surgical / Telemetry	1	MedSurg/Telemetry	Nurse	32	1	1	36	1	62		10	90	0		0	7	6	7	5	7	6	7	7	6	6			6	6		5	5	5	5	5	5	5	5	4	5
2017-06-20 15:22:09	2017-06-20 16:02:55	R_aWzfjSBFCRJk6kl	1	Fremont Health	Med/Surg - Medical-Surgical / Telemetry	1	MedSurg/Telemetry	Nurse	34	0	1	36	1			35	50	15		0	5	4	6	2	5	3	7	4	5	4			4	5		4	4	4	4	4	5	5	5	5	5
2017-08-17 16:39:58	2017-08-17 16:55:18	R_8xnWrChSc8z4VeZ	1	Fremont Health	Med/Surg - Medical-Surgical / Telemetry	1	MedSurg/Telemetry	Nurse	3	0	1	40	1	27		25	50	25		0	6	5	5	4	6	6	6	6	3	6			6	6		4	3	4	4	4	4	3	3	4	4
2017-06-26 15:35:36	2017-06-26 15:44:35	R_6GAR6rTWaPjXHLf	1	Fremont Health	Med/Surg - Medical-Surgical / Telemetry	1	MedSurg/Telemetry	Nurse	3	1	1	45	1			10	80	10		0	1	2	5	1	6	2	1	5	6	3			1	2		5	4	4	4	5	4	4	4	4	4
2017-06-22 22:55:26	2017-06-22 23:05:53	R_6m9hOtF6dlpceiN	1	Fremont Health	Med/Surg - Medical-Surgical / Telemetry	1	MedSurg/Telemetry	Nurse	5	0	3	12	1	27		50	50	0		0	3	3	6	3	6	6	6	6	5	4			6	6		4	5	4	4	4	3	4	3	4	4
2017-06-21 10:34:04	2017-06-21 10:51:33	R_bC18lLKkYSII9V3	1	Fremont Health	Med/Surg - Medical-Surgical / Telemetry	1	MedSurg/Telemetry	Nurse	15	0	1	36	1	37		70	20	10		0	2	2	6	1	6	6	2	6	4	4			3	5		4	4	4	4	4	2	3	2	2	3
2017-07-11 01:35:33	2017-07-11 01:53:16	R_5yCKVVXON8C1JWZ	1	Fremont Health	Med/Surg - Medical-Surgical / Telemetry	1	MedSurg/Telemetry	Nurse	10	0	1	36	1			0	20	80		0	4	2	3	2	2	4	4	5	1	2			3	4		2	2	2	2	2	2	2	2	2	2
2017-07-10 14:50:01	2017-07-10 15:12:53	R_6E9QQKg56tmQyAR	1	Fremont Health	Med/Surg - Medical-Surgical / Telemetry	1	MedSurg/Telemetry	Nurse	8	0	3	12	1	30		80	10	10		0	4	3	6	5	6	6	3	7	6	4			4	6		4	4	4	4	4	4	4	4	4	4
2017-08-22 09:45:15	2017-08-22 09:51:33	R_6zHa4gBAnNgwjnn	1	Fremont Health	Med/Surg - Medical-Surgical / Telemetry	1	MedSurg/Telemetry	Nurse	2	0	3	12	1	50		80	20	0		0	5	5	7	6	5	6	5	6	6	5			6	6		4	4	4	4	4	4	4	4	4	4
2017-07-12 11:59:06	2017-07-12 12:07:53	R_0lmLqixsLrhsNtX	1	Fremont Health	Med/Surg - Medical-Surgical / Telemetry	1	MedSurg/Telemetry	Nurse	1	0	1	38	1			50	50	0		0	4	3	6	5	6	6	6	6	6	5			6	6		5		5	5	5	4	4	4	4	4
2017-05-23 08:07:10	2017-05-23 08:42:20	R_cBZvBiIDGsqGb5v	1	Great Plains Health	Surgery	1	Women, Infant & Children/LDPRN	Nurse	7	1	1	50	1	50		50	50	0		0	6	5	6	5	6	6	6	6	4	5			4	6		4	4	4	4	4	4	4	4	4	5
2017-05-23 07:59:48	2017-05-23 08:22:24	R_3s6o0i0XUpfX5ts	1	Great Plains Health	Surgery	1	Women, Infant & Children/LDPRN	Nurse	3	1	1	35	1	49		0	90	10		0	4	4	4	4	4	4	4	4	4	4			4	4		4	4	4	4	4	4	4	4	4	4
2017-06-17 11:07:26	2017-06-20 23:16:50	R_6Lr1EAGBaq5zyZb	1	Great Plains Health	Womens and Children / LDRPN	1	Women, Infant & Children/LDPRN	Nurse	2	0	1	40	1	26		25	25	50		0	5	5	6	4	6	6	5	6	7	3			6	6		4	4	4	4	4	4	4	4	4	4
2017-06-20 16:21:52	2017-06-20 16:36:29	R_1Cj6PxkRAlzv0uN	1	Great Plains Health	Womens and Children / LDRPN	1	Women, Infant & Children/LDPRN	Nurse	5	1	1	40	1	28		70	10	20		0	3	3	2	5	2	5	5	6	5	1			2	2		4	3	2	4	2	4	4	4	4	4
2017-05-25 10:00:36	2017-05-25 10:42:26	R_tKbqvDRvMPufJkZ	1	Great Plains Health	Womens and Children / LDRPN	1	Women, Infant & Children/LDPRN	Nurse	2	0	3	12	1	34		5	75	20		0	1	1	4	4	4	4	1	6	2	3			2			3	4	4	4	4	5	5	5	5	5
2017-05-25 16:00:02	2017-05-25 16:24:54	R_2w082wZnGKgUjka	1	Great Plains Health	Womens and Children / LDRPN	1	Women, Infant & Children/LDPRN	Nurse	9	1	3	20	1	35		20	75	5		0	1	2	3	3	2	3	2	4	6	3			4	4		4	3	3	4	4	4	4	4	4	4
2017-05-30 14:46:45	2017-05-30 14:59:08	R_3Jn5QnHUw22WFLs	1	Great Plains Health	Womens and Children / LDRPN	1	Women, Infant & Children/LDPRN	Nurse	10	1	3	12	1	31		50	0	50		0	1	1	4	2	4	4	2	4	4	4			2	4		3	2	4	4	4	2	4	2	4	4
2017-05-25 22:18:43	2017-05-25 23:16:29	R_1GGWhaCx3B0GkUx	1	Great Plains Health	Womens and Children / LDRPN	1	Women, Infant & Children/LDPRN	Nurse	2	0	1	38	1	24		10	15	75		0	3	4	5	5	5	4	6	2	7	3			5	5		4	4	3	5	4	4	4	4	4	4
2017-06-16 07:18:20	2017-06-16 07:53:36	R_3Gk9S6mxNC4qQga	1	Great Plains Health	Womens and Children / LDRPN	1	Women, Infant & Children/LDPRN	Nurse	7	1	1	40	1			50	50	0		0	2	3	5	4	5	5	3	6	5	4			4	4		3	4	4	4	3	4	4	4	4	4
2017-06-06 13:16:24	2017-06-06 13:25:54	R_2v1YPhiFKZqUWi1	1	Great Plains Health	Womens and Children / LDRPN	1	Women, Infant & Children/LDPRN	Nurse	1	0	1	40	1	32		75	10	15		0	5	5	6	5	6	6	6	6	6	5			6	6		4	4	4	4	4	4	4	4	4	4
2017-06-07 13:35:56	2017-06-07 13:50:19	R_3MKDUzdr4EzT9Lw	1	Great Plains Health	Womens and Children / LDRPN	1	Women, Infant & Children/LDPRN	Nurse	17	0						75	5	20		0	1	1	4	1	2	3	1	4	2	1			1	1		3	3	3	3	3	3	3	3	3	3
2017-05-29 23:07:47	2017-05-30 00:01:17	R_3EQ0EyyfawSabXV	1	Great Plains Health	Womens and Children / LDRPN	1	Women, Infant & Children/LDPRN	Nurse	5	1	1	40	1	27		50	30	20		0	7	6	7	5	6	7	7	7	5	4			6	7		4	4	4	4	4	5	5	5	5	5
2017-05-27 12:44:28	2017-05-27 13:03:37	R_2tmWYvskWr06kO0	1	Great Plains Health	Womens and Children / LDRPN	1	Women, Infant & Children/LDPRN	Nurse	3	0	1	36	1			25	75	0		0	1	1	2	4	2	2	2	6	6	1			2	3		3	4	4	4	4	5	5	5	5	5
2017-07-06 14:35:17	2017-07-06 14:48:40	R_cZ9lEyqOrux4YId	1	Fremont Health	Womens and Children / LDRPN	1	Women, Infant & Children/LDPRN	Nurse	2	0	1	36	1	44		30	20	50		0	7	7	7	6	7	6	7	6	6	6			6	6		4	4	4	4	4	5	5	5	4	4
2017-07-11 16:03:19	2017-07-11 17:23:02	R_0Chh4BDv9EbtMhL	1	Fremont Health	Womens and Children / LDRPN	1	Women, Infant & Children/LDPRN	Nurse	21	0	1	12	1	38		30	50	20		0	1	1	6	1	6	5	5	5	7	1			3	6		5	5	5	5	5	4	4	4	5	5
2017-07-06 12:18:09	2017-07-06 12:39:30	R_3NUoUg0HlFf2G5T	1	Fremont Health	Womens and Children / LDRPN	1	Women, Infant & Children/LDPRN	Nurse	9	0	1	36	1	32		20	50	30		0	1	1	6	2	6	3	2	7	7	4			2	3		5	5	5	5	5	5	5	5	5	5
2017-07-06 01:52:00	2017-07-06 02:15:16	R_5hjKg25d7fnO19z	1	Fremont Health	Womens and Children / LDRPN	1	Women, Infant & Children/LDPRN	Nurse	9	0	1	36	1	37		0	50	50		0	5	5	7	6	7	7	7	7	7	5			7	7		5	5	5	5	5	5	5	5	5	5
2017-07-08 18:05:06	2017-07-08 19:13:28	R_38F02tM96GpgqCF	1	Fremont Health	Womens and Children / LDRPN	1	Women, Infant & Children/LDPRN	Nurse	37	1	1	36	1			0	0	90		10	6	3	7	1	4	6	6	4	7	4			3	3		4	4	3	5	5	4	4	4	4	4
2017-06-20 13:21:00	2017-06-20 17:47:31	R_b8VthRYpuKabTWB	1	Fremont Health	Womens and Children / LDRPN	1	Women, Infant & Children/LDPRN	Nurse	29	0	1	36	1	53		20	70	10		0	5	5	6	3	6	6	5	5	5	3			5	5		5	4	5	5	5	4	4	4	4	4
2017-06-24 19:24:32	2017-06-24 19:46:02	R_3vFPa2Sr0hyNPQV	1	Fremont Health	Womens and Children / LDRPN	1	Women, Infant & Children/LDPRN	Nurse	5	0	1	36	1	29		10	25	65		0	2	2	6	1	4	2	6	3	4	2			4	5		4	4	4	4	4	5	5	5	5	5
2017-05-25 23:43:02	2017-05-26 00:09:40	R_3KOp4j0FFI5tn6l	1	Great Plains Health	Womens and Children / LDRPN	1	Women, Infant & Children/LDPRN	Nurse	2	0	2	24	1	38		40	50	10		0	5	5	6	4	6	6	5	6	5	3			5	5		4	5	4	4	4	5	5	5	5	5
2017-06-08 17:23:28	2017-06-08 17:36:34	R_3HoldjFwBtwmlRV	1	Great Plains Health	Womens and Children / LDRPN	1	Women, Infant & Children/LDPRN	Nurse	0	0	1	36	1	45		25	50	25		0	6	6	6	5	5	5	6	5	6	5			6	5		4	4	4	4	4	4	4	4	4	4
2017-06-25 17:14:08	2017-06-25 17:32:24	R_7TIOj0rCDsUV9uR	1	Fremont Health	Womens and Children / LDRPN	1	Women, Infant & Children/LDPRN	Nurse	2	0	2	24	1	44		30	15	55		0	2	2	6	2	7	4	2	2	6	2			4	5		3	3	4	4	4	5	5	5	5	5
2017-06-21 08:00:55	2017-06-21 08:09:52	R_3rt6wFOPkQNZbGl	1	Fremont Health	Womens and Children / LDRPN	1	Women, Infant & Children/LDPRN	Nurse	16	0	1	40				0	20	80		0	6	5	7	2	7	5	6	7	7	3			5	7		4	4	3	5	5	5	5	5	3	5
2017-06-20 12:40:46	2017-07-06 12:34:21	R_6xlm60JvPZukdmJ	1	Fremont Health	Womens and Children / LDRPN	1	Women, Infant & Children/LDPRN	Nurse	13	0	1	40	1			30	50	20		0	2	3	6	2	6	3	2	4	5	6			5	5		4	3	4	4	4	4	5	4	4	5
2017-08-17 15:00:50	2017-08-17 15:09:48	R_3WRXtggyhSLWStn	1	Fremont Health	Womens and Children / LDRPN	1	Women, Infant & Children/LDPRN	Nurse	3	0	3	0	1								3	4	7	5	7	7	3	7	7	5			7	7		5	5	5	5	5	2	3	4	2	2
2017-07-07 22:38:09	2017-07-07 22:49:37	R_0qFkoTjIaTrzz3n	1	Fremont Health	Womens and Children / LDRPN	1	Women, Infant & Children/LDPRN	Nurse	2	0	1	36	1	25		25	25	50		0	3	3	6	4	5	6	6	3	6	4			6	6		5	5	3	5	5	5	5	4	4	5
2017-07-12 04:16:25	2017-07-12 04:28:44	R_bx9xa5aXrPtLZXv	1	Fremont Health	Womens and Children / LDRPN	1	Women, Infant & Children/LDPRN	Nurse	2	0	1	36	1			25	25	50		0	6	6	6	6	6	6	6	4	6	6			6	6		5	5	3	3	5	4	4	4	3	4
2018-06-15 13:59:00	2018-06-15 16:23:00	R_01DbAxbFuKdl2AV	1	Parkland	Ortho A	1	Surgical & Trauma Services	Nurse	18.9	1	1	50	1	43	6	50	25	25			5	3	5	1	3	3	5	5	5	2	4	4	3	6	6											0	0	0	0
2018-06-05 10:41:00	2018-06-05 11:29:00	R_0eRvrZ2JUCPc6fn	1	Parkland	Medicine ICU	1	Medicine Services	Nurse	10.8	1	1	40	1	34	2	10	60	30			2	1	4	3	4	1	5	1	5	2	5	2	2	4	4											4	4	3	3
2018-06-08 19:09:00	2018-06-08 20:06:00	R_10IYxHLt2rgnNx9	1	Parkland	Emergency Services Admin	1	Surgical & Trauma Services	Advanced Practice Nurse	19.4	0	1	40	1	46	2		10	90			6	6	6	6	6	6	6	6	6	6	6	6	6	6	6											5	5	5	5
2018-06-05 09:02:00	2018-06-05 09:34:00	R_10Jmnxq6nF2riLV	1	Parkland	Acute Dialysis	1	Medicine Services	Nurse Management	16	1	1	40	1	59	6						7	6	7	6	6	7	7	7	5	4	7	5	6	6	6											5	5	5	5
2018-06-04 17:08:00	2018-06-04 17:54:00	R_11c5ZpzQOyIGpqO	1	Parkland	Burn ICU	1	Surgical & Trauma Services	Nurse	5.8	1	1	36	1	29	6	75	20	5			3	3	6	3	6	4	6	3	3	5	6	1	5	6	3											3	5	4	4
2018-06-20 10:54:00	2018-06-20 16:08:00	R_12cfgeZzjc1oYoF	1	Parkland	Care Management	1	Women, Infant & Children/LDPRN	Nurse Support	1.3	0	1	40	1	45	4		20	80			7	7	7	7	7	7	7	7	7	7	7	7	7	7	7											0	5	5	5
2018-06-13 22:05:00	2018-06-13 22:30:00	R_12EXdgjlX2Vcz1j	1	Parkland	Neonatal Nursery-ICU (NICU)	1	Women, Infant & Children/LDPRN	Nurse	1.3	0	1	36	1	33	6	70	30				3	5	6	6	6	6	6	6	5	6	6	5	6	6	6											4	5	2	3
2018-06-04 16:38:00	2018-06-04 16:52:00	R_12zGK2xyFWDJFpX	1	Parkland	Medicine Specialties	1	Medicine Services	Nurse	3.3	0	1	36	1	31	2		30	70			6	6	6	5	5	6	6	5	5	6	6	6	6	6	6											4	4	4	3
2018-06-07 17:58:00	2018-06-07 18:16:00	R_1BVfnBAVGfzp3IA	1	Parkland	Burn Acute Care	1	Surgical & Trauma Services	Nurse	0.7	0	1	38	1	30	6	25	50	20	5		6	6	6	6	6	6	6	6	6	6	6	6	6	6	6											5	5	5	5
2018-06-18 07:56:00	2018-06-18 08:46:00	R_1C3LEHfEZDgmUdG	1	Parkland	Neonatal Nursery-ICU (NICU)	1	Women, Infant & Children/LDPRN	Nurse	12.4	1	1	40	1	50	6		100				5	7	6	6	6	6	6	7	7	5	6	6	6	7	7											2	5	5	5
2018-06-08 12:06:00	2018-06-08 18:08:00	R_1CpThGqaR0uyUQX	1	Parkland	Ortho A	1	Surgical & Trauma Services	Nurse	16	1	1	40	1	35	6	50	50				3	6	6	6	6	6	3	6	6	6	6	5	6	6	6											5	5	5	5
2018-06-15 12:23:00	2018-06-15 16:01:00	R_1d0oxBdPbyL4B5S	1	Parkland	Advanced Practice	1	Medicine Services	Advanced Practice Nurse	0.5	0	1	45	1	27	6	10	10	80			6	5	6	6	6	6	6	3	4	4	4	3	3	6	6											2	4	4	3
2018-06-05 11:23:00	2018-06-08 11:55:00	R_1diP2ft6p1aWium	1	Parkland	Medicine Specialties	1	Medicine Services	Nurse	10	1	1	36	2	42	2	25	25	50			5	5	6	5	7	4	5	6	6	5	6	4	6	6	6											5	5	5	5
2018-06-15 07:12:00	2018-06-16 02:58:00	R_1dzdvmA69ZKrKb8	1	Parkland	Medicine Specialties	1	Medicine Services	Nurse	2.9	0	1	36	1	61	2	75	25				6	6	6	6	6	6	6	6	6	6	6	6	6	6	6											4	4	4	4
2018-06-25 12:31:00	2018-06-25 13:10:00	R_1E3QED04HP7fiBx	1	Parkland	Neuroscience Acute Care Unit	1	Surgical & Trauma Services	Nurse	21.7	0	1	36	1	46	3	10	20	55	5	10	6	2	4	2	4	5	6	6	6	1	6	5	5	4	4											4	4	4	4
2018-06-18 09:14:00	2018-06-18 09:40:00	R_1EclLDvzQPuaqCN	1	Parkland	Neonatal Nursery-ICU (NICU)	1	Women, Infant & Children/LDPRN	Nurse	25	0	1	36	1	50	4		100				5	5	5	5	5	5	5	5	6	6	6	6	5	5	5											4	4	2	4
2018-06-05 07:16:00	2018-06-05 07:20:00	R_1EhPTRp95cb4eFf	1	Parkland	Medicine ICU	1	Medicine Services	Nurse	2.7	0	1	36	1	28	4	66	33	1			6	6	6	6	4	6	6	7	3	4	5	3	6	6	5
2018-06-24 21:24:00	2018-06-24 22:52:00	R_1eRlzR7v4nt2HOj	1	Parkland	Mother/Baby A	1	Women, Infant & Children/LDPRN	Nurse	15.8	1	1	72	1	55	3	5	95				7	6	6	6	3	6	6	6	7	6	7	7	5	6	6											4	5	4	3
2018-06-15 12:40:00	2018-06-25 09:47:00	R_1eRwdqjfUqdXG0p	1	Parkland	NICU Administration	1	Women, Infant & Children/LDPRN	Nurse	15.4	0	1	36	1	38	6		20	20	60		3	3	5	6	3	3	6	5	6	5	6	7	6	5	5											4	4	4	4
2018-06-22 01:30:00	2018-06-22 01:46:00	R_1eVsHJ9Hy95eBjY	1	Parkland	Neuroscience Acute Care Unit	1	Surgical & Trauma Services	Nurse	0.8	0	1	36	1	27	2	0.9	98	0.6	0.5		6	5	6	6	6	6	6	6	6	6	6	5	6	6	5											5	5	5	5
2018-06-08 13:43:00	2018-06-08 14:10:00	R_1FaCGd4mVBNa8qw	1	Parkland	Medicine ICU	1	Medicine Services	Nurse	19.8	1	1	40	1	46	4	100					2	2	6	3	6	3	3	3	6	4	6	3	5	6	5											5	5	5	5
2018-06-13 01:25:00	2018-06-13 01:43:00	R_1FaXI3mWG6FjXc6	1	Parkland	Medicine Specialties	1	Medicine Services	Nurse	6.5	1	1	36	1	54	6	70	20	10			5	5	6	4	6	5	6	5	4	3	6	3	6	6	6											4	4	4	4
2018-06-06 23:18:00	2018-06-07 01:32:00	R_1FlyUnmDDUJlvMT	1	Parkland	Medicine ICU	1	Medicine Services	Nurse	2.9	0	1	40	1	26	4		50	50			4	3	6	7	6	5	7	6	6	4	7	6	5	6	6											3	4	3	3
2018-06-17 19:56:00	2018-06-17 20:11:00	R_1gMiiLfmMX7jdNZ	1	Parkland	Medicine Specialties	1	Medicine Services	Nurse	1.7	0	1	36	2	35	6	65	25	10			6	6	6	6	6	6	5	5	3	5	6	6	6	6	6											5	5	4	4
2018-06-12 10:15:00	2018-06-12 10:46:00	R_1gtNTz0h2PY3YGB	1	Parkland	Mother/Baby MFM	1	Women, Infant & Children/LDPRN	Nurse Management	39.2	1	1	50	1	59	6				100		6	6	7	6	4	6	7	6	5	4	6	5	6	7	6											3	5	5	5
2018-06-20 12:10:00	2018-06-20 15:00:00	R_1gUf750BzJkGVTq	1	Parkland	8A GYN-Oncology	1	Women, Infant & Children/LDPRN	Nurse	17.6	1	1	48	1	50	3		30	50	20		5	5	6	6	6	6	6	6	6	6	6	6	6	6	6											5	5	5	5
2018-06-19 01:55:00	2018-06-19 02:24:00	R_1GUGvx6YHzVnCaw	1	Parkland	Epilepsy Monitoring Unit	1	Surgical & Trauma Services	Nurse	9.3	1	1	32	1	55	2		50	50			5	5	3	5	6	6	4	5	6	5	6	5	5	4	4											4	4	3	4
2018-06-19 08:19:00	2018-06-19 08:52:00	R_1hyy8a8kO7GRE8b	1	Parkland	Neuroscience ICU/PCU	1	Surgical & Trauma Services	Nurse	17	0	2	24	1	38	6	5	45	45	5		2	6	5	2	2	2	2	2	6	1	5	2	2	3	5											2	4	2	3
2018-06-15 12:07:00	2018-06-15 12:52:00	R_1i9wvS36n8J92ya	1	Parkland	Care Management	1	Women, Infant & Children/LDPRN	Nurse Support	1.2	0	1	40	1	32	3			100			6	6	6	6	6	6	6	6	6	6	6	6	6	6	6
2018-06-06 02:11:00	2018-06-06 02:39:00	R_1IFO0A8EsR86t7T	1	Parkland	Medicine ICU	1	Medicine Services	Nurse	2.8	0	1	38	1	30	4	75	25				2	5	6	4	6	6	5	5	4	2	6	5	5	5	5											3	4	4	3
2018-06-05 10:35:00	2018-06-05 12:06:00	R_1igPs4SDvCx6moi	1	Parkland	MICU PCU	1	Medicine Services	Nurse Management	5.8	1	1	40	1	43	3				100		6	6	6	6	2	6	3	6	5	4	7	2	4	5	5											3	4	5	4
2018-06-10 13:38:00	2018-06-10 14:06:00	R_1IRDlSLA7Zi3xny	1	Parkland	Ortho A	1	Surgical & Trauma Services	Nurse	4.6	0	3	12	1	29	4	75	10	15			1	1	2	2	6	1	1	7	7	4	6	3	4	3	4											5	5	2	4
2018-06-25 23:59:00	2018-06-26 00:22:00	R_1IyigSqOoLrUqnN	1	Parkland	Ortho A	1	Surgical & Trauma Services	Nurse	9.7	1	1	40	2	63	6	25	25	25	25		7	7	7	7	7	7	7	7	7	7	7	6	7	7	7											4	5	5	4
2018-06-17 22:44:00	2018-06-17 22:48:00	R_1JCTy1NGPzJj5VI	1	Parkland	Neonatal Nursery-ICU (NICU)	1	Women, Infant & Children/LDPRN	Nurse	0.9	0	1	40	1	23	4		50	50			6	6	6	5	6	6	6	6	6	4	6	5	5	6	6											3	4	4	2
2018-06-25 06:51:00	2018-06-25 08:06:00	R_1jDHSXSRjiGbYiz	1	Parkland	Plastic Surgery	1	Surgical & Trauma Services	Nurse	10.9	0	1	36	1	50	3	40	30	30			5	5	5	3	6	5	6	6	6	3	6	5	6	6	6											3	4	4	3
2018-06-18 07:16:00	2018-06-18 07:37:00	R_1jJqkwM6eQGh5Xw	1	Parkland	Neonatal Nursery-ICU (NICU)	1	Women, Infant & Children/LDPRN	Nurse	13.4	0	1	36	1	53	6		20	80			3	3	7	5	3	5	3	6	7	4	7	5	6	5	7											3	5	5	5
2018-06-04 14:53:00	2018-06-04 15:41:00	R_1kTB5AsPT04eJOt	1	Parkland	Medicine Secure Unit	1	Medicine Services	Nurse Management	5.2	1	1	40	1	57	6		25	75			3	3	5	3	5	3	5	3	5	3	5	3	4	4	3											4	5	4	0
2018-06-18 11:50:00	2018-06-18 15:30:00	R_1KXPpv6lccx9XYB	1	Parkland	Neonatal Nursery-ICU (NICU)	1	Women, Infant & Children/LDPRN	Nurse	1.2	1	1	36	1	29	6		50	50			2	6	6	6	5	6	2	5	6	6	7	6	6	6	6											4	5	4	4
2018-06-06 01:14:00	2018-06-06 02:01:00	R_1mEEMgjLGUlfgzF	1	Parkland	Plastic Surgery	1	Surgical & Trauma Services	Nurse	13.6	0	3	12	1	59	2						6	5	6	5	6	6	6	6	6	6	6	6	6	6	6											4	4	4	2
2018-06-05 09:13:00	2018-06-05 09:55:00	R_1n747ouLwhQFm9v	1	Parkland	Medicine ICU	1	Medicine Services	Nurse	29.9	0	1	36	1	62	6	80	20				6	6	7	2	7	6	4	7	6	6	6	3	6	6	6											4	5	4	5
2018-06-07 01:57:00	2018-06-07 06:00:00	R_1n8BeNwD02BOAjS	1	Parkland	Medicine ICU	1	Medicine Services	Nurse	2.9	1	1	40	1	28	6	60	40				2	2	5	2	5	6	5	3	3	2	5	2	4	5	5											4	4	3	3
2018-06-25 12:59:00	2018-06-25 13:13:00	R_1NhpvHBJc4paduw	1	Parkland	Surgical ICU	1	Surgical & Trauma Services	Nurse	2.9	0	1	40	1	26	6	50	50				6	6	6	6	6	6	6	6	6	6	6	5	6	6	6											4	4	4	3
2018-06-08 11:09:00	2018-06-08 11:40:00	R_1nMGUbdjctopU5l	1	Parkland	Surgical Services Administ	1	Surgical & Trauma Services	Nurse	5.7	0	1	40	1	47	6		5	5	90		6	6	6	5	5	5	7	6	7	6	7	6	6	6	6											3	5	5	5
2018-06-07 11:47:00	2018-06-07 12:08:00	R_1Nmij1TN9GBz3Xo	1	Parkland	Surgical Specialties	1	Surgical & Trauma Services	Nurse	1.7	0	1	36	1	35	6	40	10	50			6	6	5	5	5	6	6	6	6	6	6	6	3	6	6											3	5	4	3
2018-06-15 14:14:00	2018-06-15 14:35:00	R_1OB1I9exROMbUPa	1	Parkland	Ortho A	1	Surgical & Trauma Services	Nurse	4.8	0	2	24	1	27	6	40	20	40			1	3	6	2	7	6	5	4	6	5	7	4	6	5	3											4	5	5	4
2018-06-18 08:44:00	2018-06-18 09:05:00	R_1oFmvA6YFl87BJa	1	Parkland	Medicine ICU	1	Medicine Services	Nurse	5.7	1	1	36	1	28	6	70	30				2	6	7	4	5	6	3	5	4	5	7	6	6	6	6											3	4	4	3
2018-06-10 12:58:00	2018-06-10 13:21:00	R_1OGNflX81IKC4Kv	1	Parkland	General Medicine	1	Medicine Services	Nurse	26.6	1	2	42	1	65	6	90	10				5	4	7	4	6	6	5	7	7	5	6	5	5	6	5											2	0	0	0
2018-06-20 15:40:00	2018-06-25 18:22:00	R_1oHmVHoGkw7clWt	1	Parkland	Medicine Specialties	1	Medicine Services	Nurse	4.6	1	1	36	1	32	2		90	10			2	2	7	1	7	5	3	7	7	7	5	1	2	3	3											3	5	3	5
2018-06-17 02:09:00	2018-06-17 02:26:00	R_1OjFAjrqEJBcaj8	1	Parkland	Surgical ICU	1	Surgical & Trauma Services	Nurse	0.8	0	1	40	1	23	6	75	25				5	5	5	4	6	5	6	6	5	3	6	4	5	5	5											3	4	4	3
2018-06-17 16:31:00	2018-06-17 16:44:00	R_1OMPyUiXugQXyxY	1	Parkland	Mother/Baby MFM	1	Women, Infant & Children/LDPRN	Nurse	5	0	2	36	1	43	2	25	70	5			3	2	5	1	5	3	5	6	2	6	6	2	5	5	6
2018-06-12 19:56:00	2018-06-17 13:43:00	R_1ONTmglS7LUMq1s	1	Parkland	NICU Administration	1	Women, Infant & Children/LDPRN	Nurse	0.3	0	1	36	1	22	6		30	70			7	7	7	7	7	7	7	7	7	6	7	7	7	7	7											2	5	5	5
2018-06-25 16:20:00	2018-06-25 16:39:00	R_1Oq0e5srZA9f7w7	1	Parkland	Gen Med/Cardiology	1	Medicine Services	Nurse	11.7	1	1	40	1	45	2	50			50		7	7	7	7	7	7	7	7	7	7	7	7	7	7	7											5	5	4	5
2018-06-20 10:43:00	2018-06-20 11:06:00	R_1ozmyHP0PJ8uatH	1	Parkland	Ortho A	1	Surgical & Trauma Services	Nurse	3.7	0	1	36	1	26	2		75	25			6	6	6	6	6	6	6	6	6	6	6	6	6	6	6											4	4	4	4
2018-06-07 11:46:00	2018-06-07 12:10:00	R_1pAKGJ0wL7G7t0f	1	Parkland	Surgical Specialties	1	Surgical & Trauma Services	Nurse	1	0	1	36	1	46	1			60	40		6	2	6	4	4	3	6	3	3	4	4	3	4	4	4											5	5	5	5
2018-06-23 08:48:00	2018-06-23 09:00:00	R_1Pd5pwMTSeY0XY1	1	Parkland	General Medicine	1	Medicine Services	Nurse	15.6	1	1	36	1	67	3	30	40	30			7	6	7	3	7	6	7	7	6	2	7	6	7	7	7
2018-06-16 06:42:00	2018-06-16 06:50:00	R_1pnbbOs1Dj9frMT	1	Parkland	Observation Unit	1	Surgical & Trauma Services	Nurse	3.4	1	1	36	1	40	2		100				5	5	5	5	5	5	5	5	5	5	5	5	5	5	5											4	4	4	4
2018-06-13 00:09:00	2018-06-13 00:46:00	R_1pygMWQLJ1Tprsu	1	Parkland	Hospitalist Medicine	1	Medicine Services	Nurse	11.4	0	2	24	1	45	2		30	20	50		6	6	6	6	6	6	6	6	6	6	6	6	6	6	6											4	4	4	4
2018-06-07 08:05:00	2018-06-07 08:50:00	R_1Q4uzgfxtOzpWnf	1	Parkland	Care Management	1	Surgical & Trauma Services	Nurse Support	30.7	0	1	40	1	62	6		1	99			6	5	6	5	5	5	6	4	6	4	5	6	5	5	5											5	5	4	5
2018-06-12 02:14:00	2018-06-12 02:54:00	R_1Q5Ux9pe1KgvP4k	1	Parkland	Medicine Specialties	1	Medicine Services	Nurse	4.8	0	1	36	1	44	3	40	50	10			7	7	7	7	7	7	7	7	7	7	7	7	7	7	7											5	5	5	5
2018-06-20 11:41:00	2018-06-20 12:03:00	R_1QJBHBhXVWemXDR	1	Parkland	Medicine Secure Unit	1	Medicine Services	Nurse	4.6	1	1	44	1	41	2	100					6	6	6	6	6	6	6	6	6	6	6	6	6	6	6											4	4	4	4
2018-06-19 22:38:00	2018-06-19 23:22:00	R_1rwYqEscZiV6BFv	1	Parkland	Medicine ICU	1	Medicine Services	Nurse	2.7	0	1	36	1	27	6	90	10				2	2	7	3	5	7	1	7	5	6	6	6	5	6	5											5	5	5	5
2018-06-19 14:57:00	2018-06-19 15:04:00	R_20SbnaXvnQwdENY	1	Parkland	Neonatal Nursery-ICU (NICU)	1	Women, Infant & Children/LDPRN	Nurse	1.9	0	1	36	1	25	6	90	10				6	6	6	6	7	7	6	7	6	6	6	6	6	6	6											3	4	4	3
2018-06-10 10:50:00	2018-06-10 11:02:00	R_20VAgkFyM5AKAIO	1	Parkland	Neonatal ICU APRNs	1	Women, Infant & Children/LDPRN	Advanced Practice Nurse	10.1	0	2	24	1	36	6		25		75		6	6	6	6	7	7	6	7	6	6	6	6	6	6	6											2	3	3	4
2018-06-08 17:11:00	2018-06-08 17:25:00	R_21nuKHamUOaqdZ8	1	Parkland	Hospitalist A	1	Medicine Services	Nurse	2.3	0	1	36	1	30	2		50	50			6	4	6	3	6	6	6	6	6	4	6	3	5	5	5											4	5	4	4
2018-06-15 15:02:00	2018-06-15 15:40:00	R_22KBDQpxwRp15q8	1	Parkland	Neuroscience Acute Care Unit	1	Surgical & Trauma Services	Nurse	11.7	1	1	40	1	45	2	20	20	40	20		2	2	6	3	2	3	2	5	2	1	6	3	5	4	6											4	4	4	4
2018-06-11 10:14:00	2018-06-11 11:58:00	R_22PjLGfwKY5qHMg	1	Parkland	Medicine ICU	1	Medicine Services	Nurse	4.6	0	1	40	1	28	4	90	10				5	5	6	5	6	6	6	5	6	5	6	3	6	6	6											3	4	4	3
2018-06-08 20:49:00	2018-06-08 21:01:00	R_22yIPe4KQbeuMdI	1	Parkland	Neuroscience ICU/PCU	1	Surgical & Trauma Services	Nurse	3.9	0	1	36	2	30	2	20	10	50	20		6	1	5	3	3	3	5	1	6	1	5	1	3	3	3											5	4	4	4
2018-06-17 15:59:00	2018-06-17 16:45:00	R_23lrKeBlkDXSsCt	1	Parkland	Mother/Baby MFM	1	Women, Infant & Children/LDPRN	Nurse	2.5	0	1	36	1	40	2	70	30				2	2	5	3	6	5	2	5	5	4	5	3	3	4	5											4	4	3	4
2018-06-05 20:12:00	2018-06-05 20:34:00	R_23V5mylw3bYKJbV	1	Parkland	Insulin Acute Care Unit	1	Surgical & Trauma Services	Nurse	0.7	1	1	40	1	34	6		50	50			6	5	6	6	6	6	6	5	6	6	6	6	6	6	6											4	4	4	4
2018-06-16 06:32:00	2018-06-16 06:49:00	R_246q1OcWtMsDPs8	1	Parkland	Plastic Surgery	1	Surgical & Trauma Services	Nurse	5.2	1	1	32	1	47	3	25	50	25			7	6	6	4	6	7	6	6	6	3	6	5	6	6	6											3	5	5	5
2018-06-04 17:39:00	2018-06-04 18:08:00	R_24uvG9qiM0PkyXv	1	Parkland	Observation Unit	1	Surgical & Trauma Services	Nurse	6.9	0	1	36	1	29	6	90	5	5			1	2	5	4	6	6	2	6	5	4	6	2	6	5	5											5	5	5	5
2018-06-18 11:16:00	2018-06-18 11:28:00	R_25EHPup33m1IfKD	1	Parkland	Advanced Practice	1	Medicine Services	Advanced Practice Nurse	0.1	0	1	40	1	27	6	25		75			7	7	7	7	7	3	7	4	5	5	5	3	6	7	4											4	5	4	5
2018-06-18 16:08:00	2018-06-18 16:29:00	R_25Qp3shuk1SLb7h	1	Parkland	Plastic Surgery	1	Surgical & Trauma Services	Nurse	2.9	1	1	36	2	36	3	20	20	30	20	10	7	7	7	7	7	7	7	7	7	7	7	7	7	7	7											5	5	5	5
2018-06-15 20:39:00	2018-06-15 21:47:00	R_27dvKKu9FQMAKmv	1	Parkland	Neonatal Nursery-ICU (NICU)	1	Women, Infant & Children/LDPRN	Nurse	38	0	1	36	1	58	3		75	25			5	6	7	7	7	7	7	7	7	5	6	7	7	7	7											5	5	5	5
2018-06-21 12:22:00	2018-06-21 12:36:00	R_27E6DnbI6ZDlNtA	1	Parkland	Mother/Baby A	1	Women, Infant & Children/LDPRN	Nurse	1.1	0	1	36	1	26	4	80	15	5			6	6	6	6	6	6	6	6	6	6	6	6	5	4	4											2	3	3	3
2018-06-07 07:48:00	2018-06-25 12:03:00	R_27kXPFMOC09pwJC	1	Parkland	Medicine Secure Unit	1	Medicine Services	Nurse	5.2	1	1	36	1	43	6			100			7	5	6	6	6	6	6	6	6	6	6	6	6	6	6											5	5	5	5
2018-06-22 09:53:00	2018-06-22 14:14:00	R_27pbA6Vjl3AiATf	1	Parkland	Mother/Baby B	1	Women, Infant & Children/LDPRN	Nurse	2.2	1	1	36	1	37	3		90	10			2	2	6	6	6	3	2	3	6	5	6	6	5	3	3											5	5	5	5
2018-06-08 11:53:00	2018-06-08 12:27:00	R_28HcqJ1l9a1RaOb	1	Parkland	Ortho A	1	Surgical & Trauma Services	Nurse Management	20.5	1	1	40	1	56	6						4	7	7	2	4	5	7	7	7	7	7	6	7	7	7											5	5	5	5
2018-06-13 04:39:00	2018-06-13 08:52:00	R_28YhR5mrzrZL71x	1	Parkland	Surgical ICU	1	Surgical & Trauma Services	Nurse	8.7	1	1	40	1	37	6		100				1	2	3	1	3	3	3	1	7	2	2	2	5	3	5											3	5	3	2
2018-06-11 14:44:00	2018-06-15 18:14:00	R_28Yzg2ZXzKv6Kqt	1	Parkland	Inpatient Psychiatry	1	Behavioral Health	Nurse	0.1	0	1	36	1	45	3	25	50	25			6	7	7	7	7	7	7	7	7	7	7	7	7	7	6											5	5	5	5
2018-06-25 11:31:00	2018-06-25 12:47:00	R_29weNfLsk11ZMrf	1	Parkland	Neonatal Nursery-ICU (NICU)	1	Women, Infant & Children/LDPRN	Nurse	5.9	0	1	36	1	28	6		25	75			5	5	7	6	6	6	6	6	7	6	6	6	6	6	7
2018-06-04 18:26:00	2018-06-04 19:11:00	R_2ATeNuURQA6jIcx	1	Parkland	Burn ICU	1	Surgical & Trauma Services	Nurse	2.9	0	1	77	1	23	6	70	30				1	1	5	2	5	1	2	6	5	2	3	2	2	5	5											4	4	4	2
2018-06-20 12:30:00	2018-06-20 13:47:00	R_2aXEdJyfHHLSVfh	1	Parkland	MICU PCU	1	Medicine Services	Nurse	1.9	1	1	40	1	61	2	5	95				7	7	7	6	7	7	7	7	7	7	7	7	7	7	7											5	5	5	5
2018-06-05 05:56:00	2018-06-11 08:09:00	R_2BtUxUEcTEQ47ko	1	Parkland	Rapid Assessment Team	1	Medicine Services	Nurse	0.1	1	1	40	1	28	3				100		4	4	4	4	4	4	4	4	4	4	4	4	4	4	4											4	4	4	4
2018-06-15 04:57:00	2018-06-15 05:23:00	R_2bWqhU6gR7JyPE2	1	Parkland	Hospitalist A	1	Medicine Services	Nurse	1.2	1	1	36	1	41	2	75	25				6	6	6	2	7	5	6	7	7	6	6	6	6	6	6											5	5	5	5
2018-06-04 20:56:00	2018-06-04 21:25:00	R_2c6KK45ZR0e0QlZ	1	Parkland	Medicine ICU	1	Medicine Services	Nurse	2.3	1	1	38	1	24	6	100					2	1	2	2	2	1	2	2	6	1	3	2	4	2	4											2	3	1	2
2018-06-21 10:14:00	2018-06-21 10:36:00	R_2c6OYaYqNPk6RNK	1	Parkland	Medicine ICU	1	Medicine Services	Nurse	5.7	0	1	50	2	29	6	50	50				6	6	6	6	6	6	6	6	6	5	6	6	6	6	6											3	4	4	3
2018-06-18 12:37:00	2018-06-18 13:01:00	R_2c6oZWZZmLKMwyV	1	Parkland	Surgical Specialties	1	Surgical & Trauma Services	Nurse	0.3	0	1	36	1	43	4		40	60			6	6	7	5	6	5	6	6	6	3	6	6	6	6	6											5	5	5	5
2018-06-05	2018-06-05 00:37:00	R_2cdSPjHmN6lXb4Q	1	Parkland	Surgical Specialties	1	Surgical & Trauma Services	Nurse	0.6	0	1	36	1	33	3		60	40			6	6	6	4	6	5	6	6	5	3	6	3	5	5	5											5	5	5	5
2018-06-08 12:41:00	2018-06-08 13:10:00	R_2chCgCJSCk1b9b3	1	Parkland	Surgical Specialties	1	Surgical & Trauma Services	Nurse Management	5.4	1	1	50	1	59	6						3	4	7	4	5	3	3	5	5	4	6	3	6	6	6											4	5	4	5
2018-06-14 19:40:00	2018-06-14 20:20:00	R_2ckp4AxUYUkoGQo	1	Parkland	Surgical ICU	1	Surgical & Trauma Services	Nurse	7	1	1	36	1	42	2	89	10	1			2	4	5	3	5	3	5	1	6	3	6	3	5	5	4											4	5	5	5
2018-06-05 21:04:00	2018-06-05 21:56:00	R_2ClbNxOIY7m6qzK	1	Parkland	Neonatal ICU APRNs	1	Women, Infant & Children/LDPRN	Advanced Practice Nurse	16.5	0	1	40	1	55	6		30	20	50		5	6	6	4	6	6	5	6	6	4	6	6	6	6	6											4	5	5	4
2018-06-21 12:58:00	2018-06-21 13:06:00	R_2CN8ZBnL5s1qIIp	1	Parkland	Care Management	1	Medicine Services	Nurse Support	1.3	0	1	40	1	58	6	40	30	30			2	2	5	4	4	4	2	2	6	3	5	5	5	5	5											4	3	3	4
2018-06-13 14:22:00	2018-06-13 14:38:00	R_2dVYAbUCxYGXwMj	1	Parkland	Advanced Practice	1	Medicine Services	Advanced Practice Nurse	7.5	0	1	40	1	40	2			100			6	3	4	3	2	4	3	1	5	1	5	4	2	5	1											2	4	1	5
2018-06-16 13:47:00	2018-06-16 16:44:00	R_2dy9NfM2VJgPCDN	1	Parkland	Medicine ICU	1	Medicine Services	Nurse	1.7	0	1	40	1	31	1	50	50				6	3	6	4	6	6	6	6	6	2	6	4	6	5	5											4	4	4	2
2018-06-04 17:00:00	2018-06-04 17:15:00	R_2fs8vx0z1x1PCeH	1	Parkland	Neonatal ICU APRNs	1	Women, Infant & Children/LDPRN	Advanced Practice Nurse	5.1	1	1	50	1	51	6	70	30				3	3	5	6	6	6	6	6	6	2	6	6	2	5	3											2	2	2	2
2018-06-25 12:42:00	2018-06-25 12:59:00	R_2fvcQEumLT7hBxa	1	Parkland	Medicine ICU	1	Medicine Services	Nurse	2.9	0	1	36	1	31	3		60	40			6	2	6	6	5	6	6	6	5	6	5	5	5	6	6											2	4	4	3
2018-06-05 13:28:00	2018-06-05 13:43:00	R_2hqi0RUSOi7ffwJ	1	Parkland	Advanced Practice	1	Medicine Services	Advanced Practice Nurse	0.4	0	1	42	2	25	6	50	20	30			7	6	7	4	5	7	7	6	6	5	6	6	7	7	7											4	5	3	5
2018-06-21 08:57:00	2018-06-21 11:46:00	R_2i4K0x2FonMTEIN	1	Parkland	Neonatal Nursery-ICU (NICU)	1	Women, Infant & Children/LDPRN	Nurse	2.7	0	1	36	1	24	2		90	10			3	3	6	4	6	5	5	6	7	3	6	3	6	6	6											4	4	3	3
2018-06-15 21:47:00	2018-06-15 22:16:00	R_2OJgqNn4ng96no8	1	Parkland	Neuroscience ICU/PCU	1	Surgical & Trauma Services	Nurse	2.7	1	1	40	1	27	1	5		65	30		3	2	5	2	6	3	5	5	3	2	5	3	5	6	3											2	4	2	3
2018-06-20 14:45:00	2018-06-20 15:40:00	R_2PaQG9vxDi3OizH	1	Parkland	Inpatient Psychiatry	1	Behavioral Health	Nurse	0.1	0	1	36	1	38	3	20	70	10			6	6	6	6	6	6	6	6	6	6	6	6	6	6	6											5	5	5	5
2018-06-11 09:44:00	2018-06-11 10:08:00	R_2PCg412pWZIt8of	1	Parkland	Medicine ICU	1	Medicine Services	Nurse	0.9	0	1	36	1	24	6	70	30				6	6	6	6	5	6	6	5	6	3	6	5	6	6	5											4	4	4	4
2018-06-08 19:53:00	2018-06-08 21:07:00	R_2PpvheZr6TrMmLA	1	Parkland	Neonatal ICU APRNs	1	Women, Infant & Children/LDPRN	Advanced Practice Nurse	12.9	0	1	40	1	36	6	10		15	75		3	6	2	6	6	6	6	6	6	6	6	6	3	6	3											3	4	2	3
2018-06-15 20:32:00	2018-06-15 21:00:00	R_2PtETYUV2amrFfw	1	Parkland	Emergency Services Admin	1	Surgical & Trauma Services	Advanced Practice Nurse	13.5	1	1	36	1	42	2	25	25		50		7	6	7	6	7	7	7	7	7	6	7	7	7	7	6											3	5	5	5
2018-06-10 12:37:00	2018-06-10 13:47:00	R_2qgddaWtFA2BW1z	1	Parkland	Hospitalist Medicine	1	Medicine Services	Nurse	0.7	0	1	37	1	23	6	20	40	40			6	5	6	4	6	6	6	6	6	3	6	6	6	6	6											3	4	4	3
2018-06-05 20:21:00	2018-06-05 21:00:00	R_2QifEiR0hvhXonw	1	Parkland	Hospitalist A	1	Medicine Services	Nurse	1.8	1	2	40	1	42	4	70	25	5			5	2	6	1	3	2	4	3	1	3	3	1	5	4	4											2	5	5	5
2018-06-09 02:52:00	2018-06-09 03:25:00	R_2Qm3q8pl2lxmzf7	1	Parkland	Plastic Surgery	1	Surgical & Trauma Services	Nurse	1.7	0	1	36	2	40	3	30	20	50			7	6	6	7	7	6	7	6	6	5	7	7	7	7	7											0	0	0	0
2018-06-09 20:40:00	2018-06-09 20:58:00	R_2qrSAez1yVZ9gpu	1	Parkland	Neuroscience Acute Care Unit	1	Surgical & Trauma Services	Nurse	0.8	0	1	40	1	37	3		50	50			6	6	6	2	6	2	6	6	6	2	6	6	5	6	6											4	4	4	4
2018-06-25 13:57:00	2018-06-25 14:08:00	R_2rAU5CvFaa2bX7X	1	Parkland	MICU PCU	1	Medicine Services	Nurse	5.6	0	1	40	2	28	4		100				5	5	6	6	6	6	5	6	6	5	6	6	6	6	3
2018-06-10 02:59:00	2018-06-10 03:27:00	R_2S2EVAXOo9Kcioy	1	Parkland	Medicine ICU	1	Medicine Services	Nurse	1.6	0	1	40	1	30	4	90	5	5			6	6	6	4	5	5	6	5	5	6	6	4	6	6	6											4	5	2	4
2018-06-14 09:18:00	2018-06-14 13:03:00	R_2s2GcVslkhN2yTD	1	Parkland	Neonatal Nursery-ICU (NICU)	1	Women, Infant & Children/LDPRN	Nurse	4.3	0	1	36	1	27	4		50	50			3	5	6	6	6	5	6	6	5	6	6	5	6	6	6											4	4	4	4
2018-06-06 09:16:00	2018-06-06 10:18:00	R_2SAZJ6GXP7hpZ2m	1	Parkland	Burn ICU	1	Surgical & Trauma Services	Nurse	39.8	1	1	38	1	61	6	80	15	5			5	5	7	3	6	5	7	5	5	3	6	3	5	5	5											5	5	5	3
2018-06-24 02:34:00	2018-06-24 03:23:00	R_2SAZrNG4HZ1eVPb	1	Parkland	Medicine Secure Unit	1	Medicine Services	Nurse	20	0	1	36	1	47	2		80	20			6	7	7	6	7	6	3	6	6	6	7	6	6	6	6											5	5	5	5
2018-06-05 11:04:00	2018-06-05 11:19:00	R_2SC6Arwxjg0jr2i	1	Parkland	Surgical ICU	1	Surgical & Trauma Services	Nurse Management	2.4	1	1	40	2	34	6						2	2	6	3	5	5	5	6	5	2	7	5	6	5	5											5	5	5	5
2018-06-23 04:20:00	2018-06-23 05:03:00	R_2SGoDiRYNN07vhI	1	Parkland	MICU PCU	1	Medicine Services	Nurse	11.4	1	1	36	1	54	2		50	50			7	6	7	6	6	6	6	6	6	6	6	7	7	7	7											5	5	5	5
2018-06-20 16:43:00	2018-06-20 16:58:00	R_2tAnJljCzBIy3ak	1	Parkland	Observation Unit	1	Surgical & Trauma Services	Nurse	3.1	1	1	38	1	30	6	95	2	3			6	6	6	6	6	6	6	6	5	3	4	2	3	6	6											4	4	3	3
2018-06-06 19:42:00	2018-06-06 20:47:00	R_2tJtCw6t1RQpkG2	1	Parkland	Medicine Specialties	1	Medicine Services	Nurse	4.6	0	1	36	1	35	6	25		75			2	2	6		6	3	2	6	1	5	5		2	5	4											2	4	2	3
2018-06-20 12:19:00	2018-06-20 13:54:00	R_2tsf2LkjmK435Nr	1	Parkland	Medicine ICU	1	Medicine Services	Nurse	1.6	0	1	39	1	30	1	45	50		5		5	5	6	2	6	6	6	5	3	2	5	5	6	6	6											5	5	4	4
2018-06-15 16:14:00	2018-06-15 16:56:00	R_2Tv3XDLqWuSXSdC	1	Parkland	Medicine ICU	1	Medicine Services	Nurse	4.9	1	1	36	2	44	6	75	25				3	4	7	4	6	4	4	2	6	6	7	3	7	6	5											5	5	5	5
2018-06-11 01:35:00	2018-06-11 05:25:00	R_2Tz3mvz6wypmjzr	1	Parkland	Hospitalist A	1	Medicine Services	Nurse	1.9	0	1	60	2	46	3	70	30				7	6	7	7	7	7	7	7	7	7	7	7	7	7	7											5	5	5	5
2018-06-16 04:48:00	2018-06-16 05:01:00	R_2U0pxDXffbyKefI	1	Parkland	Burn Acute Care	1	Surgical & Trauma Services	Nurse	8.8	0	1	36	1	41	6	100					4	3	6	4	6	4	3	4	4	4	4	4	4	4	4
2018-06-25 16:29:00	2018-06-25 18:12:00	R_2uKXyEgKmankdP0	1	Parkland	Neonatal Nursery-ICU (NICU)	1	Women, Infant & Children/LDPRN	Nurse	26.9	0	1	40	1	57	3		100				7	7	7	6	7	7	7	6	7	6	7	7	7	7	7											5	5	5	5
2018-06-16 00:01:00	2018-06-16 00:45:00	R_2V9NzjCIE9N7hIj	1	Parkland	7A Antepartum	1	Women, Infant & Children/LDPRN	Nurse	1.7	0	1	36	1	51	2	10	90				7	6	7	7	7	7	6	7	6	7	7	7	7	7	7											5	5	5	5
2018-06-18 12:01:00	2018-06-18 12:22:00	R_2VaW6J8C5DzTK2D	1	Parkland	Medicine ICU	1	Medicine Services	Nurse	3.8	0	1	40	1	34	6	90	10				1	1	4	1	6	1	3	1	5	3	5	1	2	5	5											4	4	4	4
2018-06-08 12:22:00	2018-06-20 14:39:00	R_2vj4MFCNx6I5pLH	1	Parkland	General Medicine	1	Medicine Services	Nurse Management	5.6	1	1	50	1	44	3						2	2	3	4	2	1	3	6		2	4	6	3	3	4
2018-06-05 03:24:00	2018-06-05 03:53:00	R_2WGwGwugUjnMs0u	1	Parkland	Burn ICU	1	Surgical & Trauma Services	Nurse	4.8	0	1	40	1	25	6	80	15	5			1	1	1	1	4	1	4	3	2	1	3	1	1	2	2											1	3	4	1
2018-06-08 22:39:00	2018-06-08 23:01:00	R_2Wwpqu3yUkF5F0m	1	Parkland	Emergency Services Admin	1	Surgical & Trauma Services	Advanced Practice Nurse	4.1	0	1	72	1	37	3		10	90			6	6	6	4	7	6	6	6	6	6	6	4	6	6	6											5	5	5	5
2018-06-19 11:01:00	2018-06-19 11:40:00	R_2xJIkDnoEpN2rVp	1	Parkland	Medicine ICU	1	Medicine Services	Nurse	4.8	1	1	36	1	28	6	85	15				1	1	7	2	5	2	2	2	2	3	6	2	6	5	3											4	4	3	4
2018-06-11 03:39:00	2018-06-11 04:52:00	R_2yeVFvXlR79vzt3	1	Parkland	Medicine ICU	1	Medicine Services	Nurse	1.3	0	1	40	1	43	6	85	15				6	5	5	2	2	5	6	2	2	2	3	3	6	6	6											5	5	4	3
2018-06-07 09:32:00	2018-06-07 10:11:00	R_2YfhV6ND70DCksz	1	Parkland	Medicine Specialties	1	Medicine Services	Nurse	9.7	0	1	48	1	33	2	40	10	50			1	1	6	1	6	5	1	6	6	6	5	1	3	6	6											3	5	3	1
2018-06-13 08:08:00	2018-06-13 09:25:00	R_2Ylao2RmXePBnt7	1	Parkland	Mother/Baby B	1	Women, Infant & Children/LDPRN	Nurse	5.3	1	1	36	1	55	2	75	20	5			6	6	6	6	6	6	6	4	5	6	6	6	6	6	6											4	4	4	2
2018-06-09 03:03:00	2018-06-09 03:36:00	R_2YLHq9NyHYb6Kls	1	Parkland	Hospitalist Medicine	1	Medicine Services	Nurse	5.5	1	1	36	1	39	6		90	10			3	4	6	3	4	6	4	6	5	4	5	2	5	5	5											4	4	4	4
2018-06-09 13:41:00	2018-06-09 15:05:00	R_2ypGElLgFvIWNpc	1	Parkland	Observation Unit	1	Surgical & Trauma Services	Nurse	0.2	0	1	40	1	22	2	50	30	20			7	7	7	7	7	7	7	7	7	6	7	7	7	7	7											5	5	5	5
2018-06-14 12:21:00	2018-06-15 08:18:00	R_2Yu00JgzFFZvrDr	1	Parkland	Hospitalist Medicine	1	Medicine Services	Nurse	11.3	1	1	36	1	57	6	50	50				2	2	6	4	3	4	1	2	6	4	6	3	6	6	6											3	3	3	3
2018-06-13 12:10:00	2018-06-13 12:18:00	R_2ZE67JMKH6tabph	1	Parkland	Surgical Services Administ	1	Surgical & Trauma Services	Nurse	5.7	0	1	40	1	45	6	40	50	10			5	3	6	6	5	5	6	3	5	5	4	5	4	6	6
2018-06-05 09:24:00	2018-06-05 09:35:00	R_2zIx4C904a35xW0	1	Parkland	Medicine Specialties	1	Medicine Services	Nurse	0.2	0	1	32	1	29	6		100				6	6	7	5	6	6	6	6	5	6	6	5	6	6	6											5	5	4	4
2018-06-06 22:26:00	2018-06-06 23:09:00	R_2ZOmLl1BdNbSl2h	1	Parkland	Burn ICU	1	Surgical & Trauma Services	Nurse	0.8	0	1	36	1	23	6	89	10	1			6	5	6	5	6	6	6	6	6	5	6	6	6	6	6											5	5	5	5
2018-06-15 17:25:00	2018-06-17 00:24:00	R_2zopwze1SatnWAC	1	Parkland	Medicine Secure Unit	1	Medicine Services	Nurse	5	0	1	36	1	40	2	20	60	20			7	7	7	7	7	7	7	7	7	7	7	7	7	7	7											5	5	5	5
2018-06-08 11:49:00	2018-06-08 18:52:00	R_2zOpydfhj7jBD69	1	Parkland	Surgical ICU	1	Surgical & Trauma Services	Nurse	0.8	0	1	36	1	29	4	80	20				6	5	7	3	7	7	6	7	7	5	7	5	6	6	6											5	5	5	5
2018-06-08 21:13:00	2018-06-08 21:27:00	R_2zqDeuqO2tCwhSi	1	Parkland	Hospitalist Medicine	1	Medicine Services	Nurse	6.8	1	1	36	1	34	3	50	50				6	6	7	2	6	7	6	7	6	4	6	6	6	6	6											5	5	5	3
2018-06-08 12:29:00	2018-06-08 13:08:00	R_2zSHzfbKY3l3MPY	1	Parkland	Trauma	1	Surgical & Trauma Services	Nurse	5	0	1	40	1	26	6		25	75			1	2	5	2	5	2	2	2	5	3	5	5	5	5	5											4	4	4	4
2018-06-08 13:21:00	2018-06-08 13:40:00	R_2ZULQXRwHfkFX2V	1	Parkland	Medicine ICU	1	Medicine Services	Nurse	20	1	1	36	1	48	6	70			30		3	3	5	3	5	5	5	5	5	5	5	3	5	5	5											4	4	2	4
2018-06-19 01:22:00	2018-06-19 02:09:00	R_2zViMEwDMzsxAVd	1	Parkland	Hospitalist Medicine	1	Medicine Services	Nurse	0.1	0	1	36	1	30	2						7	6	7	7	6	7	7	7	2	6	7	6	7	6	6											3	1	1	1
2018-06-09 17:47:00	2018-06-19 01:04:00	R_2zw2QB1flXL5gFz	1	Parkland	Medicine ICU	1	Medicine Services	Nurse	3.8	1	1	40	2	40	4						5	5	7	6	7	6	7	6	7	3	7	4	7	7	7											5	5	5	5
2018-06-08 12:44:00	2018-06-08 12:58:00	R_301agxVimtTFUbx	1	Parkland	Neuroscience ICU/PCU	1	Surgical & Trauma Services	Nurse	0.6	0	1	36	1	30	2	25	25	50			6	6	6	6	6	6	6	5	3	3	5	6	6	6	6											5	5	5	5
2018-06-08 17:51:00	2018-06-08 18:40:00	R_30wa9i3FGj64Dxo	1	Parkland	Burn Acute Care	1	Surgical & Trauma Services	Nurse	1.8	0	1	36	1	41	6	50	50				3	3	5	6	6	5	6	6	6	3	6	6	6	6	6											5	5	5	5
2018-06-09 01:23:00	2018-06-09 01:41:00	R_31GcdYy1vqvpLRX	1	Parkland	Burn ICU	1	Surgical & Trauma Services	Nurse	0.7	0	1	36	2	39	6		25	75			6	6	6	6	5	5	6	6	6	3	6	3	6	6	6											5	5	4	5
2018-06-21 19:37:00	2018-06-21 22:36:00	R_31HhJScTSPg4L1I	1	Parkland	Acute Dialysis	1	Medicine Services	Nurse	1	0	1	32	1	28	2		100				6	6	6	6	6	6	6	6	6	6	6	6	6	6	6											4	4	4	3
2018-06-16 18:45:00	2018-06-17 11:43:00	R_31Z6cTnz512mFu1	1	Parkland	Surgical ICU	1	Surgical & Trauma Services	Nurse	4.9	1	1	36	2	31	6	20	75	5			1	1	5	1	3	2	1	1	5	6	1	1	1	3	3											3	4	3	2
2018-06-12 10:58:00	2018-06-12 12:09:00	R_32QtMVPh9HYLPd0	1	Parkland	Neonatal Nursery-ICU (NICU)	1	Women, Infant & Children/LDPRN	Nurse	4.9	0	1	36	1	31	6	50	50				6	6	7	6	7	6	5	5	7	6	6	6	6	6	6											5	5	5	5
2018-06-15 20:48:00	2018-06-15 21:42:00	R_331EGBda4Mm0Jdy	1	Parkland	Surgical ICU	1	Surgical & Trauma Services	Nurse	1.8	1	2	24	2	67	6		100				1	1	6	2	6	3	2	5	2	3	6	5	5	5	5											2	4	4	1
2018-06-13 01:18:00	2018-06-15 12:59:00	R_33wOeNSWQ1iIHQp	1	Parkland	Surgical ICU	1	Surgical & Trauma Services	Nurse	0.6	0	1	40	1	22	6	5	15	70	10		2	2	5	4	5	5	3	2	6	4	6	2	5	5	6											3	4	2	2
2018-06-12 23:52:00	2018-06-13 00:03:00	R_33yHilqaHfF09Uz	1	Parkland	7A Antepartum	1	Women, Infant & Children/LDPRN	Nurse	13.6	0	1	72	1	40	2	25	25	25	25		6	6	6	6	6	6	6	6	6		6	6	6	6	6											4	4	4	4
2018-06-15 11:30:00	2018-06-15 12:40:00	R_3CUzKLppZ4D5uQD	1	Parkland	Care Management	1	Medicine Services	Nurse Support	10.7	1	1	40	1	43	2	5		5	90		6	6	6	6	6	6	6	6	4	6	6	6	5	5	5											2	4	4	3
2018-06-20 00:57:00	2018-06-20 01:22:00	R_3CW1FTuWts56jGt	1	Parkland	Neuroscience ICU/PCU	1	Surgical & Trauma Services	Nurse	0.9	1	1	40	1	34	6	80	2	18			2	2	3	1	2	3	3	1	3	1	4	1	2	2	2											3	3	2	3
2018-06-14 01:46:00	2018-06-14 02:10:00	R_3D17WtTqd7Azusk	1	Parkland	Neonatal Nursery-ICU (NICU)	1	Women, Infant & Children/LDPRN	Nurse	3.9	0	1	36	2	36	6		50	50			5	6	6	6	6	6	6	6	6	5	5	6	6	6	6											5	4	2	5
2018-06-14 11:10:00	2018-06-14 16:04:00	R_3Dcl2CRU4jGPxfD	1	Parkland	Mother/Baby B	1	Women, Infant & Children/LDPRN	Nurse	7.1	0	1	36	1	31	4	50	50				2	4	5	1	4	5	2	4	3	2	5	4	3	5	5
2018-06-12 14:40:00	2018-06-12 15:09:00	R_3dMNwWffX4LuVZ7	1	Parkland	Hospitalist A	1	Medicine Services	Nurse Management	5.8	1	1	45	1	56	6	5			95		5	3	6	2	5	2	6	2	6	3	6	3	5	5	5											3	3	4	3
2018-06-04 17:02:00	2018-06-04 17:21:00	R_3EcGg2J55fAzYNv	1	Parkland	Ortho A	1	Surgical & Trauma Services	Nurse	1.3	0	1	40	1	25	6	25	25	50			1	2	6	3	3	2	2	3	3	2	4	2	2	3	3											1	2	2	1
2018-06-15 12:33:00	2018-06-15 15:38:00	R_3Ehjg1vPYJBmYzU	1	Parkland	Neonatal Nursery-ICU (NICU)	1	Women, Infant & Children/LDPRN	Nurse	8	0	1	36	1	35	2		90	10			3	5	6	4	6	5	5	6	6	5	6	5	6	6	5											4	4	4	4
2018-06-04 15:35:00	2018-06-04 15:41:00	R_3Ej6esNrqygXvsj	1	Parkland	Surgical ICU	1	Surgical & Trauma Services	Nurse	3.9	0	1	36	1	26	6	50	50				6	6	6	6	6	6	6	6	6	3	6	6	6	6	6											4	4	4	4
2018-06-18 20:17:00	2018-06-18 20:30:00	R_3flqUuzTYSaSBbY	1	Parkland	Advanced Practice	1	Medicine Services	Advanced Practice Nurse	8.9	0	1	40	2	55	3	20	10	10	60		6	7	6	6	6	6	7	3	5	6	6	6	7	5	5											5	5	5	5
2018-06-11 11:30:00	2018-06-11 11:57:00	R_3fpERUE4AQRgoG0	1	Parkland	Newborn APRN's	1	Women, Infant & Children/LDPRN	Advanced Practice Nurse	12.8	1	2	25	1	53	6	20	5	25	50		4	3	5	2	6	6	6	4	6	4	6	5	5	5	5											4	5	4	4
2018-06-07 08:38:00	2018-06-07 08:55:00	R_3FVyVaiTXXF9G4Z	1	Parkland	Surgical Services Clinicians	1	Surgical & Trauma Services	Advanced Practice Nurse	0.4	0	1	40	2	41	6			100			6	6	6	6	6	5	7	6	6	6	6	6	5	6	6
2018-06-11 09:50:00	2018-06-11 10:13:00	R_3GqDiBUeeY3ghrk	1	Parkland	Surgical ICU	1	Surgical & Trauma Services	Nurse	9.4	0	1	36	2	34	6	70	30				1	1	6	3	3	3	5	2	4	1	5	1	3	4	3											2	3	4	3
2018-06-16 15:49:00	2018-06-16 17:51:00	R_3GqYYOm8bqUHVXP	1	Parkland	Hospitalist B	1	Medicine Services	Nurse	2.1	0	1	36	1	42	2	55	30	10	5		6	5	5	5	6	5	6	6	5	5	6	6	6	6	6											4	4	4	4
2018-06-21 12:42:00	2018-06-21 13:31:00	R_3h5ehg4ehFsv61T	1	Parkland	Gen Med/Cardiology	1	Medicine Services	Nurse	0.7	0	1	36	1	41	2	50	30	20			7	6	6	6	6	6	7	6	7	6	7	6	7	7	7											5	5	5	5
2018-06-05 11:27:00	2018-06-05 12:07:00	R_3HFc8LeUj48UN4f	1	Parkland	Burn ICU	1	Surgical & Trauma Services	Nurse Management	26.7	1	1	50	1	60	6	20			80		5	3	6	4	3	4	6	2	6	2	6	3	5	6	6											5	5	5	5
2018-06-04 18:08:00	2018-06-04 19:00:00	R_3HGfLhszEF8a63v	1	Parkland	Surgical ICU	1	Surgical & Trauma Services	Nurse	2.3	0	1	36	1	35	6	50	50				2	2	6	6	4	4	5	3	6	2	6	5	5	6	6											2	4	2	2
2018-06-09 20:59:00	2018-06-10 00:37:00	R_3HiCVcCNDi3YQam	1	Parkland	MICU PCU	1	Medicine Services	Nurse	4.1	1	2	24	1	46	3	50	50				7	7	7	7	7	7	7	7	7	7	7	7	7	7	7											5	5	5	5
2018-06-11 07:06:00	2018-06-11 07:30:00	R_3hihcce7E6zkdFf	1	Parkland	Medicine ICU	1	Medicine Services	Nurse	4.8	0	1	40	1	28	6		50		50		5	3	6	5	6	6	6	6	6	5	6	1	6	6	6											2	4	4	3
2018-06-13 06:16:00	2018-06-13 08:53:00	R_3htegiqvx1lcjkE	1	Parkland	Mother/Baby B	1	Women, Infant & Children/LDPRN	Nurse	3.6	0	2	24	1	32	6		10	90			1	1	4	5	2	4	1	2	6	5	4	3	2	2	2											2	3	3	3
2018-06-17 00:34:00	2018-06-17 01:25:00	R_3HXo27eK5iDgF9L	1	Parkland	7A Antepartum	1	Women, Infant & Children/LDPRN	Nurse	3.6		1	37	1	42	6	20	80				6	6	6	6	6	6	6	6	6	6	6	6	6	6	6												4		4
2018-06-25 23:56:00	2018-06-26 00:16:00	R_3hxvcy47IybI19e	1	Parkland	Ortho A	1	Surgical & Trauma Services	Nurse	3.2	0	1	32	1	60	3		50	50			5	5	5	5	5	5	5	5	5	5	5	5	5	5	5											3	4	4	4
2018-06-25 12:22:00	2018-06-25 13:14:00	R_3hzsRSPllhn2MBy	1	Parkland	Neuroscience ICU/PCU	1	Surgical & Trauma Services	Nurse	11.7	0	1	40	1	56	3	80	20				6	7	6	6	5	6	6	6	6	5	6	6	6	6	6											4	4	4	4
2018-06-10 05:08:00	2018-06-10 05:49:00	R_3iBXHxiGdqBgEGe	1	Parkland	Medicine ICU	1	Medicine Services	Nurse	7.8	0	1	36	2	43	2	100					6	5	6	6	6	6	6	5	5	5	6	6	6	5	4											5	5	4	3
2018-06-12 13:42:00	2018-06-12 14:22:00	R_3iRaoZrDs1gDkuo	1	Parkland	Mother/Baby B	1	Women, Infant & Children/LDPRN	Nurse	1	0	2	24	1	54	2	50	50				7	7	6	1	6	5	7	7	7	6	7	7	6	6	6											3	3	4	4
2018-06-13 14:50:00	2018-06-16 10:46:00	R_3iszM190eEOWbvs	1	Parkland	Burn Acute Care	1	Surgical & Trauma Services	Nurse	26.4	1	1	36	1	58	2		100				6	5	6	1	6	5	5	6	6	5	6	6	5	6	6
2018-06-04 17:41:00	2018-06-04 18:28:00	R_3j7BeUZCaVTDBeX	1	Parkland	Burn ICU	1	Surgical & Trauma Services	Nurse	4.8	0	1	36	1	28	6	45	45	10			2	2	7	3	6	3	6	3	4	4	6	1	5	6	2											3	5	4	4
2018-06-12 10:35:00	2018-06-12 12:34:00	R_3JC4oMZyqfTrKQ1	1	Parkland	Neonatal Nursery-ICU (NICU)	1	Women, Infant & Children/LDPRN	Nurse	18.9	1	1	72	1	42	6		25		75		1	5	6	5	5	6	2	6	7	6	6	6	5	6	6											3	4	4	5
2018-06-13 06:54:00	2018-06-13 18:33:00	R_3JeCmUpauJsOiqf	1	Parkland	Mother/Baby A	1	Women, Infant & Children/LDPRN	Nurse	1.8	0	1	36	1	25	2	30	10	60			5	5	6	5	6	5	5	5	6	3	7	7	5	5	5											3	5	5	5
2018-06-21 12:07:00	2018-06-21 12:42:00	R_3JfS4oxzll9HQDt	1	Parkland	Mother/Baby B	1	Women, Infant & Children/LDPRN	Nurse	0.5	0	1	36	1	40	2		80	20			7	7	7	6	6	6	7	6	6	6	6	6	6	6	6											4	4	4	4
2018-06-12 23:05:00	2018-06-12 23:14:00	R_3JmlAsmr3rByGze	1	Parkland	Neonatal Nursery-ICU (NICU)	1	Women, Infant & Children/LDPRN	Nurse	29.9	0	1	36	1	62	2	75	25				1	6	1	6	1	6	1	6	1	6	6	6	7	6	6
2018-06-15 11:05:00	2018-06-15 11:48:00	R_3kb65SvR40L45bk	1	Parkland	Neuroscience ICU/PCU	1	Surgical & Trauma Services	Nurse	1.6	0	1	40	1	27	1	50	50				6	5	6	2	5	5	6	6	6	3	5	5	6	6	6											4	4	4	4
2018-06-17 01:09:00	2018-06-17 02:19:00	R_3kh2tf4uvKQpmF9	1	Parkland	Surgical ICU	1	Surgical & Trauma Services	Nurse	1.3	0	1	38	2	35	6		95	5			6	4	6	4	4	5	6	2	3	2	6	5	5	5	6											4	5	4	4
2018-06-15 15:20:00	2018-06-15 15:51:00	R_3KIMYgaQCptFWkU	1	Parkland	Hospitalist A	1	Medicine Services	Nurse	11.6	0	1	36	1	54	3		90	10			7	6	7	6	7	7	7	7	7	6	6	6	6	6	6											5	5	4	5
2018-06-24 13:57:00	2018-06-24 14:42:00	R_3kNcCQm5md9iCax	1	Parkland	MICU PCU	1	Medicine Services	Nurse	2.9	0	1	37	2	28	6	85	5	10			6	5	4	1	4	3	6	5	6	2	2	2	5	4	4											3	0	3	3
2018-06-25 12:34:00	2018-06-25 13:25:00	R_3KPEOInHD2MFgoV	1	Parkland	Medicine Secure Unit	1	Medicine Services	Nurse	10.3	0	1	36	1	42	2	5	50	15	30		6	5	4	5	6	5	6	6	6	3	7	6	5	6	5											4	4	4	4
2018-06-17 05:38:00	2018-06-17 06:09:00	R_3KuWWbqoS8BEl6c	1	Parkland	Hospitalist B	1	Medicine Services	Nurse	2.2	0	1	38	1	65	6		70	30			6	5	6	5	6	6	6	6	5	6	6	3	6	6	6											4	4	4	4
2018-06-15 15:25:00	2018-06-15 15:29:00	R_3lQVCBpTigwAxDr	1	Parkland	Medicine ICU	1	Medicine Services	Nurse	34.2	1	1	36	1	60	2						3	4	6	3	6	5	5	5	5	5	5	4	5	5	5
2018-06-15 16:27:00	2018-06-15 17:30:00	R_3ltAUPkBOGP7QDw	1	Parkland	Ortho A	1	Surgical & Trauma Services	Nurse	8	1	1	36	1	29	2	50	20	30			7	6	5	3	3	5	7	3	5	3	5	3	7	4	4											2	5	3	4
2018-06-07 03:16:00	2018-06-07 03:59:00	R_3lzEb3dnZWrRuBE	1	Parkland	Medicine ICU	1	Medicine Services	Nurse	3.3	0	1	36	1	27	6	40	60				5	5	6	4	7	3	7	1	2	5	7	3	3	6	6											3	4	4	3
2018-06-25 12:32:00	2018-06-25 13:03:00	R_3M9xqSkOg7c8SxE	1	Parkland	Gen Med/Cardiology	1	Medicine Services	Nurse	0.8	0	2	12	1	45	3	95		5			5	5	6	5	6	6	5	6	6	6	6	3	6	6	6											3	4	4	4
2018-06-08 12:42:00	2018-06-08 13:44:00	R_3mfpxMmHhCLUpvo	1	Parkland	Care Management	1	Medicine Services	Nurse Support	2.6	0	1	8	1	39	2		60	40			7	7	7	7	7	7	7	7	7	7	7	7	7	7	7											5	5	5	5
2018-06-08 11:56:00	2018-06-08 12:12:00	R_3mg8rHwI2pQH9pw	1	Parkland	Surgical Services Administ	1	Surgical & Trauma Services	Nurse	10.4	0	1	36	1	58	6				98	2	4		6		4		6	7	4		6		7	6	6											0	5	5	4
2018-06-24 17:50:00	2018-06-24 18:15:00	R_3MmM8S4wsa2kMDY	1	Parkland	Hospitalist B	1	Medicine Services	Nurse	2.5	0	1	40	1	26	6	90	9	1			6	5	7	3	6	7	5	6	7	4	6	3	6	6	5											4	4	3	4
2018-06-05 20:41:00	2018-06-05 20:53:00	R_3Mn8GmTHK1a9Lo7	1	Parkland	Medicine ICU	1	Medicine Services	Nurse	0.5	0	1	36	1	26	6		95	5			6	6	6	6	6	6	6	6	6	3	5	5	6	6	6											3	4	4	3
2018-06-05 10:24:00	2018-06-05 11:42:00	R_3MRq3GdxndRI7sK	1	Parkland	Inpatient Psychiatry	1	Behavioral Health	Nurse	0.1	1	1	38	1	62	6		40	60			6	6	6	7	5	5	6	6	6	3	7	5	5	5	4											3	4	3	2
2018-06-17 21:29:00	2018-06-18 06:40:00	R_3MyOFm0IOi0gN61	1	Parkland	Centralized Staffing Office	1	Surgical & Trauma Services	Nurse	0.4	0	3	24	1	30	6	75	25				1	1	2	1	4	1	1	1	1	1	5	1	1	5	6											2	4	4	3
2018-06-08 10:58:00	2018-06-08 11:57:00	R_3nA9q5DIOhcrDbk	1	Parkland	Medicine Specialties	1	Medicine Services	Nurse	15.9	0	1	36	1	40	6	40	50	10			5	5	6	6	6	6	6	6	6	5	6	6	6	6	6											3	5	4	4
2018-06-23 23:03:00	2018-06-23 23:16:00	R_3nCUKlc9tz95wuy	1	Parkland	Medicine ICU	1	Medicine Services	Nurse	2.3	1	1	36	1	28	4	50	25	25			7	5	7	7	7	6	7	5	5	5	7	6	7	7	7											3	5	5	5
2018-06-23 02:04:00	2018-06-23 02:51:00	R_3nHGO73hoY5D0Eg	1	Parkland	Epilepsy Monitoring Unit	1	Surgical & Trauma Services	Nurse	5.9	0	1	36	1	40	2	30	30	40			6	5	6	6	5	6	6	6	6	6	6	5	6	6	6											0	3	4	3
2018-06-08 11:02:00	2018-06-08 13:12:00	R_3nI77KfiuVPS0dg	1	Parkland	Surgical Services Clinicians	1	Surgical & Trauma Services	Advanced Practice Nurse	6.2	1	1	40	1	31	2		10		90		6	6	7	6	6	6	6	6	6	6	6	6	6	6	6											3	5	4	3
2018-06-10 11:33:00	2018-06-10 18:25:00	R_3Oc4z09yGpHPnVO	1	Parkland	Medicine ICU	1	Medicine Services	Nurse	12.7	0	2	24	1	41	2		100				6	6	6	5	6	6	6	5	5	5	7	5	6	6	6											5	5	5	5
2018-06-08 11:17:00	2018-06-08 11:52:00	R_3OoiNHsGvwzvcli	1	Parkland	Surgical ICU	1	Surgical & Trauma Services	Nurse	10.7	1	1	36	1	34	4	50	50				1	1	5	1	5	2	3	2	3	2	2	1	3	4	4											4	5	4	4
2018-06-07 16:29:00	2018-06-07 17:14:00	R_3p4q7OcR7zaKjDm	1	Parkland	Advanced Practice	1	Medicine Services	Advanced Practice Nurse	12.9	0	1	40	1	52	6	20	5	75			3	5	5	5	3	4	5	2	5	2	6	4	2	5	5											4	5	5	5
2018-06-13 20:16:00	2018-06-13 21:36:00	R_3pamoX0UzvsG5S1	1	Parkland	Neonatal Nursery-ICU (NICU)	1	Women, Infant & Children/LDPRN	Nurse	17.6	0	1	36	1	40	6		25	75			5	5	6	4	6	6	6	6	6	5	6	6	6	6	6											4	4	4	4
2018-06-05 06:23:00	2018-06-05 06:40:00	R_3PhFojpMDM8pwYi	1	Parkland	L&D Triage	1	Women, Infant & Children/LDPRN	Advanced Practice Nurse	24.9	0	1	40	1	58	6	60			40		6	6	6	5	5	6	5	6	5	5	6	6	6	6	6											4	3	4	4
2018-06-08 11:17:00	2018-06-08 11:38:00	R_3pJt6ttAknKCZQ5	1	Parkland	Neonatal ICU APRNs	1	Women, Infant & Children/LDPRN	Advanced Practice Nurse	3.1	0	1	40	1	43	6	15	10	15	60		4	4	6	6	6	4	6	4	6	6	6	6	6	6	6											3	4	4	3
2018-06-18 03:38:00	2018-06-18 04:11:00	R_3PMJALqHW1JMWdz	1	Parkland	General Medicine	1	Medicine Services	Nurse	5.1	0	1	40	2	35	3		100				7	7	7	7	7	7	7	7	7	7	7	7	7	7	7											5	5	5	5
2018-06-04 22:15:00	2018-06-05 01:05:00	R_3PN2CcWOEup0yeE	1	Parkland	Medicine ICU	1	Medicine Services	Nurse	5.8	1	1	36	1	29	6	80	10	10			4	2	6	2	4	3	6	2	4	2	6	1	3	6	3											2	4	3	3
2018-06-08 12:26:00	2018-06-08 13:45:00	R_3prv6ZPBbo8XhNc	1	Parkland	Neuroscience Acute Care Unit	1	Surgical & Trauma Services	Nurse Management	8	1	1	80	1	62	2						6	6	6	6	5	5	6	6	6	6	6	6	6	6	6											5	5	5	5
2018-06-18 01:57:00	2018-06-18 03:44:00	R_3Pv2is0ytaetqHL	1	Parkland	7A Antepartum	1	Women, Infant & Children/LDPRN	Nurse	3.1	0	1	72	1	54	3		100				6	6	6	6	6	6	6	6	6	6	6	6	6	6	6											4	4	4	4
2018-06-20 09:30:00	2018-06-20 09:33:00	R_3PzT0Nl0GoVQUIX	1	Parkland	General Medicine	1	Medicine Services	Nurse	6.2	0	1	37	1	38	6		20	80			6	5	5	5	5	5	6	6	6	5	6	5	5	5	5
2018-06-09 07:41:00	2018-06-09 08:15:00	R_3qe739Z659xhpW6	1	Parkland	Surgical ICU	1	Surgical & Trauma Services	Nurse	2.9	0	1	40	1	25	2	70	30				1	1	3	1	2	1	1	1	1	1	1	1	5	2	2											2	4	1	4
2018-06-07 07:10:00	2018-06-07 08:24:00	R_3QPP84WybWcrGSQ	1	Parkland	Neuroscience ICU/PCU	1	Surgical & Trauma Services	Nurse	5.9	1	1	40	1	29	6						6	3	7	3	4	4	5	4	5	2	3	5	5	5	5											5	5	5	5
2018-06-17 04:13:00	2018-06-17 04:46:00	R_3QPqCHsb8v7b8FX	1	Parkland	7A Antepartum	1	Women, Infant & Children/LDPRN	Nurse	3.6		1	40	1	36	4		100				7	6	7	6	6	7	7	6	6	6	7	7	6	6	6											3	5	5	5
2018-06-17 13:25:00	2018-06-17 14:30:00	R_3qvrHsbfUj7OXxU	1	Parkland	Plastic Surgery	1	Surgical & Trauma Services	Nurse	2.7	0	1	48	1	33	4	70	10	20			6	6	5	6	5	5	6	5	6	6	6	6	6	6	6											5	5	5	5
2018-06-15 08:58:00	2018-06-15 09:38:00	R_3qZKAYygMJRqi6r	1	Parkland	NICU Administration	1	Women, Infant & Children/LDPRN	Nurse	0.3	0	1	36	1	24	6		25	75			6	6	6	6	6	5	6	6	6	6	6	6	6	6	6											4	4	4	4
2018-06-18 07:25:00	2018-06-18 07:56:00	R_3r0yYWFOT4dNtf8	1	Parkland	Mother/Baby MFM	1	Women, Infant & Children/LDPRN	Nurse	13.1	0	1	36	1	56	3						6	6	6	6	6	6	6	6	6	6	6	6	6	6	6											4	4	4	4
2018-06-19 09:04:00	2018-06-19 09:43:00	R_3r3aFGP3djJubRP	1	Parkland	Mother/Baby MFM	1	Women, Infant & Children/LDPRN	Nurse	11	0	1	40	1	43	2		100				7	7	7	7	7	7	7	7	7	7	7	7	7	7	7											0	0	0	0
2018-06-04 20:26:00	2018-06-04 20:37:00	R_3rG3FfWKs0Jx35s	1	Parkland	Medicine ICU	1	Medicine Services	Nurse	0.3	1	1	40	1	27	6		25	75			3	3	5	2	4	2	3	2	4	4	5	5	6	6	6											3	4	4	4
2018-06-04 16:18:00	2018-06-11 11:24:00	R_3RqJkFaHlyDXdze	1	Parkland	Burn ICU	1	Surgical & Trauma Services	Nurse	23.6	1	1	45	2	60	6						3	3	6	3	4	4	4	2	7	4	3	2	3	5	6											4	5	5	2
2018-06-18 06:47:00	2018-06-18 07:33:00	R_3rTC3yG6j2q0YZ2	1	Parkland	Neonatal Nursery-ICU (NICU)	1	Women, Infant & Children/LDPRN	Nurse	17.9	1	1	72	1	50	3		20		80		5	6	6	5	6	6	6	6	6	6	6	6	5	5	5											2	4	3	3
2018-06-05 08:11:00	2018-06-05 12:05:00	R_3sywfem5kikaIMX	1	Parkland	Centralized Staffing Office	1	Women, Infant & Children/LDPRN	Nurse	7.4	0	3	36	1	44	6		75	25			5	2	5	5	4	3	5	5	3	5	5	2	5	6	6											4	4	3	4
2018-06-17 06:21:00	2018-06-17 06:58:00	R_3wxYY3Ed2c5VW5X	1	Parkland	Hospitalist Medicine	1	Medicine Services	Nurse	8.9	1	1	38	1	43	6	25	25	50			5	5	7	5	5	3	6	6	6	5	6	3	6	6	6											5	5	5	5
2018-06-17 12:52:00	2018-06-17 13:08:00	R_56mMz7xcv8INnt7	1	Parkland	Inpatient Rehab	1	Surgical & Trauma Services	Nurse	4.8	1	1	36	1	34	2	5	40	50	5		5	5	6	6	6	6	6	6	6	6	6	6	6	6	6											5	5	5	5
2018-06-12 09:18:00	2018-06-12 09:59:00	R_5amKx2GRNHsydtn	1	Parkland	Gen Med/Cardiology	1	Medicine Services	Nurse	9.2	1	1	36	1	55	3	50	40	10			2	5	5	6	3	6	6	6	6	3	6	6	3	6	6											1	4	2	1
2018-06-21 13:12:00	2018-06-21 13:39:00	R_5jTmGD74Bcs4x21	1	Parkland	Mother/Baby B	1	Women, Infant & Children/LDPRN	Nurse Management	2.1	1	1	50	1	57	6						3	4	6	3	6	6	3	6	6	5	6	6	6	6	6											5	5	4	5
2018-06-08 20:26:00	2018-06-09 05:39:00	R_6DPppYdGFc7vD2h	1	Parkland	Hospitalist A	1	Medicine Services	Nurse	3	0	1	36	1	32	2	5	50	40	5		4	3	5	3	4	4	4	4	5	5	5	4	5	4	4											4	5	4	4
2018-06-06 21:57:00	2018-06-07 01:50:00	R_6Qmz7WY0XdMBzwt	1	Parkland	Plastic Surgery	1	Surgical & Trauma Services	Nurse	2.9	1	1	48	1	37	4	15	20	65			6	6	6	6	5	6	6	6	3	6	6	6	5	6	6											2	3	2	2
2018-06-05 01:24:00	2018-06-10 20:35:00	R_6WierZmJpLeS0hP	1	Parkland	Observation Unit	1	Surgical & Trauma Services	Nurse	2.9	0	1	36	1	37	4	70	30				6	5	6	5	5	6	6	5	6	5	6	3	6	6	6											4	4	4	4
2018-06-08 16:49:00	2018-06-08 17:14:00	R_6WLxcrOXn3Hp1vj	1	Parkland	Advanced Practice	1	Medicine Services	Advanced Practice Nurse	2.2	0	1	40	1	26	6	20	5	75			7	5	6	5	5	5	7	6	6	3	6	6	5	5	5											4	5	5	4
2018-06-11 12:20:00	2018-06-11 12:45:00	R_77kax6I7MLUwYCt	1	Parkland	Ortho A	1	Surgical & Trauma Services	Nurse	5.9	1	1	40	1	32	6	60	20	20			2	5	6	4	2	6	2	5	5	1	6	2	5	5	3											2	4	4	2
2018-06-04 15:56:00	2018-06-05 12:37:00	R_8dACRUgjBsYrgZP	1	Parkland	Medicine ICU	1	Medicine Services	Nurse	3.8	1	1	72	1	27	6	75	25				2	2	5	3	6	3	5	2	6	4	2	3	5	6	6											5	5	5	4
2018-06-05 02:10:00	2018-06-05 02:32:00	R_9HzOjLzP1O4jYOJ	1	Parkland	Observation Unit	1	Surgical & Trauma Services	Nurse	1.8	0	1	37	1	41	4		100				7	6	6	6	4	6	6	7	6	6	6	1	3	6	6											5	5	4	4
2018-06-20 15:48:00	2018-06-20 16:17:00	R_9NTJynKz3NbguQ1	1	Parkland	MICU PCU	1	Medicine Services	Nurse	0.3	0	1	36	1	47	3		40	60			7	5	6	7	6	6	7	5	5	5	6	2	6	6	6											4	5	5	5
2018-06-16 09:38:00	2018-06-16 10:02:00	R_9QusBE0I7pBoqMF	1	Parkland	Observation Unit	1	Surgical & Trauma Services	Nurse	8.7	0	1	36	1	40	2	80	5	15			6	6	6	3	5	6	6	5	6	5	7	6	5	6	6											3	4	4	3
2018-06-22 08:59:00	2018-06-22 09:26:00	R_9X3MnGoooLHZDIR	1	Parkland	Neonatal Nursery-ICU (NICU)	1	Women, Infant & Children/LDPRN	Nurse	22.9	0	2	24	1	55	6	25	75				2	4	6	5	6	6	4	7	5	5	6	6	6	6	6											3	3	1	3
2018-06-19 18:15:00	2018-06-19 18:18:00	R_A0aiJyset9lQZUd	1	Parkland	7A Antepartum	1	Women, Infant & Children/LDPRN	Nurse	3.6	0	1	36	1	40	6	33	34	33			5	4	5	3	4	5	5	5	5	5	5	4	5	5	5
2018-06-10 12:48:00	2018-06-10 12:58:00	R_a2J9l9resQn6xFL	1	Parkland	Medicine ICU	1	Medicine Services	Nurse	2.3	0	1	40	1	27	4	30	40	30			2	1	5	1	5	2	5	5	6	1	3	1	1	5	5
2018-06-18 08:06:00	2018-06-18 09:48:00	R_AAPnF8nevRHTecF	1	Parkland	Mother/Baby MFM	1	Women, Infant & Children/LDPRN	Nurse	2.1	0	1	36	1	26	4	50	50				3	3	6	5	5	5	3	4	4	3	5	3	5	6	6											2	4	4	1
2018-06-20 10:39:00	2018-06-20 11:19:00	R_abidt0eNC0D6nfz	1	Parkland	Hospitalist B	1	Medicine Services	Nurse Management	5.1		1	50	1	62	6						2	2	6	1	6	4	4	5	5	2	7	4	5	4	5											3	4	4	3
2018-06-14 20:16:00	2018-06-14 20:39:00	R_AjkUhbCdLp9PlZL	1	Parkland	Neonatal Nursery-ICU (NICU)	1	Women, Infant & Children/LDPRN	Nurse	0.9	0	1	36	1	22	6		40	60			5	6	6	7	7	7	6	7	7	6	6	7	6	5	3											4	4	4	4
2018-06-22 14:33:00	2018-06-22 15:08:00	R_AyZzHq5Gbcr0MzT	1	Parkland	Hospitalist B	1	Medicine Services	Nurse	14.5	0	2	20	1	68	6	25		75			6	6	7	5	6	5	6	6	6	6	6	6	6	6	6											2	4	3	2
2018-06-21 12:16:00	2018-06-21 12:40:00	R_bErsqq3z9p8LbHz	1	Parkland	Ortho A	1	Surgical & Trauma Services	Nurse	3.3	0	1	48	1	42	4	10	30	60			6	7	7	5	5	5	6	5	6	4	6	6	6	6	6											4	4	4	4
2018-06-13 15:01:00	2018-06-13 15:36:00	R_bfrFiUC8PaPiHvj	1	Parkland	Inpatient Psychiatry	1	Behavioral Health	Nurse	4.4		1	36	1	58	6		10	90			6	6	5	6	5	5	6	5	6	6	6	6	5	5	5											3	4	4	4
2018-06-12 09:58:00	2018-06-12 10:02:00	R_BKYlpyh7Ofg0lJ7	1	Parkland	Neonatal Nursery-ICU (NICU)	1	Women, Infant & Children/LDPRN	Nurse Management	0.1	1	1	40	1	38	4		75		25		6	6	6	5	6	5	6	5	7	5	7	6	6	6	6
2018-06-04 17:18:00	2018-06-06 08:20:00	R_BLGu8YZRKP5AzsZ	1	Parkland	Surgical Services Clinicians	1	Surgical & Trauma Services	Advanced Practice Nurse	22.4	0	1	45	1	50	6		50		50		2	3	6	4	5	6	3	1	6	2	4	3	6	6	6											5	5	5	5
2018-06-06 10:59:00	2018-06-06 11:17:00	R_BRCUawnvKKvbYrf	1	Parkland	Trauma	1	Surgical & Trauma Services	Nurse Management	8	1	1	45	1	30	4						6	6	6	6	6	6	6	6	6	6	6	6	6	6	6											3	4	4	4
2018-06-08 11:19:00	2018-06-08 11:25:00	R_bx4Tgv4r22RRdYZ	1	Parkland	Surgical ICU	1	Surgical & Trauma Services	Nurse	1.1	1	2	30	1	32	4		100				5	5	6	6	6	5	5	5	6	4	5	5	6	5	5
2018-06-07 08:56:00	2018-06-07 09:21:00	R_C2kaHMdPYKD7gd3	1	Parkland	Gen Med/Cardiology	1	Medicine Services	Nurse	2.6	0	1	40	2	36	3	50	50				6	6	6	6	6	7	7	7	7	6	7	6	6	6	6											5	5	5	5
2018-06-16 09:42:00	2018-06-16 10:39:00	R_C77p41fJKw84HOV	1	Parkland	Hospitalist B	1	Medicine Services	Nurse	11.8	1	1	36	1	48	2	60	40				6	6	6	5	6	6	6	6	6	6	6	6	6	6	6											5	5	5	0
2018-06-18 10:46:00	2018-06-18 11:12:00	R_cBYarFVG4t8pkVH	1	Parkland	Advanced Practice	1	Medicine Services	Advanced Practice Nurse	0.6	0	1	40	1	29	6			100			6	3	3	1	5	6	6	5	4	3	3	6	5	5	5											4	4	4	4
2018-06-05 07:15:00	2018-06-05 07:48:00	R_cD7YTsQsglw6YKt	1	Parkland	MICU PCU	1	Medicine Services	Nurse	6.1	1	1	12	1	50	2		100				6	6	7	6	6	6	6	7	7	7	7	6	7	7	7											0	0	0	0
2018-06-08 10:07:00	2018-06-08 10:24:00	R_cDaOBWAxUJ39mpP	1	Parkland	Care Management	1	Medicine Services	Nurse Support	5.5	0	1	40	2	50	6	5	5	90			7	7	7	7	7	7	7	7	7	7	7	7	7	7	7											4	4	4	4
2018-06-08 10:00:00	2018-06-08 10:47:00	R_CmrNtbOKruw1aOB	1	Parkland	Care Management	1	Surgical & Trauma Services	Nurse Support	3.8	0	1	41	1	55	6	20	5	75			7	5	6	4	5	6	7	4	6	5	6	4	3	4	4											4	5	4	4
2018-06-06 08:44:00	2018-06-06 14:25:00	R_cuNlkIZabrYJdeh	1	Parkland	Medicine ICU	1	Medicine Services	Nurse	4.8	0	1	36	1	26	4	20	80				1	1	7	1	7	6	6	6	4	4	4	1	4	4	3											2	1	4	3
2018-06-06 08:20:00	2018-06-06 08:46:00	R_cYGgM9f4U6DyXV7	1	Parkland	Surgical ICU	1	Surgical & Trauma Services	Nurse	13.4	1	1	40	1	40	6						3	3	4	3	4	4	6	4	5	1	6	3	7	6	5											3	5	4	5
2018-06-16 00:24:00	2018-06-16 01:00:00	R_cYimlbpEEnG9M0F	1	Parkland	Mother/Baby B	1	Women, Infant & Children/LDPRN	Nurse	21.9	0	1	72	1	58	2	25	75				7	7	7	5	7	7	7	7	7	7	7	7	6	7	7											4	5	4	4
2018-06-12 09:52:00	2018-06-12 10:11:00	R_D19UxdjEedJz9HX	1	Parkland	Neonatal Nursery-ICU (NICU)	1	Women, Infant & Children/LDPRN	Nurse	2.4	0	1	36	1	24	6		95	5			1	2	5	5	2	6	2	7	7	5	7	6	4	5	5											3	4	3	2
2018-06-11 13:19:00	2018-06-11 13:25:00	R_d7qVEg3Ic4fX6E1	1	Parkland	Burn Acute Care	1	Surgical & Trauma Services	Nurse	3.7	0	1	40	1	27	6	50	10	40			3	1	3	2	3	2	3	3	3	1	5	4	3	4	4
2018-06-20 18:10:00	2018-06-20 18:37:00	R_DCa8levTM34zGa5	1	Parkland	General Medicine	1	Medicine Services	Nurse	0.7	0	1	36	2	40	3				20	80	6	5	7	7	7	6	6	7	6	7	7	7	7	7	7											4	4	5	5
2018-06-16 06:15:00	2018-06-16 22:03:00	R_DclH2aXTVFx6DpT	1	Parkland	Neuroscience ICU/PCU	1	Surgical & Trauma Services	Nurse	2.9	0	1	36	1	27	4		100				2	2	6	5	6	3	6	2	6	5	6	5	5	6	6											3	4	3	3
2018-06-11 09:27:00	2018-06-11 10:21:00	R_Ddu3NrKMWjSJgoV	1	Parkland	Epilepsy Monitoring Unit	1	Surgical & Trauma Services	Nurse	5.4	1	1	40	1	38	3			20		80	6	6	6	6	6	6	6	6	6	6	6	6	7	7	7											5	5	5	5
2018-06-06 10:36:00	2018-06-06 10:46:00	R_e8TGOB2ViU3xkNb	1	Parkland	Inpatient Rehab	1	Surgical & Trauma Services	Nurse	0.3	0	1	36	1	24	4	60	20	20			5	6	6	4	7	6	6	3	6	3	6	7	4	7	6											4	5	5	5
2018-06-16 11:48:00	2018-06-16 11:58:00	R_ehXoQBwOiDphuSJ	1	Parkland	General Medicine	1	Medicine Services	Nurse	0.9	0	1	40	1	40	2		20	80			6	6	5	5	6	6	6	6	6	5	6	6	6	6	6											5	5	5	5
2018-06-15 09:40:00	2018-06-15 11:33:00	R_enfi2VCmAHpNwxX	1	Parkland	Neonatal Nursery-ICU (NICU)	1	Women, Infant & Children/LDPRN	Nurse	16	0	2	24	1	38	6		80	20			3	4	6	6	5	5	6	6	6	4	6	6	5	6	6											3	4	4	3
2018-06-08 19:11:00	2018-06-08 19:44:00	R_NUBLQpUWurcIUoN	1	Parkland	Hospitalist A	1	Medicine Services	Nurse	2.6	1	1	36	1	40	4		10	90			5	5	5	5	5	5	5	5	5	4	5	5	5	5	4											4	4	4	4
2018-06-20 10:46:00	2018-06-20 11:18:00	R_O1HFIHGXcGgcS2J	1	Parkland	Plastic Surgery	1	Surgical & Trauma Services	Nurse	3.8	0	3	24	2	49	2	20	50	30			6	6	7	6	5	6	6	6	7	6	6	7	6	6	7											4	4	4	4
2018-06-13 11:22:00	2018-06-13 11:56:00	R_O2qh7jEhuM8uVc5	1	Parkland	8A GYN-Oncology	1	Women, Infant & Children/LDPRN	Nurse	0.8	0	1	38	1	42	4	50	20	10	20		5	5	7	6	7	7	6	7	6	4	7	6	6	7	7											4	5	4	4
2018-06-18 21:43:00	2018-06-18 22:02:00	R_OJOB2Tyg5tAKUcF	1	Parkland	NICU Administration	1	Women, Infant & Children/LDPRN	Nurse	3.9	0	2	20	1	27	6	30	20		50		5	6	5	6	6	6	4	6	3	6	6	6	5	6	4											4	4	3	3
2018-06-15 11:11:00	2018-06-15 11:33:00	R_OPf9HeM8vNg2bYt	1	Parkland	NICU Administration	1	Women, Infant & Children/LDPRN	Nurse	2.3	0	1	34	1	28	2		80	20			6	6	6	6	6	6	6	6	5	6	6	5	6	6	6											4	5	4	5
2018-06-21 15:27:00	2018-06-21 15:42:00	R_OqXVQP8O8gGOtAB	1	Parkland	Surgical ICU	1	Surgical & Trauma Services	Nurse	2.3	0	1	40	1	24	6	80	20				5	3	6	3	6	5	6	6	6	3	6	6	6	6	6											5	5	5	5
2018-06-14 16:49:00	2018-06-14 17:19:00	R_PM4dokOiAyIERCp	1	Parkland	8A GYN-Oncology	1	Women, Infant & Children/LDPRN	Nurse Management	7.9	1	1	60	1	69	3						7	7	7	7	7	7	7	7	7	7	7	7	7	7	7											4	4	4	4
2018-06-11 16:53:00	2018-06-11 17:40:00	R_pmTLopl4jtE3evv	1	Parkland	Inpatient Psychiatry	1	Behavioral Health	Nurse	4.1	1	1	36	1	28	2		30	70			6	6	5	3	4	5	6	5	6	2	7	4	4	4	4											5	5	5	5
2018-06-20 08:14:00	2018-06-20 08:26:00	R_Q56aEpum37phtx7	1	Parkland	Ortho A	1	Surgical & Trauma Services	Nurse	5	0	3	36	1	45	3	10	30	50	10		3	5	5	5	5	5	5	5	5	5	5	5	6	6	6											4	4	4	3
2018-06-20 03:39:00	2018-06-20 03:53:00	R_qDEdz8QvbE0sD5L	1	Parkland	Surgical Specialties	1	Surgical & Trauma Services	Nurse	0.6	1	3	12	1	40	6	30	70				6	6	6	6	6	6	6	6	6	6	6	5	6	6	6											4	4	3	4
2018-06-21 08:01:00	2018-06-21 08:05:00	R_qIXUXGwcJ3Lk2tz	1	Parkland	Mother/Baby B	1	Women, Infant & Children/LDPRN	Nurse	9.7	1	1	40	1	49	2			5	95		7	7	7	7	7	7	7	7	5	7	7	7	7	7	7
2018-06-05 12:47:00	2018-06-05 13:06:00	R_qPonXMJNXaY5cYh	1	Parkland	Medicine ICU	1	Medicine Services	Nurse Management	2.4	1	1	50	2	33	6	5	5		90		4	4	7	3	6	5	4	5	6	4	6	5	6	6	6											5	5	4	5
2018-06-15 10:48:00	2018-06-15 11:22:00	R_qxqxnI4CEv0t10B	1	Parkland	Mother/Baby MFM	1	Women, Infant & Children/LDPRN	Nurse	2.4	0	1		1	34	4	80	10	10			4	3	4	2	4	4	4	4	4	3	4	2	2	4	4											3	3	2	3
2018-06-25 11:57:00	2018-06-25 12:35:00	R_qxusuG8rB5R5vUd	1	Parkland	Epilepsy Monitoring Unit	1	Surgical & Trauma Services	Nurse	6.1	1	1	36	1	40	2		50	50			6	6	6	6	6	6	6	6	6	6	6	6	6	6	6											4	4	4	4
2018-06-12 20:50:00	2018-06-12 21:42:00	R_R3NLh2HFDGpp1n3	1	Parkland	Neonatal Nursery-ICU (NICU)	1	Women, Infant & Children/LDPRN	Nurse	1.9	0	1	36	1	24	4	75	25				2	6	6	6	6	4	2	2	6	6	6	6	4	5	5											3	4	3	3
2018-06-05 05:33:00	2018-06-05 05:55:00	R_R4Crv4y99DG8vjb	1	Parkland	Emergency Services Admin	1	Surgical & Trauma Services	Advanced Practice Nurse	4.8	0	1	36	1	51	2	25	25		50		4	4	4	4	4	4	4	4	4	4	4	4	4	4	4											3	3	3	3
2018-06-04 19:42:00	2018-06-05 19:26:00	R_RJ5mhjPEK6njlqF	1	Parkland	Surgical ICU	1	Surgical & Trauma Services	Nurse	4.3	0	2	36	1	27	6	90	10				1	2	6	4	6	3	6	3	6	2	3	2	3	5	5
2018-06-11 15:42:00	2018-06-11 17:51:00	R_sHBSgvSlbdvVuJX	1	Parkland	Epilepsy Monitoring Unit	1	Surgical & Trauma Services	Nurse	4.8	0	2	24	1	32	2		50	50			6	2	6	2	6	2	6	6	2	1	6	6	6	6	6											4	4	4	4
2018-06-14 07:33:00	2018-06-14 08:36:00	R_SHpmz9nSLaDj3Jn	1	Parkland	Neonatal Nursery-ICU (NICU)	1	Women, Infant & Children/LDPRN	Nurse	9.4	0	1	36	1	32	6		25	75			3	5	6	3	5		4	6	6	5	6	4	5	6	5											3	4	3	3
2018-06-21 19:01:00	2018-06-21 20:34:00	R_SItG1Q5duZhpUEF	1	Parkland	Neonatal Nursery-ICU (NICU)	1	Women, Infant & Children/LDPRN	Nurse	4	0	1	36	1	29	6		100				2	3	6	4	6	6	3	6	6	4	6	6	6	6	6											4	4	3	2
2018-06-05 07:12:00	2018-06-05 08:42:00	R_sjUhzwacO9GZc0p	1	Parkland	Surgical Services Clinicians	1	Surgical & Trauma Services	Advanced Practice Nurse	6.1	0	1	40	1	50	6	10			90		3	4	6	3	6	6	6	2	6	5	6	6	2	6	6											3	4	4	3
2018-06-24 21:13:00	2018-06-24 21:25:00	R_spqwEeT06ObK4Ap	1	Parkland	Mother/Baby B	1	Women, Infant & Children/LDPRN	Nurse	1.8		1	40	1	45	2	40	5	50	5		7	7	6	7	6	6	7	6	7	7	7	7	7	7	7											5	5	5	5
2018-06-04 16:41:00	2018-06-04 18:50:00	R_sSASzydr3NEu4nf	1	Parkland	Surgical ICU	1	Surgical & Trauma Services	Nurse	0.8	0	1	36	1	23	6	90	10				6	6	6	6	6	6	6	6	6	6	6	6	6	6	6											4	4	4	4
2018-06-16 16:18:00	2018-06-16 19:25:00	R_sXB6vEwn2MO9Wj7	1	Parkland	Medicine Specialties	1	Medicine Services	Nurse	1	0	1	36	1	38	2	10	30	50	10		6	6	6	5	6	5	6	6	7	6	6	5	6	6	6											4	4	4	4
2018-06-16 01:39:00	2018-06-16 01:53:00	R_T0kaS8op0nCar9n	1	Parkland	NICU Administration	1	Women, Infant & Children/LDPRN	Nurse	0.3	0	1	36	2	30	6	25	75				7	7	7	7	7	7	7	7	7	5	7	6	7	7	7											5	5	5	5
2018-06-12 11:03:00	2018-06-12 11:27:00	R_t0wL3VfliskhQKR	1	Parkland	Neonatal Nursery-ICU (NICU)	1	Women, Infant & Children/LDPRN	Nurse	2.3	0	1	36	2	45	6		100				5	5	2	1	2	3	5	2	2	4		1	4	3	4											3	3	2	2
2018-06-11 11:38:00	2018-06-11 14:20:00	R_T75zsYaVWHlx9Xb	1	Parkland	Hospitalist B	1	Medicine Services	Nurse	7.9	1	1	40	2	38	2	30	50	20			6	5	5	3	5	5	6	5	6	5	6	5	5	5	5
2018-06-05 07:59:00	2018-06-15 17:42:00	R_ThXpbjw9YZw77Yl	1	Parkland	Medicine ICU	1	Medicine Services	Nurse	5.9	0	1	40	1	37	3	50	50				6	7	2	6	3	5	3	4	3	2	6	2	4	2	3											4	4	4	4
2018-06-23 04:36:00	2018-06-23 05:32:00	R_TuQewoNv3gKDl8R	1	Parkland	Hospitalist A	1	Medicine Services	Nurse	6.1	1	1	36	1	41	3						5	5	6	3	6	5	6	6	6	6	6	5	5	6	5											4	4	3	2
2018-06-15 13:28:00	2018-06-15 13:44:00	R_UN06Mk6Jd51iBSp	1	Parkland	Surgical Specialties	1	Surgical & Trauma Services	Nurse	2.7	1	1	50	1	26	6		50	40	10		2	2	4	6	3	3	2	2	6	2	6	3	5	4	4											4	5	3	5
2018-06-13 13:13:00	2018-06-20 12:12:00	R_UtrCWsiWqU1Izrr	1	Parkland	Hospitalist B	1	Medicine Services	Nurse	4.8	1	1	36	1	32	2	30	20	50			3	3	4	1	2	4	4	2	5	3	4	4	4	3	3											4	4	4	3
2018-06-08 13:05:00	2018-06-15 22:59:00	R_UuNeWCnfjaxEzVT	1	Parkland	Hospitalist A	1	Medicine Services	Nurse	1.3	0	1	36	1	45	3	40	60				6	6	6	4	6	6	6	7	6	6	6	6	6	6	6											3	5	5	4
2018-06-08 18:13:00	2018-06-08 19:21:00	R_vi3CEugG35HyGFb	1	Parkland	Neonatal ICU APRNs	1	Women, Infant & Children/LDPRN	Advanced Practice Nurse	13.9	1	1	40	1	36	6		50		50		3	6	6	6	6	6	6	6	6	6	6	6	6	6	6											3	4	4	3
2018-06-08 10:16:00	2018-06-08 10:29:00	R_VKjIVlXmF6yP8pH	1	Parkland	Medicine ICU	1	Medicine Services	Nurse	3.9	1	1	40	1	31	2	25	50	25			6	5	6	4	6	6	4	6	6	6	6	3	5	5	6											5	5	5	4
2018-06-20 15:34:00	2018-06-20 16:03:00	R_voAZG6l8Ufzb2Xn	1	Parkland	MICU PCU	1	Medicine Services	Nurse	14.5	1	1	36	1	57	2	60		40			5	5	6	6	6	5	6	6	6	6	6	6	6	6	6											5	5	5	5
2018-06-08 17:00:00	2018-06-08 17:15:00	R_vpkgTUJgPIMIpWh	1	Parkland	Neuroscience ICU/PCU	1	Surgical & Trauma Services	Nurse	1.4	1	1	13	1	34	4	50	40		10		6	6	6	6	6	6	6	6	6	6	6	6	6	6	6											5	5	5	5
2018-06-05 12:58:00	2018-06-11 21:00:00	R_W1G1U1GW1z0G0MN	1	Parkland	Burn Acute Care	1	Surgical & Trauma Services	Nurse	0.7	0	1	12	2	36	2	90	8	2			6	4	7	4	7	7	6	6	6	6	6	6	6	7	7											4	5	5	5
2018-06-15 12:14:00	2018-06-20 11:53:00	R_WjGBKYsH5bKRiLv	1	Parkland	Medicine Specialties	1	Medicine Services	Nurse Management	24.9	1	1	40	1	54	2						3	3	7	4	6			6			7	6	7	6	6											5	5	5	5
2018-06-12 10:45:00	2018-06-12 11:17:00	R_wO8dLGmaxWk5Mzf	1	Parkland	NICU Administration	1	Women, Infant & Children/LDPRN	Nurse	11.4	0	1	36	1	38	6	25	25	25	25		3	5	6	6	5	5	6	7	6	6	5	6	5	5	5											2	4	4	3
2018-06-12 01:34:00	2018-06-12 01:52:00	R_x5vC7JcwlP2t2pP	1	Parkland	Hospitalist Medicine	1	Medicine Services	Nurse	2.1	0	1	37	1	36	6	50	20	25	5		5	3	7	6	6	5	5	5	5	5	7	6	6	6	6											5	5	5	5
2018-06-04 20:48:00	2018-06-04 21:33:00	R_x60Ok1wEDbQ9hw5	1	Parkland	Rapid Assessment Team	1	Medicine Services	Nurse	26.4	0	1	36	1	50	6		80	10	10		7	3	7	3	7	7	7	1	7	6	7	1	5	7	7											5	5	4	5
2018-06-08 03:55:00	2018-06-08 04:13:00	R_xaTnSOFflMkSffP	1	Parkland	Hospitalist Medicine	1	Medicine Services	Nurse	0.9	0	1	40	1	42	2	15	60	25			6	7	6	6	6	6	7	6		6	6	6	7	6	6											4	5	5	5
2018-06-12 09:51:00	2018-06-12 10:57:00	R_XKW654qzmGF9PeF	1	Parkland	Mother/Baby MFM	1	Women, Infant & Children/LDPRN	Nurse	5.1	1	1	40	1	29	6		50		50		5	5	7	6	6	5	3	5	3	5	6	6	7	6	6											5	5	5	5
2018-06-12 20:28:00	2018-06-13 06:08:00	R_XsLSidauDkajMCB	1	Parkland	Neonatal Nursery-ICU (NICU)	1	Women, Infant & Children/LDPRN	Nurse	17.3		1	36	1	47	6		50	50			3	2	5	3	5	3	6	6	6	3	5	2	5	5	5											1	4	4	5
2018-06-05 15:37:00	2018-06-05 16:12:00	R_XttSEZ2iULOWKWJ	1	Parkland	Surgical Services Administ	1	Surgical & Trauma Services	Nurse	7.4	0	2	24	1	33	2						6	5	1	1	3	3	6	5	2	2	5	5	5	1	1											1	5	2	3
2018-06-13 21:54:00	2018-06-13 23:53:00	R_XXNE0anIsbomknf	1	Parkland	NICU Administration	1	Women, Infant & Children/LDPRN	Nurse	5.9	0	1	36	1	28	6	10	90				3	5	7	4	4	6	6	5	6	4	6	3	5	5	5											4	5	4	5
2018-06-17 20:58:00	2018-06-18 03:10:00	R_xxXztv0OqpIhiiB	1	Parkland	Medicine ICU	1	Medicine Services	Nurse	7.8	0	1	36	1	36	6	85	15				1	1	1	1	2	1	1	1	1	4	2	2	1	1	3											1	1	1	1
2018-06-07 17:30:00	2018-06-11 10:18:00	R_Y4ggwQTefaul02J	1	Parkland	Surgical ICU	1	Surgical & Trauma Services	Nurse	3.6	0	1	36	1	26	3	70	30				1	1	1	1	2	1	3	1	4	3	2	1	3	2	5											5	3	2	5
2018-06-25 17:26:00	2018-06-25 17:46:00	R_Y5FZAmPbUKxE3QJ	1	Parkland	Burn ICU	1	Surgical & Trauma Services	Nurse	4.9	1	1	39	1	39	6		75	25			3	5	6	5	6	5	6	4	6	6	6	6	6	6	6											3	5	5	4
2018-06-12 12:55:00	2018-06-18 11:45:00	R_yUs1AMPekostY2t	1	Parkland	Mother/Baby A	1	Women, Infant & Children/LDPRN	Nurse	2.9	0	1	36	1	35	6		25	75			5	6	6	5	5	6	5	6	5	4	6	5	6	6	6											3	4	4	4
2018-06-09 11:24:00	2018-06-09 11:48:00	R_Z3MvY8Ym4wVfTLb	1	Parkland	Hospitalist A	1	Medicine Services	Nurse	2.4	0	1	48	1	45	6	20	20	60			3	1	5	1	6	1	6	5	6	5	5	1	2	5	5											4	3	4	4
2018-06-08 12:27:00	2018-06-08 12:37:00	R_ZfqHG7dNEhCcjUB	1	Parkland	Neuroscience ICU/PCU	1	Surgical & Trauma Services	Nurse	3.7	0	1	36	2	30	2		75	25			7	7	7	7	7	7	7	7	7	7	7	7	6	6	6											5	5	5	5
2018-06-12 17:34:00	2018-06-25 10:58:00	R_Zk3dktjGrJowaLT	1	Parkland	Neonatal Nursery-ICU (NICU)	1	Women, Infant & Children/LDPRN	Nurse	6.2	0	1	40	1	28	3		100				7	7	7	7	6	7	6	7	7	4	7	7	7	7	7											4	4	4	4
2018-06-05 23:00:00	2018-06-05 23:06:00	R_zSjLBeZ0O21X0J3	1	Parkland	Medicine ICU	1	Medicine Services	Nurse	2.7	0	1	36	1	25	6		40	60			2	3	5	2	5	3	6	5	1	3	5	4	5	6	6
2018-06-10 20:12:00	2018-06-11 00:39:00	R_zTh4hRWCYQN3oTT	1	Parkland	Hospitalist Medicine	1	Medicine Services	Nurse	2.9	1	1	36	2	34	2	10	35	45	10		4	4	5	3	5	4	5	5	5	5	5	4	5	5	5											4	4	4	4
[truncated: 38 more columns]

## Sheet: Data Dictionary
Parkland	FH/GPH	Variable	Label	Format Description	Format Code
X	X	survey_start	Survey start date and time stamp	Date and time
X	X	survey_end	Survey end date and time stamp	Date and time
X	X	survey_id	Respondent ID	Text
X	X	nurse	Nursing staff	1=Yes	yesnof
X	X	hosp	Hospital site	Text
X	X	dept	Department	Text
X	X	inpatient	Inpatient unit	1=Yes	yesnof
X	X	division	Unit division/type	Text
X	X	role	Job role	Text
X	X	yrsorg	Number of years at organization	Number	yearsf
X	X	supervise	Supervise others	0=No 1=Yes	yesnof
X	X	postype	Position type	1=Full-time 2=Part-time 3=Temporary/PRN/Contract 5=Other	postypef
X	X	hrswk	Average hours worked per week	Number	hrswkf
X	X	gender	Gender	1=Female 2=Male	genderf
X	X	age	Age	Number	agef
X		race	Race/Ethnicity	See format list	racef
X	X	chart_decentral	Percentage charting in location: Decentralized work station	Number	perctimef
X	X	chart_patarea	Percentage charting in location: At patient bedside, OR, Procedure area	Number	perctimef
X	X	chart_centralarea	Percentage charting in location: Centralized work station, Core area work room	Number	perctimef
X	X	chart_office	Percentage charting in location: Office or desk	Number	perctimef
X	X	chart_otherarea	Percentage charting in location: Other	Number	perctimef
X	X	pce_sat_help	My ability to know when my coworkers need help	1=Very dissatisfied to 7=Very satisfied	SD7to3f
X	X	pce_sat_gethelp	The amount of time it takes to get help when I need it	1=Very dissatisfied to 7=Very satisfied	SD7to3f
X	X	pce_sat_care	The quality of care that my patients receive	1=Very dissatisfied to 7=Very satisfied	SD7to3f
X	X	pce_sat_walk	The amount I walk during my shift	1=Very dissatisfied to 7=Very satisfied	SD7to3f
X	X	pce_sat_time	The amount of time spent with my patients	1=Very dissatisfied to 7=Very satisfied	SD7to3f
X	X	pce_sat_respond	The time it takes me to respond to my patients' needs	1=Very dissatisfied to 7=Very satisfied	SD7to3f
X	X	pce_sat_interact	The frequency of interactions with my coworkers	1=Very dissatisfied to 7=Very satisfied	SD7to3f
X	X	pce_sat_monitor	My ability to visually monitor patients without disturbing them	1=Very dissatisfied to 7=Very satisfied	SD7to3f
X	X	pce_sat_noise	The noise level in patient rooms	1=Very dissatisfied to 7=Very satisfied	SD7to3f
X	X	pce_sat_chart	The amount of time I spend charting	1=Very dissatisfied to 7=Very satisfied	SD7to3f
X		pce_sat_info	Access to the information I need to effectively care for my patients	1=Very dissatisfied to 7=Very satisfied	SD7to3f
X		pce_sat_supplies	The availability of the supplies that I need	1=Very dissatisfied to 7=Very satisfied	SD7to3f
X	X	pce_sat_workexp	My overall work experience	1=Very dissatisfied to 7=Very satisfied	SD7to3f
X	X	pce_sat_patexp	The overall patient experience	1=Very dissatisfied to 7=Very satisfied	SD7to3f
X		pce_sat_famexp	The overall family experience	1=Very dissatisfied to 7=Very satisfied	SD7to3f
	X	jobsat_enjoy	I enjoy working at the hospital	1=Strongly disagree to 5=Strongly agree	AD5to3f
	X	jobsat_capable	My capabilities allow me to do my current job well at the hospital.	1=Strongly disagree to 5=Strongly agree	AD5to3f
	X	jobsat_individual	My current job at the hospital gives me the opportunity to work on the job individually.	1=Strongly disagree to 5=Strongly agree	AD5to3f
	X	jobsat_expertise	My job at the hospital allows me to exercise my expertise.	1=Strongly disagree to 5=Strongly agree	AD5to3f
	X	jobsat_overalljob	Overall, I enjoy my job.	1=Strongly disagree to 5=Strongly agree	AD5to3f
	X	jobsat_help	My coworkers at the hospital help one another.	1=Strongly disagree to 5=Strongly agree	AD5to3f
	X	jobsat_getalong	My coworkers at the hospital get along well.	1=Strongly disagree to 5=Strongly agree	AD5to3f
	X	jobsat_comm	My coworkers at the hospital have good communication.	1=Strongly disagree to 5=Strongly agree	AD5to3f
	X	jobsat_care	My coworkers care about my opinions and feelings.	1=Strongly disagree to 5=Strongly agree	AD5to3f
	X	jobsat_overallcoworkers	Overall, I like my coworkers at the hospital.	1=Strongly disagree to 5=Strongly agree	AD5to3f
X		pgengage_stay	I would stay with this organization if offered a similar position elsewhere.	0=NA 1=Strongly disagree to 5=Strongly agree	AD5to3f
X		pgengage_proud	I am proud to tell people I work for this organization.	0=NA 1=Strongly disagree to 5=Strongly agree	AD5to3f
X		pgengage_care	I would recommend this organization to family and friends who need care.	0=NA 1=Strongly disagree to 5=Strongly agree	AD5to3f
X		pgengage_years	I would like to be working at this organization three years from now.	0=NA 1=Strongly disagree to 5=Strongly agree	AD5to3f
X		pgengage_work	I would recommend this organization as a good place to work.	0=NA 1=Strongly disagree to 5=Strongly agree	AD5to3f
X		pgengage_sat	Overall, I am a satisfied employee.	0=NA 1=Strongly disagree to 5=Strongly agree	AD5to3f
X	X	collab_exp_help	It is easy to get help from my colleagues for my work.	1=Strongly disagree to 5=Strongly agree	AD5to3f
X	X	collab_exp_trust	There is a strong line of trust between my colleagues and me.	1=Strongly disagree to 5=Strongly agree	AD5to3f
X	X	collab_exp_commit	I have a strong commitment to my department.	1=Strongly disagree to 5=Strongly agree	AD5to3f
X	X	collab_exp_easycomm	It is easy for me to communicate face-to-face with my colleagues.	1=Strongly disagree to 5=Strongly agree	AD5to3f
X	X	collab_exp_freqcomm	I exchange information/ideas frequently with my colleagues through face-to-face communication.	1=Strongly disagree to 5=Strongly agree	AD5to3f
X	X	collab_exp_value	Collaboration is highly valued in my department.	1=Strongly disagree to 5=Strongly agree	AD5to3f
X	X	collab_exp_activities	I feel well-informed about the current activities in my department.	1=Strongly disagree to 5=Strongly agree	AD5to3f
X	X	collab_exp_future	I have a clear idea of future development steps of my department.	1=Strongly disagree to 5=Strongly agree	AD5to3f
X	X	collab_exp_changes	I am always informed in time for any new changes in my department.	1=Strongly disagree to 5=Strongly agree	AD5to3f
X	X	collab_exp_expertise	I have a clear picture of the expertise of people I am working with.	1=Strongly disagree to 5=Strongly agree	AD5to3f
X	X	collab_exp_learning	I am learning from my colleagues.	1=Strongly disagree to 5=Strongly agree	AD5to3f
X	X	collab_exp_info	I always have the information I need for my work.	1=Strongly disagree to 5=Strongly agree	AD5to3f
X	X	collab_eff_coordinate	We work together in a well-coordinated fashion.	1=Strongly disagree to 5=Strongly agree	AD5to3f
X	X	collab_eff_understand	We have few misunderstandings about what we do.	1=Strongly disagree to 5=Strongly agree	AD5to3f
X	X	collab_eff_smooth	We accomplish tasks smoothly and efficiently.	1=Strongly disagree to 5=Strongly agree	AD5to3f
X	X	collab_eff_confusion	There is much confusion in the way we accomplish tasks.	1=Strongly disagree to 5=Strongly agree	AD5to3f
X	X	way_adj	Departmental adjacencies in this building seem logical.	0=NA 1=Strongly disagree to 5=Strongly agree	AD5to3f
	X	way_layout	The layout of the space makes it easy for staff to find what they need.	1=Strongly disagree to 5=Strongly agree	AD5to3f
	X	way_locpat	The design of the space facilitates locating patients quickly.	1=Strongly disagree to 5=Strongly agree	AD5to3f
	X	way_locstaff	The design of the space facilitates locating staff quickly.	1=Strongly disagree to 5=Strongly agree	AD5to3f
X	X	nature_visual	Staff have visual access to the outdoors to orient themselves to the time of day or night.	0=NA, 1=Strongly disagree to 5=Strongly agree	AD5to3f
X	X	nature_staffview	Staff can easily see plants and vegetation from inside the building.	0=NA, 1=Strongly disagree to 5=Strongly agree	AD5to3f
X	X	nature_patview	Patients can view plants and vegetation from their beds.	0=NA, 1=Strongly disagree to 5=Strongly agree	AD5to3f
X		space_patfam	There is sufficient space for patients and families.	0=NA 1=Strongly disagree to 5=Strongly agree	AD5to3f
X	X	space_job	I have sufficient space in my primary work area to perform my job functions.	0=NA 1=Strongly disagree to 5=Strongly agree	AD5to3f
X	X	space_equip	There is sufficient space in my primary work area for supplies and equipment.	0=NA 1=Strongly disagree to 5=Strongly agree	AD5to3f
X	X	space_collab	There is sufficient space for collaboration with colleagues.	0=NA 1=Strongly disagree to 5=Strongly agree	AD5to3f
X	X	priv_patfam	There is appropriate space available to have private conversations with patients and families.	0=NA, 1=Strongly disagree to 5=Strongly agree	AD5to3f
X	X	priv_prov	There is appropriate space available to have private conversations with other staff or providers.	0=NA, 1=Strongly disagree to 5=Strongly agree	AD5to3f
X	X	priv_phone	There is appropriate space for staff to make private phone calls.	0=NA, 1=Strongly disagree to 5=Strongly agree	AD5to3f
X	X	priv_workarea	I am confident that private conversations held in my primary work area are not overheard.	0=NA, 1=Strongly disagree to 5=Strongly agree	AD5to3f
X	X	acous_job	Overall, the acoustical environment of my work area supports my ability to perform my job functions.	0=NA, 1=Strongly disagree to 5=Strongly agree	AD5to3f
X	X	acous_work	Noise frequently disrupts my work.	0=NA, 1=Strongly disagree to 5=Strongly agree	AD5to3f
X	X	acous_pat	Noise frequently disrupts patient rest and recuperation.	0=NA, 1=Strongly disagree to 5=Strongly agree	AD5to3f

## Sheet: Formats
Format	Response Coding
yesnof	0='No' 1='Yes';
yearsf	0-0.9='Less than one year' 1-4.9='1-4 years' 5-9.9='5-9 years' 10-19.9='10-19 years' 20-29.9='20-29 years' 30-high='30 years or more';
postypef	1='Full-time' 2='Part-time' 3='Temporary/PRN/Contract' 5='Other';
hrswkf	0-8='0-8 hours' 9-16='9-16 hours' 17-24='17-24 hours' 25-32='25-32 hours' 33-40='33-40 hours' 41-50='41-50 hours' 51-high='51+ hours';
genderf	1='Female' 2='Male';
agef	0-17='<18' 18-24='18-24' 25-34='25-34' 35-44='35-44' 45-54='45-54' 55-64='55-64' 65-high='65+';
racef	0='Prefer not to answer' 1='American Indian / Alaska Native' 2='Asian' 3='Black / African American' 4='Hispanic / Latino' 5='Native Hawaiian / Other Pacific Island' 6='White / Caucasian' 7='Two or more races' 8='Other';
perctimef	0-24='Less than 25% of time' 25-49='25 to 49% of time' 50-74='50 to 74% of time' 75-100='At least 75% of time';
SD7f	1='Very dissatisfied' 2='Dissatisfied' 3='Somewhat dissatisfied' 4='Neither satisfied nor dissatisfied' 5='Somewhat satisfied' 6='Satisfied' 7='Very satisfied';
SD7to3f	1-3='Somewhat to Very dissatisfied' 4='Neither satisfied nor dissatisfied' 5-7='Somewhat to Very satisfied';
AD5f	0='Not applicable' 1='Strongly disagree' 2='Disagree' 3='Neither agree nor disagree' 4='Agree' 5='Strongly agree';
AD5to3f	0='Not applicable' 1-2='Disagree to Strongly disagree' 3='Neither agree nor disagree' 4-5='Agree to Strongly agree';
