# Supplementary material for: The HDR CARE Scale, Inpatient Version: A validated survey instrument to measure environmental affordance for nursing tasks in inpatient healthcare settings
Source: PLoS One. 2021 Oct 20;16(10):e0258815. doi: 10.1371/journal.pone.0258815 (PMC8528276; doi:10.1371/journal.pone.0258815)
Supplement: S2 Dataset — (XLSX) [file pone.0258815.s002.xlsx]

## Sheet: Data
survey_start	survey_end	survey_id	site	yrsexp_nursing	yrsexp_admin	yrsexp_design	yrsexp_research	org_hdr	org_methodist	org_chd	org_nihd	org_aahf	org_otherhosp	org_othernurse	org_otherarch	org_otherhosp_txt	org_othernurse_txt	org_otherarch_txt	inpatient_icu	inpatient_med	inpatient_prog	inpatient_women	inpatient_other	inpatient_none	inpatient_other_txt	rel_time	rel_monitor	rel_respond	rel_care	rel_info	rel_noise	rel_interact	rel_help	rel_gethelp	rel_chart	rel_walk	rel_supplies	clar_time	clar_monitor	clar_respond	clar_care	clar_info	clar_noise	clar_interact	clar_help	clar_gethelp	clar_chart	clar_walk	clar_supplies
2019-03-25 12:28:26	2019-03-25 12:43:56	R_3KNJeKqkX484e0k	1	24	0	4	0	1												1		1				4	3	4	4	4	4	3	4	4	3	3	4	4	4	4	4	4	4	4	4	4		4	4
2019-03-25 13:21:54	2019-03-25 13:47:08	R_1meZHhMind38E03	1	0	0	32	0	1		1									1	1	1	1			Burn Unit, Bone Marrow Transplant	4	3	4	4	4	3	3	4	4	3	3	4	4	4	4	4	4	4	4	4	4	2	4	4
2019-03-25 13:38:01	2019-03-25 13:48:54	R_27sCbMlUcsJnjhb	1	30	10	24	20	1		1	1		1			Sigma Theta Tau International Honor Society for Nursing			1	1	1	1				4	4	4	4	4	3	4	4	4	4	4	4	4	4	2	4	4	4	4	4	4	4	4
2019-03-25 14:11:10	2019-03-25 14:33:25	R_28GRPRuBuC4Ef79	1	45	20	3	3	1		1	1			1			AONE, ENA		1	1	1					4	3	4	4	4	2	3	4	4	3	2	4	4	3	4	3	4	4	4	3	4	4	4	4
2019-03-25 20:53:28	2019-03-25 21:13:38	R_2By5I7rmaKIfnBe	1	0	0	15	0	1		1		1			1			American College of Healthcare Architects	1	1		1			Pediatrics	3	3	4	4	3	4	2	4	4	2	4	4	2	4	4	4	2	4	4	4	4	3	4	4
2019-03-26 13:13:02	2019-03-26 13:19:18	R_pR8y3CHqEoB8zjH	1	0	0	29	2	1											1	1	1	1				4	3	3	2	3	2	3	3	3	3	3	4	3	3	3	3	3	3	3	3	3	3	3	3
2019-03-28 12:05:27	2019-03-28 12:20:03	R_2DV5G9hbSn0Na4Q	1	0	0	40	5	1		1		1			1			EDAC, ACHA	1	1		1			BMT / Stem Cell	4	3	4	4	3	4	3	3	4	2	2	3	4	2	2	2	3	4	3	4	4	3	4	4
2019-03-29 08:53:16	2019-03-29 08:59:41	R_1gcnqPhf1F3GrlR	1	0	0	10	0	1		1		1							1	1	1	1				4	4	4	4	4	4	3	4	4	3	4	4	4	4	4	3	4	4	2	4	4	4	4	4
2019-03-29 08:49:32	2019-03-29 09:04:00	R_22xK4RJ4Iq2YOGh	1	25	0	4	2	1														1				4	4	4	4	4	2	4	4	4	4	4	4	4	4	4	4	4	4	4	4	4	4	4	3
2019-03-29 10:16:54	2019-03-29 10:28:01	R_31RzUTlJAmlqE44	1	0	0	8	0	1											1	1		1				4	4	4	4	4	4	3	3	3	2	3	3	4	4	4	4	4	4	4	4	4	4	4	4
2019-03-30 20:54:23	2019-03-30 21:05:00	R_1ezvowZ4BI0jYcu	1	0	0	11	1	1											1	1	1	1	1		Rehabilitation & Mental Health Units	4	3	4	4	4	3	4	4	4	3	2	4	4	3	4	2	4	3	3	4	4		4	2
2019-04-03 09:58:36	2019-04-03 10:08:23	R_30pnTBBkCRkYLNP	1	35	0	35	0	1		1									1	1	1	1	1		Behavioral Health	4	4	4	4	4	4	3	4	4	3	3	4	4	4	4	4	4	4	4	4	4	4	4	4
2019-04-05 08:24:20	2019-04-05 08:45:02	R_1DCrnghEUHbGHZM	1	0	0	25	0	1		1		1			1			ACHA	1	1	1	1	1		Rehabilitation and Long term care	4	3	4	4	4	4	3	4	4	4	4	4	4	3	4	4	4	4	3	4	4	4	4	4
2019-04-05 09:10:59	2019-04-05 09:18:02	R_3qxNW1dUq4eGARf	1	0	0	9	0	1											1	1	1	1	1		Rehabilitation	4	4	3	2	4	4	3	4	4	4	4	4	4	4	4	2	4	4	4	4	4	4	4	4
2019-04-04 14:56:30	2019-04-05 09:20:15	R_3feedR1tqCb629U	1	0	0	5	1	1											1	1		1				4	4	4	4	4	4	4	4	4	4	4	4	4	4	4	4	3	4	4	4	4	4	4	4
2019-04-05 09:39:42	2019-04-05 09:56:30	R_3NBWgH5MKAe5y3j	1	0	0	15	0	1											1	1	1	1				4	3	4	3	4	3	4	3	3	3	3	4	2	4	2	2	4	3	2	4	2	4	2	4
2019-04-05 10:38:31	2019-04-05 10:44:13	R_2f0r6hgJz8Ur0I2	1	0	0	20	0	1				1	1		1	VCUHS, Moffitt, Advent Health		American College of Healthcare Archtiects	1	1	1	1				4	3	4	4	4	4	3	4	4	3	4	4	4	4	4	3	4	4	3	4	4	4	4	4
2019-04-05 08:57:28	2019-04-05 10:51:12	R_3mgI0nsDAVDuECw	1	0	0	10	0	1											1	1	1	1				4	4	4	4	4	4	3	4	4	4	4	4	4	3	3	3	3	3	3	4	4	4	4	4
2019-04-05 10:52:49	2019-04-05 11:10:10	R_tJlJvqwXXT9ukkV	1	0	0	39	0	1		1		1							1	1	1	1				4	4	4	4	4	4	4	4	4	4	4	4	4	4	4	3	4	4	4	4	4	4	4	4
2019-04-05 11:49:06	2019-04-05 12:03:20	R_2wSrkET13eyaAt6	1	0	0	25	5	1		1					1			acha	1	1	1	1				3	4	4	4	4	3	3	4	4	3	4	4	4	4	4	3	4	4	3	4	4	4	3	4
2019-04-05 14:06:24	2019-04-05 14:53:51	R_1BUS3JKVSheUjhn	1	0	0	18	0	1							1			ACHA	1	1	1	1				3	4	4	2	3	4	3	4	4	4	4	4	3	4	4	3	4	4	4	4	3	4	4	4
2019-03-25 11:00:45	2019-03-25 11:04:48	R_3DdmXNlPzGdi4zX	2	28	15	0	4		1											1						4	4	4	4	4	4	4	4	4	4	4	4	4	4	4	3	4	4	4	4	4	4	4	4
2019-03-25 11:11:33	2019-03-25 11:16:49	R_11bi7Kmi6q8eulL	2	30	0	0	0		1											1						4	4	4	4	4	4	3	4	4	4	3	4	1	2	1	1	1	1	2	2	1	2	2	1
2019-03-25 11:00:53	2019-03-25 11:17:15	R_2TBjXCohHTzXRSj	2	4	0	0	3		1										1	1	1					2	2	3	3	4	1	3	3	4	4	3	4	2	4	2	4	4	4	4	4	4	4	4	4
2019-03-25 11:16:10	2019-03-25 11:21:01	R_2QYcSmKNfMNteZb	2	13	5	0	3		1											1						4	3	4	4	4	3	3	3	3	4	2	4	3	4	4	4	4	3	3	3	3	4	3	4
2019-03-25 11:04:34	2019-03-25 11:24:57	R_2wtwOlnHg8ftkeR	2	33	0	0	9		1					1			ANN, AACN					1				4	4	4	3	4	4	3	3	4	4	3	4	4	3	4	4	3	4	4	3	4	4	3	4
2019-03-25 11:30:16	2019-03-25 11:36:47	R_3nAEvwIPM9qnEr7	2	20	14	1	14		1											1		1				4	3	4	4	4	4	4	4	4	4	2	4	3	4	4	4	3	4	3	4	3	4	4	4
2019-03-25 11:29:36	2019-03-25 11:37:04	R_24khfOJ7VT0qzN7	2	23	21	15	15		1										1	1	1	1				4	4	4	4	4	4	4	4	4	4	4	4	4	4	4	4	4	4	4	4	4	4	4	4
2019-03-25 11:02:52	2019-03-25 11:23:48	R_2Eaxn264APKGTsF	2	42	20	11	10		1					1			NANN, ANN,					1				3	4	4	4	4	4	3	4	4	3	3	4	3	4	3	2	2	4	3	4	4	3	2	4
2019-03-25 11:25:04	2019-03-25 11:43:29	R_2rOXte2T3CwxvIv	2	35	13	0	0		1										1							4	4	4	4	4	3	4	4	4	4	3	4	4	4	4	4	4	4	4	4	4	4	3	4
2019-03-25 11:33:33	2019-03-25 11:47:16	R_1meJCvpsd4nXk1D	2	15	5	0	5		1											1						4	4	4	4	3	3	3	3	4	3	3	3	4	4	4	3	4	4	4	4	4	4	4	4
2019-03-25 11:30:13	2019-03-25 11:49:51	R_2QEvBs8U2z65mSo	2	12	8	0	1		1											1						4	4	4	4	4	3	3	3	4	4	4	4	4	4	4	4	3	4	4	4	4	4	4	4
2019-03-25 11:29:20	2019-03-25 12:39:39	R_2wGKpBKcDZsKOwS	2	18	2	0	1		1											1	1					4	3	4	4	4	4	3	3	4	4	2	4	4	4	4	4	4	4	3	4	4	4	4	4
2019-03-25 13:39:13	2019-03-25 13:44:29	R_8pq9xvctxrjdbxf	2	35	25	15	9		1																Admin	4	4	4	4	4	3	3	3	4	3	3	3	4	3		4	4	4	3	4	4	4	3	4
2019-03-25 13:58:28	2019-03-25 14:06:53	R_2aghIKx1BNnvSRC	2	40	15	0	4		1										1	1	1				Surgery	3	3	4	4	4	4	3	3	4	3	3	4	4	4	4	4	4	4	4	4	4	4	4	4
2019-03-25 13:35:10	2019-03-25 14:16:04	R_1LGbK7Nguo2UMeP	2	15	2	1.5	0		1					1			AANP, NNP, NPNA, NNA		1							4	4	4	4	4	2	3	4	4	4	4	4	4	4	4	1	4	4	4	4	4	4	4	4
2019-03-25 17:06:04	2019-03-25 17:15:17	R_UgW7fFLw74OLsgF	2	15	7	0	7		1										1	1	1					4	4	4	4	4	3	3	4	4	4	3	4	4	4	4	4	4	3	3	4	4	4	4	4
2019-03-26 06:19:07	2019-03-26 06:29:54	R_2CQ96a34cpoQFqb	2	15	0	0	0		1										1		1				Pre-op / PACU	4	3	4	3	4	4	2	3	4	3	3	4	3	4	4	3	3	4	4	4	4	4	4	4
2019-03-26 12:46:55	2019-03-26 12:49:18	R_1QhkaH4HEMwJ2CJ	2	9	0	0	0		1											1						4	3	4	4	4	4	3	4	4	4	4	4	4	4	4	4	4	4	4	4	4	4	4	4
2019-03-26 14:43:02	2019-03-26 14:49:20	R_3gS0HNL8QrzRe0F	2	9	0	0	0		1										1	1	1	1				4	4	4	4	4	4	4	4	4	4	4	4	4	4	4	4	4	4	4	4	4	4	4	4
2019-03-26 14:58:08	2019-03-26 15:01:49	R_12DvcwygrVjyCpz	2	15	0	2	0		1										1	1						4	4	4	4	4	4	3	3	3	4	2	3	4	4	4	3	4	4	4	3	4	4	4	4
2019-03-26 14:47:24	2019-03-26 14:50:46	R_1RI52RPkLosUMAF	2	11	6	6	4		1											1						4	4	4	4	4	2	2	3	3	4	3	3	4	4	4	4	4	4	4	4	4	4	4	4
2019-03-27 07:58:44	2019-03-27 08:05:19	R_081WmqVfNMHhpBv	2	8	0	0	0		1												1					4	4	3	4	4	4	4	4	4	4	4	4	4	4	4	4	4	4	4	4	4	4	4	4
2019-03-27 08:32:20	2019-03-27 08:40:05	R_3Eg3o3TIxR7RFTz	2	11	3	0	0		1											1						4	4	4	4	4	4	4	4	4	4	2	4	4	4	4	4	4	4	3	4	4	4	4	4
2019-03-28 05:55:37	2019-03-28 05:59:07	R_2qxSrFehNR8nBVm	2	13	0	0	0		1										1		1					4	4	4	4	4	4	3	4	4	4	2	4	4	4	4	4	4	4	4	4	4	4	4	4
2019-03-28 16:06:00	2019-03-28 16:13:05	R_3fuWhLWWTYH3bbt	2	43	25	0	35		1					1			Nebraska Organization for Nurse Leaders			1						4	4	4	4	3	4	3	3	4	4	3	4	4	4	4	4		4		4	4	4	4	4
2019-03-25 11:01:06	2019-03-28 17:38:08	R_1JINFjzbHOFoLj0	2	15	5	0	0		1												1					4	3	4	4	4	4	2	3	4	4	1	3	4	4	4	4	4	4	4	4	4	4	4	4
2019-03-28 20:30:55	2019-03-28 20:35:05	R_2fdoXxuMqxZZHjB	2	37	20	1	1		1										1							2	3	3	3	2	2	2	2	2	3	3	3	3	3	3	3	3	3	3	3		3	3	3
2019-03-28 21:07:55	2019-03-28 21:20:49	R_CmOEA9GDSDAfw41	2	13	7	0	10		1					1			Nebraska Organization of Nurse Leaders (NONL), Nebraska Nurses Association, American Nurses Association, Sigma Theta Tau		1		1					4	4	4	4	4	3	4	4	4	4	4	4	4	4	4	4	4	4	4	4	4	4	4	4
2019-03-29 00:35:36	2019-03-29 00:38:33	R_3fHJWEHu5uiFCEa	2	16	5	0	0		1										1	1	1					4	4	4	4	4	3	4	4	4	3	3	4	4	4	4	4	4	4	4	4	4	4	4	4
2019-03-29 07:28:04	2019-03-29 07:42:16	R_1kYsyQRdYmIbqld	2	22	0	0	0		1											1	1	1				4	3	4	4	4	4	3	4	4	4	4	4	4	3	4	4	4	4	4	4	4	4	4	4
2019-03-29 08:05:39	2019-03-29 08:15:17	R_0qZGLqrmcfFJymZ	2	15	0	0	0		1											1						4	3	4	4	4	3	3	4	4	4	2	4	4	4	4	4	4	4	4	4	4	4	4	4
2019-03-29 08:15:11	2019-03-29 08:20:56	R_1f9tJcj5JmjkPrM	2	4	0	0	0		1													1				4	2	4	4	4	3	3	4	4	3	2	4	4	4	4	4	4	4	2	4	4	3	2	4
2019-03-29 13:13:04	2019-03-29 13:33:44	R_3pishNBC8FzURrS	2	43	20	1	0		1											1						3	3	4	4	4	2	2	2	3	4	2	4	4	4	3	2	4	4	2	3
2019-03-29 18:32:23	2019-03-29 18:35:37	R_3rYwkplr2sYVVtU	2	22	8	0	0		1										1	1						3	4	3	4	4	3	4	4	4	4	2	3	3	4	3	3	4	4	4	4	4	3	4	4
2019-04-01 09:26:14	2019-04-01 09:36:01	R_a2EH25xZi3gKvnz	2	32	2	1	0		1											1					Surgery	3	3	3	4	4	4	3	4	4	4	3	4	4	4	4	4	4	4	3	4	4	4	4	4
2019-04-01 14:21:15	2019-04-01 14:28:33	R_umGFsgyUaBeOGTT	2	10	2	0	0		1											1					Procedural nursing	4	3	4	4	4	3	2	4	4	3	1	4	4	4	4	4	4	4	4	4	4	4	4	4
2019-04-05 08:36:05	2019-04-05 08:45:01	R_3j9ebwvKS1s7PuS	2	19	0	0	0		1										1	1	1					4	4	4	4	4	4	2	3	4	3	2	4	3	3	4	4	3	4	4	3	3	4	4	4
2019-04-05 12:15:56	2019-04-05 12:20:54	R_Ubimo96hePL1Mpb	2	28	4	0	0		1											1	1					3	3	4	4	4	3	4	4	4	4	3	4	2	4	4	4	4	4	4	4	4	4	4	4
2019-04-05 16:17:03	2019-04-05 16:19:55	R_2yr5s6YaN6UbiXC	2	31	7	0	20		1										1	1						4	3	4	4	4	3	3	3	4	4	3	4	4	4	4	4	4	4	3	4	4	4	4	4
[truncated: 16 more columns]

## Sheet: Data Dictionary
Variable	Label	Format Description	Format Code
survey_start	Survey start date and time stamp	Date and time	datetime
survey_end	Survey end date and time stamp	Date and time	datetime
survey_id	Respondent ID	Text
site	Study site	1=HDR 2=Methodist	sitef
yrsexp_nursing	Years of experience: Nursing	Number
yrsexp_admin	Years of experience: Healthcare administration	Number
yrsexp_design	Years of experience: Inpatient healthcare facilities planning or design	Number
yrsexp_research	Years of experience: Research	Number
org_hdr	Associated with organization: HDR	1=Selected	select1f
org_methodist	Associated with organization: Methodist	1=Selected	select1f
org_chd	Associated with organization:	1=Selected	select1f
org_nihd	Associated with organization: NIHD	1=Selected	select1f
org_aahf	Associated with organization: AAHF	1=Selected	select1f
org_otherhosp	Associated with organization: Other hospital	1=Selected	select1f
org_othernurse	Associated with organization: Other nursing organization	1=Selected	select1f
org_otherarch	Associated with organization: Other architectural or design organization	1=Selected	select1f
org_otherhosp_txt	Other hospital (text)	Text
org_othernurse_txt	Other nursing organization (text)	Text
org_otherarch_txt	Other architectural or design organization (text)	Text
inpatient_icu	Inpatient unit experience: ICU/Critical Care	1=Selected	select1f
inpatient_med	Inpatient unit experience: Med Surg/Acute Care	1=Selected	select1f
inpatient_prog	Inpatient unit experience: Progressive Care/Step-Down/Telemetry	1=Selected	select1f
inpatient_women	Inpatient unit experience: Womens & Infants	1=Selected	select1f
inpatient_other	Inpatient unit experience: Other	1=Selected	select1f
inpatient_none	Inpatient unit experience: None	1=Selected	select1f
inpatient_other_txt	Other inpatient unit experience (text)	Text
rel_time	Relevance: The amount of time spent with my patients	1=Not at all relevant to 4=Highly relevant	relevant4f
rel_monitor	Relevance: My ability to visually monitor patients without disturbing them	1=Not at all relevant to 4=Highly relevant	relevant4f
rel_respond	Relevance: The time it takes me to respond to my patients' needs	1=Not at all relevant to 4=Highly relevant	relevant4f
rel_care	Relevance: The quality of care that my patients receive	1=Not at all relevant to 4=Highly relevant	relevant4f
rel_info	Relevance: Access to the information I need to effectively care for my patients	1=Not at all relevant to 4=Highly relevant	relevant4f
rel_noise	Relevance: The noise level in patient rooms	1=Not at all relevant to 4=Highly relevant	relevant4f
rel_interact	Relevance: The frequency of interactions with my coworkers	1=Not at all relevant to 4=Highly relevant	relevant4f
rel_help	Relevance: My ability to know when my coworkers need help	1=Not at all relevant to 4=Highly relevant	relevant4f
rel_gethelp	Relevance: The amount of time it takes to get help when I need it	1=Not at all relevant to 4=Highly relevant	relevant4f
rel_chart	Relevance: The amount of time I spent charting	1=Not at all relevant to 4=Highly relevant	relevant4f
rel_walk	Relevance: The amount I walk during my shift	1=Not at all relevant to 4=Highly relevant	relevant4f
rel_supplies	Relevance: The availability of the supplies that I need	1=Not at all relevant to 4=Highly relevant	relevant4f
clar_time	Clarity: The amount of time spent with my patients	1=Very unclear to 4=Very clear	clarity4f
clar_monitor	Clarity: My ability to visually monitor patients without disturbing them	1=Very unclear to 4=Very clear	clarity4f
clar_respond	Clarity: The time it takes me to respond to my patients' needs	1=Very unclear to 4=Very clear	clarity4f
clar_care	Clarity: The quality of care that my patients receive	1=Very unclear to 4=Very clear	clarity4f
clar_info	Clarity: Access to the information I need to effectively care for my patients	1=Very unclear to 4=Very clear	clarity4f
clar_noise	Clarity: The noise level in patient rooms	1=Very unclear to 4=Very clear	clarity4f
clar_interact	Clarity: The frequency of interactions with my coworkers	1=Very unclear to 4=Very clear	clarity4f
clar_help	Clarity: My ability to know when my coworkers need help	1=Very unclear to 4=Very clear	clarity4f
clar_gethelp	Clarity: The amount of time it takes to get help when I need it	1=Very unclear to 4=Very clear	clarity4f
clar_chart	Clarity: The amount of time I spent charting	1=Very unclear to 4=Very clear	clarity4f
clar_walk	Clarity: The amount I walk during my shift	1=Very unclear to 4=Very clear	clarity4f
clar_supplies	Clarity: The availability of the supplies that I need	1=Very unclear to 4=Very clear	clarity4f
change_time	Suggested change: The amount of time spent with my patients	Text
change_monitor	Suggested change: My ability to visually monitor patients without disturbing them	Text
change_respond	Suggested change: The time it takes me to respond to my patients' needs	Text
change_care	Suggested change: The quality of care that my patients receive	Text
change_info	Suggested change: Access to the information I need to effectively care for my patients	Text
change_noise	Suggested change: The noise level in patient rooms	Text
change_interact	Suggested change: The frequency of interactions with my coworkers	Text
change_help	Suggested change: My ability to know when my coworkers need help	Text
change_gethelp	Suggested change: The amount of time it takes to get help when I need it	Text
change_chart	Suggested change: The amount of time I spent charting	Text
change_walk	Suggested change: The amount I walk during my shift	Text
change_supplies	Suggested change: The availability of the supplies that I need	Text
comp	Completeness: Aspects of concept not addressed	1=Selected	select1f
comp_txt	Completeness: Suggested addition	Text
comments_txt	Comments about survey instrument	Text
comments_other_txt	Other comments	Text

## Sheet: Formats
Format	Response Coding
select1f	1='Selected';
relevant4f	1='Not at all relevant' 2='Slightly relevant' 3='Moderately relevant' 4='Highly relevant';
clarity4f	1='Very unclear' 2='Somewhat unclear' 3='Somewhat clear' 4='Very clear';
