# Supplementary material for: The HDR CARE Scale, Inpatient Version: A validated survey instrument to measure environmental affordance for nursing tasks in inpatient healthcare settings
Source: PLoS One. 2021 Oct 20;16(10):e0258815. doi: 10.1371/journal.pone.0258815 (PMC8528276; doi:10.1371/journal.pone.0258815)
Supplement: S3 Dataset — (XLSX) [file pone.0258815.s003.xlsx]

## Sheet: Data
survey_start	survey_end	survey_id	hosp	unit	unit_txt	role	role_txt	supervise	year_org	yrsorg	yrsexp	gender	age	race	race_txt	pce_sat_help	pce_sat_gethelp	pce_sat_interact	pce_sat_walk	pce_sat_chart	pce_sat_info	pce_sat_supplies	pce_sat_monitor	pce_sat_care	pce_sat_time	pce_sat_respond	pce_sat_patexp	pce_sat_famexp	pce_sat_workexp
2019-05-02 13:33:00	2019-05-02 13:36:00	R_1r7DDgmj27mAs4g	1	3		11		0	2018	1	1	1	23	6		6	6	6	6	3	6	3	5	7	5	6	6	6	6
2019-05-02 13:57:00	2019-05-02 14:00:00	R_1gIm1hvZnaFDmXw	1	6		1		0	2018	1	1	1	26	6		7	7	7	7	6	7	5	7	7	6	7	7	7	7
2019-05-02 14:46:00	2019-05-02 14:49:00	R_1gIUXigsszl2CRm	1	7		11		0	2017	2	2	1	25	6		5	5	5	5	3	5	5	3	5	3	5	5	4	5
2019-05-02 14:54:00	2019-05-02 15:01:00	R_2dLaWpjJ7HckwWa	1	9		1		0	2017	2	2	1	27	6		6	5	6	7	5	7	6	7	5	4	6	6	6	6
2019-05-03 13:34:00	2019-05-03 13:37:00	R_2WYyR9XUwf2OF8N	1	5		11		0	2018	1	1	1	25	6		7	7	7	7	3	6	7	6	6	5	6	6	6	6
2019-05-03 13:31:00	2019-05-03 13:38:00	R_2CHYDTeSy2OitAu	2	11		11		0	2015	4	4	1	29	6		5	5	6	3	3	3	5	5	7	5	5	7	6	6
2019-05-02 13:22:00	2019-05-02 13:26:00	R_10Adwlx81lJ4BeR	1	8		11		1	1987	32	40	1	62	6		3	2	3	6	2	6	2	6	6	5	3	6	3	6
2019-05-02 14:22:00	2019-05-02 14:25:00	R_42hfYK1XJuzvlEB	1	3		4		1	2010	9	8	1	34	6		5	6	6	6	5	6	6	6	6	5	5	6	6	6
2019-05-03 13:59:00	2019-05-03 14:04:00	R_OQlpj4oShwApxlf	2	12		11		1	1977	42	42	1	62	6		6	7	7	3	2	6	5	5	7	6	7	6	6	6
2019-05-03 14:03:00	2019-05-03 14:08:00	R_27aozIywYGV1PMQ	2	14		4		1	1998	21	21	1	36	6		7	7	7	7	6	7	7	6	7	7	7	7	7	7
2019-05-08 14:36:00	2019-05-08 14:40:00	R_1IgUYrr12C9POlR	1	5		4		1	2007	12	12	1	35	6		6	5	6	6	6	6	5	5	6	6	6	6	6	6
2019-05-08 14:41:00	2019-05-08 14:45:00	R_3lYr5dFlRl3mKak	1	5		11		1	2018	1	8	1	41	6		3	3	5	4	3	4	6	3	5	3	3	5	4	6
2019-05-09 14:50:00	2019-05-09 14:54:00	R_5hjDtJizsk4hLZD	2	12		11		1	2015	4	6	1	29	6		6	7	7	6	3	6	7	4	7	6	6	6	6	7
2019-05-13 13:30:00	2019-05-13 13:35:00	R_VKYNDArSumLR2KJ	1	8		11		1	2015	4	4	1	24	6		6	5	6	6	5	6	5	6	6	6	6	6	6	6
2019-05-13 13:36:00	2019-05-13 13:42:00	R_8bG8VYzBk5aaUX7	1	8		4		1	2008	11	11	1	40	6		6	6	6	6	3	6	6	4	7	6	6	6	6	6
2019-05-13 13:46:00	2019-05-13 13:53:00	R_1P2i6XvIJoKTNGJ	2	13		4		1	2005	14	30	1	54	6		5	7	6	6	6	7	6	6	7	7	7	6	6	7
2019-05-17 14:02:00	2019-05-17 14:07:00	R_33yAuUHdLn4aq6U	1	2		11		1	2015	4	37	1	53	7		5	7	6	6	4	6	6	7	7	5	6	6	6	6
2019-05-17 14:32:00	2019-05-17 14:36:00	R_3HzzvnsYQ3SUw6U	1	7		11		1	2014	5	8	1	25	6		7	6	6	4	3	6	6	5	7	7	7	5	5	6
2019-05-17 14:33:00	2019-05-17 14:37:00	R_1fm9yJtrUW1kDzP	1	5		11		1	2017	2	5	1	26	6		6	3	6	4	2	6	5	3	6	5	5	6	6	6
2019-05-03 14:26:00	2019-05-03 14:30:00	R_22KcJQ7GsveXGLO	2	12		11		0	2013	6	17	1	39	6		6	6	6	5	5	3	5	2	6	6	6	6	6	6
2019-05-03 14:26:00	2019-05-03 14:30:00	R_3HvjW71gUB0ooD3	2	12		11		0	2014	5	5	1	29	6		4	5	4	4	2	4	4	5	5	6	5	5	5	5
2019-05-03 15:05:00	2019-05-03 15:09:00	R_22GqvfmR820KqHK	2	12		11		0	2015	4	4	1	25	6		7	7	7	6	3	6	5	3	6	6	6	6	6	6
2019-05-03 15:09:00	2019-05-03 15:12:00	R_2aDDg1A6aygpKwh	2	11		11		0	2018	1	1	1	23	6		5	6	7	6	6	6	6	5	6	6	6	6	6	6
2019-05-03 15:09:00	2019-05-03 15:13:00	R_27y72eTWUF1PmQJ	2	12		11		0	2015	4	4	1	42	6		6	6	6	6	5	6	6	4	6	6	6	6	6	6
2019-05-08 13:25:00	2019-05-08 13:31:00	R_2zuvDgwIYgRLbW2	1	3		1		0	2018	1	1	1	22	6		7	6	7	7	7	6	6	6	7	6	7	7	6	7
2019-05-08 13:59:00	2019-05-08 14:03:00	R_27OjmfL4rJPU9b6	1	6		1		0	1996	23	23	2	61	6		7	7	6	6	6	7	6	6	7	6	6	6	6	6
2019-05-08 14:17:00	2019-05-08 14:20:00	R_5uUhC5QqZofgzK1	1	6		11		0	2016	3	3	1	26	6		6	6	6	5	2	6	5	5	6	5	6	6	6	6
2019-05-08 14:28:00	2019-05-08 14:32:00	R_2YRlOGjrfFyvbPX	1	4		4		0	2013	6	13	1		6		6	6	7	7	6	7	5	2	7	7	7	7	7	7
2019-05-08 14:37:00	2019-05-08 14:42:00	R_2R95Hp2TeBqZqyR	1	5		1		0	2016	3	3	1	48	6		6	5	6	4	3	5	6	3	6	5	5	5	5	6
2019-05-08 15:03:00	2019-05-08 15:09:00	R_3Ol8In6Q6a9gu0F	1	1		1		0	2015	4	4	1	61	6		6	5	5	7	7	7	7	7	7	7	7	7	7	7
2019-05-09 13:35:00	2019-05-09 13:38:00	R_3R7RMmTf8Jc7v2B	2	12		11		0	2017	2	4	1	26	6		2	3	4	6	2	3	3	2	3	3	5	5	5	3
2019-05-09 13:35:00	2019-05-09 13:38:00	R_3nGGBnjDMBYsEcZ	1	2		11		0	2018	1	1	1	24	6		6	5	6	6	4	5	5	4	7	6	6	7	7	7
2019-05-09 13:43:00	2019-05-09 13:46:00	R_2q9RrwQ9Tkdi4F3	2	12		11		0	2000	19	19	1	38	6		6	7	6	6	4	6	6	6	6	6	6	6	6	6
2019-05-09 13:53:00	2019-05-09 13:55:00	R_BQ9dnKNuDIZYxYB	2	12		11		0	2018	1	1	1	23	6		6	7	7	7	3	6	6	6	7	6	6	7	7	6
2019-05-09 14:24:00	2019-05-09 14:29:00	R_3iKj7geTWKZ1sdW	2	12		11		0	2012	7	20	1	42	6		6	7	6	6	4	6	6	5	6	6	6	6	6	6
2019-05-09 14:34:00	2019-05-09 14:42:00	R_5BbJ78sG6oU98Hv	1	8		11		0	2016	3	21	1	40	6		6	6	6	6	4	6	2	6	6	5	6	6	6	6
2019-05-09 15:29:00	2019-05-09 15:33:00	R_3fBt0un3wLLRbWz	1	3		11		0	2016	3	9	1	31	6		2	3	4	6	3	4	4	2	7	5	5	6	6	6
2019-05-13 13:58:00	2019-05-13 14:01:00	R_3EZ0UsFdbsQ1YNH	1	7		1		0	2016	3	2	1	25	6		5	5	6	6	6	6	5	5	7	6	5	6	6	6
2019-05-13 14:34:00	2019-05-13 14:38:00	R_2uIE8TCCqcrEbUE	2	11		11		0	2017	2	4	1	27	6		6	6	6	5	5	6	7	6	6	6	5	6	6	6
2019-05-13 15:00:00	2019-05-13 15:03:00	R_2YhXRKQIB0U1N3C	2	12		11		0	2016	3	3	1	28	6		6	6	7	6	5	7	6	5	7	7	6	7	7	7
2019-05-17 13:32:00	2019-05-17 13:37:00	R_1E7ieOPyku3qYGb	1	3		1		0	2019	0	1	1	21	6		7	7	7	6	7	7	6	7	7	6	7	7	7	7
2019-05-17 15:06:00	2019-05-17 15:10:00	R_2OJf8rlInn08pjF	2	12		1		0	2018	1	4	1	23	6			6	7	6	6	5	6	6	7	6		7	6	6
2019-05-20 14:25:00	2019-05-20 14:32:00	R_2QM5HHj6RRd7mzF	1	5		11		0	2017	2	2	1	24	4		5	5	4	4	3	4	4	3	4	3	5	3	4	4
2019-05-20 15:00:00	2019-05-20 15:03:00	R_0c5tk0QYXfxSCY1	1	15	Iv Team	11		0	2001	18	19	1	43	6		7	6	7	7	6	5	5	6	6	7	6	6	6	6

## Sheet: Variables
Variable	Label	Format Description	Format Code
survey_start	Survey start date and time stamp	Date and time
survey_end	Survey end date and time stamp	Date and time
survey_id	Respondent ID	Text
hosp	Hospital site	1=Methodist Main Campus (NMH) 2=Methodist Womens Hospital (MWH)	hospf
unit	Unit	See format list	unitf
unit_txt	Unit: other (text)	Text
role	Job role	See format list	rolef
role_txt	Job role: other (text)	Text
supervise	Supervise others	0=No 1=Yes	yesnof
year_org	Year started at organization	Number (year)
yrsorg	Number of years at organization	Number	yearsf
yrsexp	Number of years hospital experience	Number	yearsf
gender	Gender	1=Female 2=Male	genderf
age	Age	Number	agef
race	Race/Ethnicity	See format list	racef
pce_sat_help	My ability to know when my coworkers need help	1=Very dissatisfied to 7=Very satisfied	SD7to3f
pce_sat_gethelp	The amount of time it takes to get help when I need it	1=Very dissatisfied to 7=Very satisfied	SD7to3f
pce_sat_care	The quality of care that my patients receive	1=Very dissatisfied to 7=Very satisfied	SD7to3f
pce_sat_walk	The amount I walk during my shift	1=Very dissatisfied to 7=Very satisfied	SD7to3f
pce_sat_time	The amount of time spent with my patients	1=Very dissatisfied to 7=Very satisfied	SD7to3f
pce_sat_respond	The time it takes me to respond to my patients' needs	1=Very dissatisfied to 7=Very satisfied	SD7to3f
pce_sat_interact	The frequency of interactions with my coworkers	1=Very dissatisfied to 7=Very satisfied	SD7to3f
pce_sat_monitor	My ability to visually monitor patients without disturbing them	1=Very dissatisfied to 7=Very satisfied	SD7to3f
pce_sat_noise	The noise level in patient rooms	1=Very dissatisfied to 7=Very satisfied	SD7to3f
pce_sat_chart	The amount of time I spend charting	1=Very dissatisfied to 7=Very satisfied	SD7to3f
pce_sat_info	Access to the information I need to effectively care for my patients	1=Very dissatisfied to 7=Very satisfied	SD7to3f
pce_sat_supplies	The availability of the supplies that I need	1=Very dissatisfied to 7=Very satisfied	SD7to3f
pce_sat_workexp	My overall work experience	1=Very dissatisfied to 7=Very satisfied	SD7to3f
pce_sat_patexp	The overall patient experience	1=Very dissatisfied to 7=Very satisfied	SD7to3f
pce_sat_famexp	The overall family experience	1=Very dissatisfied to 7=Very satisfied	SD7to3f

## Sheet: Formats
Format	Response Coding
yesnof	0='No' 1='Yes';
hospf	1='Methodist Hospital - Main Campus (NMH) 2='Methodist Women's Hospital (MWH)';
unitf	1='4S - Acute Rehab' 2='5S - Short Stay' 3='6S - Oncology' 4='7S - Acute Care for Elders' 5='8S - Medical/Surgical' 6='9S - Cardiac' 7='6N - Progressive Care Unit' 8='7N - Critical Care Unit' 9='8N - Orthopedic / Neurology' 10='9N - Cardiac Critical Care' 11='4th floor - GYN/HROB - Overflow Mother Baby' 12='5th floor - Mother Baby' 13='NICU' 14='Labor & Delivery' 15='Other';
rolef	1='CNA - Certified Nursing Assistant' 2='CNO/CNE - Chief Nursing Officer/Executive' 3='CNS - Clinical Nurse Specialist' 4='Core/Charge Nurse' 5='CPA - Certified Patient Assistant' 6='LPN - Licensed Practical Nurse' 7='Manager/Director' 8='NP - Nurse Practitioner' 9='Nursing Student' 10='PCA - Patient Care Assistant' 11='RN - Registered Nurse' 12='Other';
yearsf	0-0.9='Less than one year' 1-4.9='1-4 years' 5-9.9='5-9 years' 10-19.9='10-19 years' 20-29.9='20-29 years' 30-high='30 years or more';
genderf	1='Female' 2='Male';
agef	0-17='<18' 18-24='18-24' 25-34='25-34' 35-44='35-44' 45-54='45-54' 55-64='55-64' 65-high='65+';
racef	0='Prefer not to answer' 1='American Indian / Alaska Native' 2='Asian' 3='Black / African American' 4='Hispanic / Latino' 5='Native Hawaiian / Other Pacific Island' 6='White / Caucasian' 7='Two or more races' 8='Other';
SD7f	1='Very dissatisfied' 2='Dissatisfied' 3='Somewhat dissatisfied' 4='Neither satisfied nor dissatisfied' 5='Somewhat satisfied' 6='Satisfied' 7='Very satisfied';
SD7to3f	1-3='Somewhat to Very dissatisfied' 4='Neither satisfied nor dissatisfied' 5-7='Somewhat to Very satisfied';
