# Supplementary material for: The HDR CARE Scale, Inpatient Version: A validated survey instrument to measure environmental affordance for nursing tasks in inpatient healthcare settings
Source: PLoS One. 2021 Oct 20;16(10):e0258815. doi: 10.1371/journal.pone.0258815 (PMC8528276; doi:10.1371/journal.pone.0258815)
Supplement: S4 Dataset — (XLSX) [file pone.0258815.s004.xlsx]

## Sheet: Coding Summary By Node Extrac-0
Parent Node	Child Node	Interview Question	Coverage	Number Of Coding References	Coded Text
Nurse Integration		1. My ability to know when my coworkers need help; 2. The amount of time it takes to get help when I need it; 3. The frequency of interactions with my coworkers	0.1650	6	Moderator 47:32 So the first item on the survey was your ability to know when your co workers need help. So I want to know how you interpreted that, like, what kind of situations did you think about in answering that? Participant 47:35 The type of load like they might have? I might have not as heavy of a load as they do. I can tell like, or maybe I have that group a few days ago, and it's like it…
Nurse Integration		1. My ability to know when my coworkers need help; 2. The amount of time it takes to get help when I need it; 3. The frequency of interactions with my coworkers	0.1650	6	So the first item on the survey was your ability to know when your co workers need help. So I want to know how you interpreted that, like, what kind of situations did you think about in answering that? Participant 47:35 The type of load like they might have? I might have not as heavy of a load as they do. I can tell like, or maybe I have that group a few days ago, and it's like it's heavy, you kn…
Nurse Integration		1. My ability to know when my coworkers need help; 2. The amount of time it takes to get help when I need it; 3. The frequency of interactions with my coworkers	0.1650	6	So the next question was about the time it takes to get help when you need it. So when you were a little bit more satisfied with that than the other. What kind of things did you think about an answering that question? Were they the same sorts of situations? Participant 48:51 Yes. Yeah. Fortunately, my floor I feel like is good teamwork. Like, you know, if I'm, there's somebody there, it's very ra…
Nurse Integration		1. My ability to know when my coworkers need help; 2. The amount of time it takes to get help when I need it; 3. The frequency of interactions with my coworkers	0.1650	6	So the next question was about the time it takes to get help when you need it. So when you were a little bit more satisfied with that than the other. What kind of things did you think about an answering that question? Were they the same sorts of situations? Participant 48:51 Yes. Yeah. Fortunately, my floor I feel like is good teamwork. Like, you know, if I'm, there's somebody there, it's very ra…
Nurse Integration		1. My ability to know when my coworkers need help; 2. The amount of time it takes to get help when I need it; 3. The frequency of interactions with my coworkers	0.1650	6	Moderator 49:10 So the next one, the next question is about the frequency of interactions with your co workers. So what kind of interactions were you thinking about? Participant 49:20 Not necessarily patient related, more so just like, sitting down. Hey, what's going on? That's what I view is that question. So, Moderator 49:31 So mostly social and not professional? Participant 49:33 Yeah, yeah. M…
Nurse Integration		1. My ability to know when my coworkers need help; 2. The amount of time it takes to get help when I need it; 3. The frequency of interactions with my coworkers	0.1650	6	Moderator 49:10 So the next one, the next question is about the frequency of interactions with your co workers. So what kind of interactions were you thinking about? Participant 49:20 Not necessarily patient related, more so just like, sitting down. Hey, what's going on? That's what I view is that question. So, Moderator 49:31 So mostly social and not professional? Participant 49:33 Yeah, yeah. M…
Nurse Integration		1. My ability to know when my coworkers need help; 2. The amount of time it takes to get help when I need it; 3. The frequency of interactions with my coworkers	0.2677	7	Moderator 26:41 Okay, so the first item on the survey is, was a statement about your ability to know when your coworkers need help. So how did you interpret that? Like, what did you think about like, what kind of situations did you think about it answer that? Participant 26:54 Just people asking for help and being more in tune with that. Moderator 27:01 Did you think of like emergency situations …
Nurse Integration		1. My ability to know when my coworkers need help; 2. The amount of time it takes to get help when I need it; 3. The frequency of interactions with my coworkers	0.2677	7	Moderator 26:41 Okay, so the first item on the survey is, was a statement about your ability to know when your coworkers need help. So how did you interpret that? Like, what did you think about like, what kind of situations did you think about it answer that? Participant 26:54 Just people asking for help and being more in tune with that. Moderator 27:01 Did you think of like emergency situations …
Nurse Integration		1. My ability to know when my coworkers need help; 2. The amount of time it takes to get help when I need it; 3. The frequency of interactions with my coworkers	0.2677	7	Moderator 27:11 Okay. And then the next question is kind of related with the amount of time it takes to get help when you need it. What kind of situations did you think about when answering that question? Participant 27:20 Um, I was like a charge I think of like, when I need an answer to something either. From house sup or it's usually I mean, that's usually my go to how sup Cheryl, or one of the…
Nurse Integration		1. My ability to know when my coworkers need help; 2. The amount of time it takes to get help when I need it; 3. The frequency of interactions with my coworkers	0.2677	7	Moderator 27:11 Okay. And then the next question is kind of related with the amount of time it takes to get help when you need it. What kind of situations did you think about when answering that question? Participant 27:20 Um, I was like a charge I think of like, when I need an answer to something either. From house sup or it's usually I mean, that's usually my go to how sup Cheryl, or one of the…
Nurse Integration		1. My ability to know when my coworkers need help; 2. The amount of time it takes to get help when I need it; 3. The frequency of interactions with my coworkers	0.2677	7	Moderator 29:19 Do you think there's anything about the way the unit or wherever you work is set up or laid out? That is affecting how you get help from other people? Participant 29:32 Um, well, I think our floor in general is a specialized unit, and so that the people that are on it, like our care managers, or social workers, they all kind of know. I don't know, our specific problems, I guess, e…
Nurse Integration		1. My ability to know when my coworkers need help; 2. The amount of time it takes to get help when I need it; 3. The frequency of interactions with my coworkers	0.2677	7	Moderator 30:02 So the next item was about the frequency of interactions with your co workers. So how do you interpret that question? Like, what did you think about like, what interactions did you think about? Participant 30:11 again, day to day, workflow discharges. How the patients are doing overall throughout the day. Moderator 30:22 So you really thought of mainly like, professional interacti…
Nurse Integration		1. My ability to know when my coworkers need help; 2. The amount of time it takes to get help when I need it; 3. The frequency of interactions with my coworkers	0.2677	7	Moderator 30:02 So the next item was about the frequency of interactions with your co workers. So how do you interpret that question? Like, what did you think about like, what interactions did you think about? Participant 30:11 again, day to day, workflow discharges. How the patients are doing overall throughout the day. Moderator 30:22 So you really thought of mainly like, professional interacti…
Nurse Integration		1. My ability to know when my coworkers need help; 2. The amount of time it takes to get help when I need it; 3. The frequency of interactions with my coworkers	0.2068	3	Moderator 00:00 You know that we're going to record this. Is that Ok? Ok. So I'm going to ask you about the first question, which is, was the statement was my ability to know when my co workers need help? And I want to know, what kind of situations you thought about in reading that question. So like, what came to mind when you responded to that? Participant 00:19 I think about, like, in our kind …
Nurse Integration		1. My ability to know when my coworkers need help; 2. The amount of time it takes to get help when I need it; 3. The frequency of interactions with my coworkers	0.2068	3	Moderator 02:43 So the next question was about the amount of time it takes to get help when you need it. So you were satisfied with these areas in general? Participant 02:49 Yeah, Moderator 02:51 So what did you think about in that situation? The same sorts of situations that you thought about in the last question or different? Participant 02:58 Yeah, I think about like, when I need help, and I u…
Nurse Integration		1. My ability to know when my coworkers need help; 2. The amount of time it takes to get help when I need it; 3. The frequency of interactions with my coworkers	0.2068	3	Moderator 04:08 So the next question is about the frequency of your interactions with your co workers. So again in that situation, what how did you think about frequency? And how did you think about like, what kind of interactions were you thinking about? Participant 04:19 I think about like, during the breaks that we take throughout the day, like for breakfast, or for lunch, I mean, there's alwa…
Nurse Integration		1. My ability to know when my coworkers need help; 2. The amount of time it takes to get help when I need it; 3. The frequency of interactions with my coworkers	0.2161	3	Moderator 31:17 So, um, first question is about my ability to know when my coworkers need help. What kind of situations did you think about when you were answering that question? Participant 31:29 Just mainly, like, if they they call us on the Vocera say, hey, I need help. So we explain and say, Hey, we can't. You ask someone, someone else sometimes. If not, we're always willing to help all the t…
Nurse Integration		1. My ability to know when my coworkers need help; 2. The amount of time it takes to get help when I need it; 3. The frequency of interactions with my coworkers	0.2161	3	Moderator 32:25 Okay. Um, the next one is kind of similar, the amount of time, the amount of time it takes to get help when I need it. What it kind of situations did you think about in this case? The same? Or different? Participant 32:38 It is about the same. And then some, it's not all the time, it's just sometimes we're short. Sometimes that's common, you know? So it's hard to get some of the t…
Nurse Integration		1. My ability to know when my coworkers need help; 2. The amount of time it takes to get help when I need it; 3. The frequency of interactions with my coworkers	0.2161	3	Moderator 33:56 Okay. The next one is the frequency of interactions with my co workers, what type of interactions did you think of, like what topics of communication did you think about talking about patient care or about more social communication? Participant 34:15 Um, it's almost always about the patients all the time. And then there's we just have when the patient are, because I work overnight…
Nurse Integration		1. My ability to know when my coworkers need help; 2. The amount of time it takes to get help when I need it; 3. The frequency of interactions with my coworkers	0.2023	3	Moderator 00:23 Okay. So we're just trying to understand your thought process as you went through the questions and how you interpreted them. And if you had some that you had a hard time understanding or anything like that? So I'm just going to go through them in the order that you answered them, and ask you some questions about those things. So the first one is my ability to know when my coworke…
Nurse Integration		1. My ability to know when my coworkers need help; 2. The amount of time it takes to get help when I need it; 3. The frequency of interactions with my coworkers	0.2023	3	So the next one is kind of similar, the amount of time it takes to get help when I need it. Kind of the same questions. What's, what kind of situation so you think about? Participant 02:33 Need help to turn, clean up a patient, get somebody out of bed. Moderator 02:38 More patient related things than on the other one? Participant 02:41 Yes. Definitely. Yeah. Moderator 02:43 Okay. And were these, …
Nurse Integration		1. My ability to know when my coworkers need help; 2. The amount of time it takes to get help when I need it; 3. The frequency of interactions with my coworkers	0.2023	3	Moderator 03:27 Okay. Um, so and then the next one on this topic is the frequency of interactions with my co workers. What types of communication did you think of, like topics what? Participant 04:08 I thought kind of similar once you leave the report room you have interaction with. Not that we need to socialize, but I don't feel like it's all very work focus. So we have a lot of new people, I do…
Nurse Integration		1. My ability to know when my coworkers need help; 2. The amount of time it takes to get help when I need it; 3. The frequency of interactions with my coworkers	0.2905	3	Moderator 53:01 Yeah. Okay. So, um, we're are wanting to understand your thought process as you answered questions on the survey, and how you interpreted them, if you had trouble understanding any of them. So I'm going to go through and ask you specific questions about each one. Um, there's no right or wrong answers. It's just whatever you thought is totally fine. It's more just for our understan…
Nurse Integration		1. My ability to know when my coworkers need help; 2. The amount of time it takes to get help when I need it; 3. The frequency of interactions with my coworkers	0.2905	3	That's fine. Um, so the next one is kind of similar. The amount of time it takes to get help when I need it. Did you think of different types of situations? What did you think about with this one? Participant 54:57 I mean, I thought more specific to my floor. I feel like the people I work with, I really like my co workers. I feel like I have a good teamwork dynamic on my unit. So I didn't think t…
Nurse Integration		1. My ability to know when my coworkers need help; 2. The amount of time it takes to get help when I need it; 3. The frequency of interactions with my coworkers	0.2905	3	Moderator 57:27 Okay. Um, and then the last one that's kind of related, the frequency of interactions with my co workers. What kind of interactions did you think about when you were answering this? What kind of topics of communication? Participant 57:42 I wasn't sure what that one meant. That kind of vague to me. Because I felt like that could be outside of work too and inside of work. So I kind …
Nurse Integration		1. My ability to know when my coworkers need help; 2. The amount of time it takes to get help when I need it; 3. The frequency of interactions with my coworkers	0.0576	5	Moderator 00:00 Okay. So the first thing we asked you about was your ability to know when your co workers need help, so could you tell me a little bit about what you were thinking about in answering that, like, what kind of situations came to mind? B Participant 00:13 Um, well, I guess for me, it's I know everybody can get ahold of somebody, if they need something you easily, you have your vocera…
Nurse Integration		1. My ability to know when my coworkers need help; 2. The amount of time it takes to get help when I need it; 3. The frequency of interactions with my coworkers	0.0576	5	Moderator 00:45 Okay. B Participant 00:46 But even in an emergency situation, it's a, it's a click of a button or a push of the emergency button and people are there.
Nurse Integration		1. My ability to know when my coworkers need help; 2. The amount of time it takes to get help when I need it; 3. The frequency of interactions with my coworkers	0.0576	5	F Moderator 00:53 Yeah. So the next thing that we asked about was the amount of time it takes to get help when you need it. So were you thinking of similar situations in answering that question? B Participant 01:03 Yes, yeah. Yes. F Moderator 01:04 So like, one didn't make you think of a routine kind of situations? And one made you think of urgent? You thought of the same thing? B Participant 01:…
Nurse Integration		1. My ability to know when my coworkers need help; 2. The amount of time it takes to get help when I need it; 3. The frequency of interactions with my coworkers	0.0576	5	Moderator 01:17 The next thing we asked about was the your frequency of interactions with your co workers. So what kind of interactions did you think about answering that? B Participant 01:26 More, I thought about more like downtime interaction, when you kind of have a little bit of time to kind of sit down and chat for a little bit, or whatever, ask questions about a patient like that. F Moderat…
Nurse Integration		1. My ability to know when my coworkers need help; 2. The amount of time it takes to get help when I need it; 3. The frequency of interactions with my coworkers	0.0576	5	So like social things, or kind of just, or like chit chat, like not like, B Participant 01:44 correct F Moderator 01:45 Not like professional interactions necessarily, B Participant 01:47 Right F Moderator 01:48 If we were going to ask you about those sorts of things. How would you, would you just phrase it as professional interactions? Or do you have B Participant 01:57 Probably job related inte…
Nurse Integration		1. My ability to know when my coworkers need help; 2. The amount of time it takes to get help when I need it; 3. The frequency of interactions with my coworkers	0.1068	8	Moderator 00:07 So the first thing that we were asking you about was your ability to know when your co workers need help. So when you were reading that question like, or in answering that question, what did you think about like, what kind of situations did you think about answering that question? J Participant 00:22 I thought about when my coworkers are busy. Sometimes it's hard to know if, when …
Nurse Integration		1. My ability to know when my coworkers need help; 2. The amount of time it takes to get help when I need it; 3. The frequency of interactions with my coworkers	0.1068	8	Moderator 00:47 Not like an emergency? J Participant 00:48 Not an emergency. I'm just thinking day to day. F Moderator 00:50 Okay. So kind of just like routine things. J Participant 00:53 Yes. Yeah. F Moderator 00:55 And you mentioned that you wouldn't know if they needed help unless they asked you. J Participant 01:00 Right. F Moderator 01:02 Could you tell me a little bit more about that? Like,…
Nurse Integration		1. My ability to know when my coworkers need help; 2. The amount of time it takes to get help when I need it; 3. The frequency of interactions with my coworkers	0.1068	8	Participant 01:26 They're, well at Women's Hospital, there's no real nurse's station, we just kind of sit outside of our rooms. So if I'm in, I'm in the area of like 4211, and I, my friends have or my co workers have patients down the hall, I'm not going to really know if they're busy, or if they need anything, unless I'm going to find them. So F Moderator 01:47 So the environment kind of affects…
Nurse Integration		1. My ability to know when my coworkers need help; 2. The amount of time it takes to get help when I need it; 3. The frequency of interactions with my coworkers	0.1068	8	Moderator 02:10 So the next question is kind of related. So it's the amount of time it takes to get help when you need it. So what kind of things do, did you think of in that situation? Like, when do you need help?
Nurse Integration		1. My ability to know when my coworkers need help; 2. The amount of time it takes to get help when I need it; 3. The frequency of interactions with my coworkers	0.1068	8	Participant 02:23 I was thinking not again an emergency, just day to day things, and I'm in another room and I have a call light going off. If my charge nurse is busy, my aide's with somebody else, it might take a little bit more time for that patient with needs to, to get me there. So that's when it's hard to get help. Sometimes. F Moderator 02:43 So would your answers be different if we had phr…
Nurse Integration		1. My ability to know when my coworkers need help; 2. The amount of time it takes to get help when I need it; 3. The frequency of interactions with my coworkers	0.1068	8	Moderator 03:29 Thank you. So then the next question, or I guess I should say their items on the survey becaise they're statements, was the frequency of interactions with your coworkers. And you said you're satisfied with that. J Participant 03:40 Yeah F Moderator 03:41 So what kind of interactions did you think about in answering that question? J Participant 03:44 Um, I, I guess this kind of rel…
Nurse Integration		1. My ability to know when my coworkers need help; 2. The amount of time it takes to get help when I need it; 3. The frequency of interactions with my coworkers	0.1068	8	J Participant 04:20 Yeah, absolutely. F Moderator 04:21
Nurse Integration		1. My ability to know when my coworkers need help; 2. The amount of time it takes to get help when I need it; 3. The frequency of interactions with my coworkers	0.1068	8	So not just like socializing? J Participant 04:22 Right. Yeah. Right. F Moderator 04:24 So would you say you answer that specifically for a profession interaction? J Participant 04:27 Yes. Yeah.
Nurse Integration		1. My ability to know when my coworkers need help; 2. The amount of time it takes to get help when I need it; 3. The frequency of interactions with my coworkers	0.0690	6	Moderator 01:03 Okay, so the first question that we asked you about was your ability to know when your co workers need help? So could you tell me a little bit about how you interpreted that? Like, what kind of situations did you think about it answering my questions?
Nurse Integration		1. My ability to know when my coworkers need help; 2. The amount of time it takes to get help when I need it; 3. The frequency of interactions with my coworkers	0.0690	6	KH 01:19 To like, our emergency situations? F Moderator 01:21 You thought about emergency? K KH 01:22 Yeah, but then also just kind of like, you know, regularly, there is just being able to call and get people there without trouble calling them. F Moderator 01:33 Okay. So you thought about both like emergency situations, and then just more routine days when somebody would need help? K KH 01:39 Uh…
Nurse Integration		1. My ability to know when my coworkers need help; 2. The amount of time it takes to get help when I need it; 3. The frequency of interactions with my coworkers	0.0690	6	Moderator 01:40 And so the next question is kind of related, because it was about the amount of time it takes to get help when you need it. So what kind of situations do you think about they're the same thing or different? K KH 01:50 Anything, Different, Same F Moderator 01:51 Same? K KH 01:52 Yeah.
Nurse Integration		1. My ability to know when my coworkers need help; 2. The amount of time it takes to get help when I need it; 3. The frequency of interactions with my coworkers	0.0690	6	Moderator 01:53 And is there anything that is, but you're really satisfied with those things? So really nothing stopping anybody to get it right. K KH 02:00 Right, it is just more like floor related. Like how busy they are. Not necessarily like, how hard it is. F Moderator 02:07 Yeah. So just like if you have a real high patient load or something like that.
Nurse Integration		1. My ability to know when my coworkers need help; 2. The amount of time it takes to get help when I need it; 3. The frequency of interactions with my coworkers	0.0690	6	Yeah. So just like if you have a real high patient load or something like that. So the next thing we asked about was the frequency of interactions with your co workers. So what kind of interactions did you think of in answering that question? K KH 02:24 Um, like being able to actually see people during the night, I know that so I used to work at Main Campus. Um, we're, we like had to position our…
Nurse Integration		1. My ability to know when my coworkers need help; 2. The amount of time it takes to get help when I need it; 3. The frequency of interactions with my coworkers	0.0690	6	KH 03:23 Yeah. F Moderator 03:23 So you thought of both of those things? K KH 03:24 Yeah, because it's nice being to actually talk to people, but it's also thought so you will find people when you meet them, like, quicker than usual, you know that there's somebody that's gonna be in the nursery, usually just charting or watching a kid or something like that. F Moderator 03:39 So it's important to…
Nurse Integration		1. My ability to know when my coworkers need help; 2. The amount of time it takes to get help when I need it; 3. The frequency of interactions with my coworkers	0.1392	3	Moderator: So the first item on the survey was about your ability to know when your co-workers need help. So could you tell me a little bit about what situations you thought about in answering that question? LC: Well, if they are in the room with the patient and need help, they can hit the button again. They can, with which a patient in the room, they are supposed to be able to double-beep or som…
Nurse Integration		1. My ability to know when my coworkers need help; 2. The amount of time it takes to get help when I need it; 3. The frequency of interactions with my coworkers	0.1392	3	Moderator: And then kind of related to that first item was about the amount of time it takes you to get help when you need it. So were you thinking of the same sort of situations when you responded to that? LC: Yeah. Moderator: So kind of more urgent situations, then just day to day? LC: Correct. Moderator: If we wanted to know about kind of just less emergency situations, how would we ask that q…
Nurse Integration		1. My ability to know when my coworkers need help; 2. The amount of time it takes to get help when I need it; 3. The frequency of interactions with my coworkers	0.1392	3	Moderator: So the next thing we asked about was the frequency of interactions with your co-workers. So what kind of interactions did you think about in answering that? LC: Well, there is the let’s everybody help move the C-section cart to the bed kind of thing where I see a bunch of people. If the folks are charting outside the rooms, I’m usually aware that they are around, not everybody does tha…
Nurse Integration		1. My ability to know when my coworkers need help; 2. The amount of time it takes to get help when I need it; 3. The frequency of interactions with my coworkers	0.0694	5	So the first thing we asked you about was your ability to know when your coworkers need help. M MF 00:36 Yes. F Moderator 00:37 So what kind of situations did you think about in answering that question?
Nurse Integration		1. My ability to know when my coworkers need help; 2. The amount of time it takes to get help when I need it; 3. The frequency of interactions with my coworkers	0.0694	5	MF 00:42 Um, if people were to get a new admit up to the floor, of course, you know, whoever can help at that time, is always, you know, available to help. If somebody is in another room and another patient of theirs needs something, you know, they may call a co-worker, or myself may call another co-worker to see if, you know, somebody can help out if it's, you know, something right away needed. …
Nurse Integration		1. My ability to know when my coworkers need help; 2. The amount of time it takes to get help when I need it; 3. The frequency of interactions with my coworkers	0.0694	5	Moderator 01:27 So and then related to that question somewhat is the amount of time it takes to get help when you need it? So did you think about different situations and responding to that? Or was it very similar? Um, I would say it's similar. Yeah. M MF 01:40 Yeah. Yeah, I think everybody is good about helping out their co-workers on our floor, so.
Nurse Integration		1. My ability to know when my coworkers need help; 2. The amount of time it takes to get help when I need it; 3. The frequency of interactions with my coworkers	0.0694	5	Moderator 01:47 Um, the next thing we asked about was the frequency of interactions with your co- workers. Can you tell me a little bit about the interactions that you've thought about in answering that? M MF 01:58 Um, interactions, I guess, you know, mainly thinking, you know, in the staff lounge, lunch times, you know, in passing, maybe, things like that. F Moderator 02:15 So you thought more o…
Nurse Integration		1. My ability to know when my coworkers need help; 2. The amount of time it takes to get help when I need it; 3. The frequency of interactions with my coworkers	0.0694	5	MF 02:30 Yeah. F Moderator 02:30 And also, if you needed help for something with? M MF 02:33 Right, if somebody may have a question or you know, something that they're not sure of. F Moderator 02:39 So it captured both things.
Nurse Integration		1. My ability to know when my coworkers need help; 2. The amount of time it takes to get help when I need it; 3. The frequency of interactions with my coworkers	0.1083	9	the first one was my ability to know when my co workers need help. So can you tell me what kind of situations you thought of when you were answering that? B Participant 00:41 I just thought I'd like when they asked me for help like how well they are at asking others for help. R Moderator 00:48 Okay. Did you think of any particular situations like emergency situations? Urgent, or? B Participant 00…
Nurse Integration		1. My ability to know when my coworkers need help; 2. The amount of time it takes to get help when I need it; 3. The frequency of interactions with my coworkers	0.1083	9	Moderator 01:00 Okay. B Participant 01:01 Either way. R Moderator 01:02 When they actually ask you, they need help. And how do they typically do that? Is it electronically? B Participant 01:09 Vocera. R Moderator 01:11 Does that ever happen? Um, face to face? B Participant 01:14 Yeah. I mean, if you can run into someone, R Moderator 01:17 Yeah. Okay. B Participant 01:18 The Vocera is pretty handy…
Nurse Integration		1. My ability to know when my coworkers need help; 2. The amount of time it takes to get help when I need it; 3. The frequency of interactions with my coworkers	0.1083	9	Moderator 01:25 Yeah. And what unit do you work on? B Participant 01:29 8 south. medical surgical. At the main hospital.
Nurse Integration		1. My ability to know when my coworkers need help; 2. The amount of time it takes to get help when I need it; 3. The frequency of interactions with my coworkers	0.1083	9	Moderator 01:40 Okay, and so and then the next one is kind of similar. It's the amount of time it takes to get help when I need, when I need it. What kind of situations did you think of for that one? B Participant 01:52 I guess just in general, too, just how fast people respond to me asking them for help. Vocera or face to face. R Moderator 02:02 Okay. So then you thought of when you requested re…
Nurse Integration		1. My ability to know when my coworkers need help; 2. The amount of time it takes to get help when I need it; 3. The frequency of interactions with my coworkers	0.1083	9	B Participant 02:34 Yeah, yeah.
Nurse Integration		1. My ability to know when my coworkers need help; 2. The amount of time it takes to get help when I need it; 3. The frequency of interactions with my coworkers	0.1083	9	Moderator 02:35 Okay. And then the last one in this, this section is the frequency of interactions with my co workers. What types of interactions did you think of, like what topics? B Participant 02:49 I think mostly just getting help from other co workers. My unit's real good. Our night shift works really well together. So that's what I thought of, just everyone being helpful. R Moderator 02:57 …
Nurse Integration		1. My ability to know when my coworkers need help; 2. The amount of time it takes to get help when I need it; 3. The frequency of interactions with my coworkers	0.1083	9	Participant 03:21 I don't super often. But I know some people do. R Moderator 03:25 Is that on the wall? M Methodist Interviewer 03:26 Yeah. It's just, it feels almost sometimes redundant. B Participant 03:31 And they're newer too so I just, I feel like we maybe don't utilize them as much as we could. R Moderator 03:37 And where does that go to? Does that go to the, their same? M Methodist Interv…
Nurse Integration		1. My ability to know when my coworkers need help; 2. The amount of time it takes to get help when I need it; 3. The frequency of interactions with my coworkers	0.1083	9	So if the patient calls us, we answered on that box. B Participant 03:53 And like, if you can't get there, you can say, oh, I'll be there in a couple minutes and it shuts their light off. M Methodist Interviewer 03:58 That's really what we use it for the most, but you can communicate with each other. B Participant 04:01 I don't use it that often. M Methodist Interviewer 04:04 Yeah. Just curious. …
Nurse Integration		1. My ability to know when my coworkers need help; 2. The amount of time it takes to get help when I need it; 3. The frequency of interactions with my coworkers	0.1083	9	Moderator 04:35 Yeah B Participant 04:38 Good. R Moderator 04:40 Then when you're thinking of, of any of these questions about getting help or interacting, did you think about opportunities to learn from your co workers or have them learn from you? No?
Nurse Integration		1. My ability to know when my coworkers need help; 2. The amount of time it takes to get help when I need it; 3. The frequency of interactions with my coworkers	0.1100	7	The first question that you answered was my ability to know when my co workers need help. What kind of situations did you think about when you're reading that? M Participant 01:02 Well specifically, we had someone pass out in the bathroom not that long ago. And she was holding the patient. And there's no emergency button right away. So it's kind of hard to know that she needs help when that when …
Nurse Integration		1. My ability to know when my coworkers need help; 2. The amount of time it takes to get help when I need it; 3. The frequency of interactions with my coworkers	0.1100	7	Moderator 01:18 Yeah. So how did you, how did somebody find out that she needed help? M Participant 01:21 Well, thankfully, there was a family member in there that pulled the other call light in the room. But had she been alone, I wouldn't have known. R Moderator 01:30 Yeah M Methodist Interviewer 01:31 The story back in the old hospital an aid underneath the patient. And we're sitting in the hal…
Nurse Integration		1. My ability to know when my coworkers need help; 2. The amount of time it takes to get help when I need it; 3. The frequency of interactions with my coworkers	0.1100	7	M Participant 02:35 Yeah R Moderator 02:35 Okay. And is that typically how you notify someone? M Participant 02:38 For us, yeah.
Nurse Integration		1. My ability to know when my coworkers need help; 2. The amount of time it takes to get help when I need it; 3. The frequency of interactions with my coworkers	0.1100	7	R Moderator 02:40 Okay. The next question is kind of similar. It's the amount of time it takes to get help when I need it. And what, did you think of different situations for this one? M Participant 02:54 For like an RRT (rapid response team) I mean, you call and they all come right away. It's pretty efficient, I hope for the most part. R Moderator 03:01 Okay. Was there anything about this one th…
Nurse Integration		1. My ability to know when my coworkers need help; 2. The amount of time it takes to get help when I need it; 3. The frequency of interactions with my coworkers	0.1100	7	M Participant 03:29 Versus like an emergency light only being in a certain location in the room. R Moderator 03:34 Okay. Are there any other aspects of the design or the room environment that, that contributes to the amount of time it takes, or I know you mentioned where, whether you have access to the the light. M Participant 03:55 I mean, it's not a huge deal. But the blood pressure machine is …
Nurse Integration		1. My ability to know when my coworkers need help; 2. The amount of time it takes to get help when I need it; 3. The frequency of interactions with my coworkers	0.1100	7	R Moderator 04:18 Okay. The next one is the frequency of interactions with my co workers. What type of interactions did you think of? M Participant 04:30 I mean, we just have like, a lot of teamwork on I think both floors, really. So just in general, like if I need something, or I need help doing something I can, I can always ask, I know, someone will be there to help. R Moderator 04:44 Okay. Did…
Nurse Integration		1. My ability to know when my coworkers need help; 2. The amount of time it takes to get help when I need it; 3. The frequency of interactions with my coworkers	0.1100	7	Okay. And did you think about, what was the mode of communication that came to mind? Was it over Vocera? Or face to face? M Participant 05:14 I think it depends on like situation, but Vocera you can always reach them? That's kind of our go to. R Moderator 05:21 You thought about both of those options? Okay. And do you feel like the number of interactions that you have with your co workers contrib…
Nurse Integration		1. My ability to know when my coworkers need help; 2. The amount of time it takes to get help when I need it; 3. The frequency of interactions with my coworkers	0.1175	12	R Moderator 00:23 Um, the first one was my ability to know when my co workers need help. Can you tell me what kind of situations you thought of when you're answering that?
Nurse Integration		1. My ability to know when my coworkers need help; 2. The amount of time it takes to get help when I need it; 3. The frequency of interactions with my coworkers	0.1175	12	M Participant 00:33 Staff emergencies. R Moderator 00:35 Okay. Did you think, you thought only have emergency situations? Not anything M Participant 00:41 I think that was, that's the first thing that comes to mind. R Moderator 00:44 Okay. M Participant 00:45 I mean, other things, too. But R Moderator 00:51 How do you find out about those situations? M Participant 00:54 Usually with our Composer …
Nurse Integration		1. My ability to know when my coworkers need help; 2. The amount of time it takes to get help when I need it; 3. The frequency of interactions with my coworkers	0.1175	12	M Participant 01:03 Yes. Yeah, I guess I don't really think about those. R Moderator 01:05 Yeah. M Participant 01:06 But yeah.
Nurse Integration		1. My ability to know when my coworkers need help; 2. The amount of time it takes to get help when I need it; 3. The frequency of interactions with my coworkers	0.1175	12	R Moderator 01:09 The next one's kind of similar. It's the amount of time it takes to get help when I need it. What were the situations you thought of in that case? M Participant 01:16 Um, I mean, similarly, emergency stuff, emergency like for us, cord prolapses, crash sections, babies crashing. R Moderator 01:25 Okay. So were there any different, Did you interpret these two questions any differe…
Nurse Integration		1. My ability to know when my coworkers need help; 2. The amount of time it takes to get help when I need it; 3. The frequency of interactions with my coworkers	0.1175	12	R Moderator 01:34 Okay. Um, did you consider any aspects of the physical environment, the layout of your unit or anything like that in the time it takes to get help? M Participant 01:47 Yes. R Moderator 01:48 So what did you think about? M Participant 01:50 Well, we were also discussing how much more spacious it is here than at 84th. So it was already kind of on my mind. Um, but yeah, I mean, it …
Nurse Integration		1. My ability to know when my coworkers need help; 2. The amount of time it takes to get help when I need it; 3. The frequency of interactions with my coworkers	0.1175	12	M Participant 02:33 Like, yeah, outcomes. And the thing, like the work that we do is the same. It just does, to I mean physically, it's, takes longer to walk down the hall. M Methodist Interviewer 02:45 And Maia's a charge nurse, so she's probably thinking about it as like, she doesn't necessarily have patients. M Participant 02:50 Yeah. M Methodist Interviewer 02:51 But she's helping. M Particip…
Nurse Integration		1. My ability to know when my coworkers need help; 2. The amount of time it takes to get help when I need it; 3. The frequency of interactions with my coworkers	0.1175	12	little bit longer, it's also easier to transport patients and to get more people to the same place because the hallway's wider and the elevators are bigger. And so we can move a bed a lot faster. Because before I can only fit two people down the hall, now I can fit four.
Nurse Integration		1. My ability to know when my coworkers need help; 2. The amount of time it takes to get help when I need it; 3. The frequency of interactions with my coworkers	0.1175	12	R Moderator 03:32 Okay M Participant 03:38 So it's, I would say the positives in that outweigh it. I mean, that's why we begged for the space is we couldn't fit as much stuff. So
Nurse Integration		1. My ability to know when my coworkers need help; 2. The amount of time it takes to get help when I need it; 3. The frequency of interactions with my coworkers	0.1175	12	R Moderator 04:00 That makes sense. Okay, um, and the next one is the frequency of interactions with my coworkers. What type of interactions did you think of? Like what topics of communication? M Participant 04:14 Um, well, I mean, I would say most commonly, communication is about updating your core on patient status, asking for epidurals, patients that are getting close to delivery, changes and …
Nurse Integration		1. My ability to know when my coworkers need help; 2. The amount of time it takes to get help when I need it; 3. The frequency of interactions with my coworkers	0.1175	12	M Participant 04:45 I can't say I thought about it when I answered the question. R Moderator 04:47 Okay. That's okay. And what modes of communication did you think about? Electronically? M Participant 04:56 Verbal R Moderator 04:56 Verbal in person? M Participant 04:58 Yeah, phone, Vocera, or in person. R Moderator 05:01 Okay. Um, and do you feel that these interactions with your co workers or th…
Nurse Integration		1. My ability to know when my coworkers need help; 2. The amount of time it takes to get help when I need it; 3. The frequency of interactions with my coworkers	0.1175	12	laid out? Or is it one of those things more so than the other? M Participant 06:06 I think it's probably a combination.
Nurse Integration		1. My ability to know when my coworkers need help; 2. The amount of time it takes to get help when I need it; 3. The frequency of interactions with my coworkers	0.1175	12	R Moderator 06:10 And with any of these questions about interactions, or needing help, did you think about opportunities to learn? Have people learn from each other? M Participant 06:24 I don't know. Like in terms of, like, I'm not sure I understand what you're asking. R Moderator 06:32 So do those? Did you? Did those situations come to mind that, like when you're having interactions, or your peo…
Nurse Integration		1. My ability to know when my coworkers need help; 2. The amount of time it takes to get help when I need it; 3. The frequency of interactions with my coworkers	0.0921	11	Moderator 00:34 So the first thing is, was my ability to know when my co workers need help. So can you tell me a little bit more about the situations that you thought about? T Participant 00:45 I thought of like staff emergency, code, code buttons, things like that being pressed.
Nurse Integration		1. My ability to know when my coworkers need help; 2. The amount of time it takes to get help when I need it; 3. The frequency of interactions with my coworkers	0.0921	11	R Moderator 00:51 Only emergency situations? T Participant 00:53 Yeah, pretty much. R Moderator 00:56 Um, how do you typically find out that somebody needs help? T Participant 01:01 An alarm. R Moderator 01:02 Okay. M Methodist Interviewer 01:05 Do it. T Participant 01:05 Yeah.
Nurse Integration		1. My ability to know when my coworkers need help; 2. The amount of time it takes to get help when I need it; 3. The frequency of interactions with my coworkers	0.0921	11	R Moderator 01:08 And then the next one is the amount of time it takes to get help when I need it. Did you interpret this question any differently than the first one? T Participant 01:16 No. I mean, I just thought, well, it's pretty fast. People run. I've got some fit co workers. R Moderator 01:25 Okay. So maybe we're thinking a little bit more about the time it, the actual time between
Nurse Integration		1. My ability to know when my coworkers need help; 2. The amount of time it takes to get help when I need it; 3. The frequency of interactions with my coworkers	0.0921	11	when somebody knows and when they get there? T Participant 01:36 Yeah. R Moderator 01:37 Okay. Did you think about that in the first one at all? Or did you think something a little different? T Participant 01:42 No I thought more about, like, the actual alarms, and the different sounds and how we all know different sounds and just R Moderator 01:50 Hearing it and T Participant 01:51 Hearing
Nurse Integration		1. My ability to know when my coworkers need help; 2. The amount of time it takes to get help when I need it; 3. The frequency of interactions with my coworkers	0.0921	11	R Moderator 01:37 Okay. Did you think about that in the first one at all? Or did you think something a little different? T Participant 01:42 No I thought more about, like, the actual alarms, and the different sounds and how we all know different sounds and just R Moderator 01:50 Hearing it and T Participant 01:51 Hearing R Moderator 01:51 interpreting T Participant 01:52 Yeah. R Moderator 01:52 w…
Nurse Integration		1. My ability to know when my coworkers need help; 2. The amount of time it takes to get help when I need it; 3. The frequency of interactions with my coworkers	0.0921	11	Okay. All right. Um, and the second one, the amount of time it takes to get help. Um, were you still thinking of just emergency situations
Nurse Integration		1. My ability to know when my coworkers need help; 2. The amount of time it takes to get help when I need it; 3. The frequency of interactions with my coworkers	0.0921	11	T Participant 02:06 Yeah R Moderator 02:07 in that case? T Participant 02:07 Yeah. R Moderator 02:08 Okay. Do you have other times that you might help somebody else? Or someone might help you besides an emergency? T Participant 02:16 Yes. But I would say that happens rarely. R Moderator 02:19 Okay. T Participant 02:20 Just we're so busy. R Moderator 02:21 Yeah. Not the typical situation. T Partic…
Nurse Integration		1. My ability to know when my coworkers need help; 2. The amount of time it takes to get help when I need it; 3. The frequency of interactions with my coworkers	0.0921	11	physical environment of your unit, the layout, or where things are located in, that affects that time it takes to respond? T Participant 02:43 Yeah, definitely. If you're on the opposite side, I mean, I thought just even running through double doors to get where you need to go, things like that take an extra second or two. Or, I mean, grabbing, if you have to grab the warmer or anything like that…
Nurse Integration		1. My ability to know when my coworkers need help; 2. The amount of time it takes to get help when I need it; 3. The frequency of interactions with my coworkers	0.0921	11	R Moderator 03:10 Great. And the next one is the frequency of interactions with my co workers. So what type of interactions did you think about? T Participant 03:23 I thought about just like, more social interactions, or yeah, and then I thought about, like, the nursery where we're all like doing our own thing, but still like talking with each other. R Moderator 03:38 So the conversation might be…
Nurse Integration		1. My ability to know when my coworkers need help; 2. The amount of time it takes to get help when I need it; 3. The frequency of interactions with my coworkers	0.0921	11	T Participant 03:44 Yeah. R Moderator 03:45 But while you're working? T Participant 03:45 But while working. R Moderator 03:46 Okay. All right. And did you think, it sounds like you thought about when you're in the same room, you're talking with people in person. Did you think about electronic interactions, over electronic devices or anything like that or just a face to face? T Participant 04:02 …
Nurse Integration		1. My ability to know when my coworkers need help; 2. The amount of time it takes to get help when I need it; 3. The frequency of interactions with my coworkers	0.0921	11	T Participant 05:00 I'm sorry, can you say that again? I'm trying to think about that. R Moderator 05:02 Did you think about opportunities to learn from each other? T Participant 05:07 Yes. I mean, even just like I said, like doing an assessment on a baby that, you know, has a heart murmur. And I know that nurse hasn't heard one before, or is a new student or whatever, grab them, and let them lis…
Nurse Integration		1. My ability to know when my coworkers need help; 2. The amount of time it takes to get help when I need it; 3. The frequency of interactions with my coworkers	0.1555	3	Moderator: So, we’re just going to ask you some questions about how you interpreted the survey that you just took for us. So the first thing we asked you about was your ability to know when your co-workers need help. Can you tell me a bit about the situations you thought of in answering that question? AW: So I work as a charge nurse, and I guess when I feel like my co-workers need me, they can ca…
Nurse Integration		1. My ability to know when my coworkers need help; 2. The amount of time it takes to get help when I need it; 3. The frequency of interactions with my coworkers	0.1555	3	Moderator: The next thing we asked you about was the amount of time it takes to get help when you need it. So what kind of things did you think about in that response? AW: So usually, like Sarah is one of my go-to persons, she’s like my right-hand woman, so if I need help, I usually go to her if I have questions like about policies or something like that. Then I have a secretary sitting right nex…
Nurse Integration		1. My ability to know when my coworkers need help; 2. The amount of time it takes to get help when I need it; 3. The frequency of interactions with my coworkers	0.1555	3	Moderator: The next thing we asked you about was the frequency of interactions with your co-workers. Can you tell me about what kind of interactions did you think of, like some examples? AW: Like the frequency? Moderator: Yeah, the interaction, what kind of interactions? AW: So usually nurses come up to me if they have questions about like new orders, anything about a patient that they might not …
Nurse Integration		1. My ability to know when my coworkers need help; 2. The amount of time it takes to get help when I need it; 3. The frequency of interactions with my coworkers	0.0731	7	F Moderator 00:02 Okay. So the first item on the survey was about your ability to know when your coworkers need help. Could you tell me a little bit about like, what kind of situations you thought about in answering that question? B BM 00:16 I think just using vocera, as needed. Also using composer on the wall to see where they're at, if I need to, but mostly vocera, it's helped quite a bit to ge…
Nurse Integration		1. My ability to know when my coworkers need help; 2. The amount of time it takes to get help when I need it; 3. The frequency of interactions with my coworkers	0.0731	7	B BM 00:41 Routine situations. Emergency, just the the call lights go off now if you have bed exits or staff emergencies, and then going to composer and finding out where it's at? So, yeah.
Nurse Integration		1. My ability to know when my coworkers need help; 2. The amount of time it takes to get help when I need it; 3. The frequency of interactions with my coworkers	0.0731	7	F Moderator 00:56 A kind of a related question was the next item on the survey was about the amount of time it takes to get help when you need it? Did you think about the same sorts of situations or did you think about different situations when answering that question? B BM 01:09 Oh, the same sorts. If it's an emergency, everyone responds quickly. Rarely do I come across a situation where I use v…
Nurse Integration		1. My ability to know when my coworkers need help; 2. The amount of time it takes to get help when I need it; 3. The frequency of interactions with my coworkers	0.0731	7	F Moderator 01:25 So between those two questions, so the first one read, we had you rate it on a scale that ranged from very dissatisfied to very satisfied. And the first item was my ability to know when my co workers need help. And the second was the amount of time it takes to get help when I need it. Did you think of those questions as the same almost? Or did you think about them as different t…
Nurse Integration		1. My ability to know when my coworkers need help; 2. The amount of time it takes to get help when I need it; 3. The frequency of interactions with my coworkers	0.0731	7	F Moderator 01:25 So between those two questions, so the first one read, we had you rate it on a scale that ranged from very dissatisfied to very satisfied. And the first item was my ability to know when my co workers need help. And the second was the amount of time it takes to get help when I need it. Did you think of those questions as the same almost? Or did you think about them as different t…
Nurse Integration		1. My ability to know when my coworkers need help; 2. The amount of time it takes to get help when I need it; 3. The frequency of interactions with my coworkers	0.0731	7	F Moderator 01:51 Ok, great. The next thing we asked about is the frequency of interactions with your co workers. So what kind of interactions did you think about in answering that question? B BM 02:01 Talking to the nurses at the beginning of a shift. And then as needed throughout the shift, if the detail for how they're doing? Sometimes I'm really busy, sometimes others are really busy. So just…
Nurse Integration		1. My ability to know when my coworkers need help; 2. The amount of time it takes to get help when I need it; 3. The frequency of interactions with my coworkers	0.0731	7	F Moderator 02:18 So did you think about mostly professional interactions then at this time or...? B BM 02:23 Yeah, related to the job. Yes. F Moderator 02:24 Related to the job? B BM 02:25 Yeah. F Moderator 02:26 And would you prefer if there were more or less interactions? B BM 02:32 I think I'm satisfied with the amount of interactions I get. Yeah.
Nurse Integration		1. My ability to know when my coworkers need help; 2. The amount of time it takes to get help when I need it; 3. The frequency of interactions with my coworkers	0.1007	6	F Moderator 00:03 So the first question that we asked you about was your ability to know when your co workers need help. Could you tell me a little bit about how you interpreted that question? In particular, what kind of situations did you think about in answering that question? R RC 00:18 Just how much I encounter them other than just like at the omnicell. Like, am I able to see if they're, you …
Nurse Integration		1. My ability to know when my coworkers need help; 2. The amount of time it takes to get help when I need it; 3. The frequency of interactions with my coworkers	0.1007	6	R RC 01:02 Because I don't, it's hard, you have to go find them. So and I don't always have the time because I'm newer. So it's hard for me to know if they do need help without actually going and finding that person. F Moderator 01:16 Is there something that would make it easier for you to know if they need help? Something about the layout or the environment in any way? Or just some sort of syste…
Nurse Integration		1. My ability to know when my coworkers need help; 2. The amount of time it takes to get help when I need it; 3. The frequency of interactions with my coworkers	0.1007	6	F Moderator 01:33 So the other thing that we asked about that's kind of related to that is the amount of time it takes to get help when you need it. So could you tell me again, about like, what kind of situations you thought of in answering that question? R RC 01:46 Okay, I had a patient that I needed a stool sample on for C Diff. And I just finished rolling them to change the bedding, they cough…
Nurse Integration		1. My ability to know when my coworkers need help; 2. The amount of time it takes to get help when I need it; 3. The frequency of interactions with my coworkers	0.1007	6	there's times where, depending on which CNAs you work with, some like to hide, some like to hide. F Moderator 02:41 And where do they hide? R RC 02:44 Bathroom? I don't even know. I don't know. But there's only a couple, yeah just a couple of those.
Nurse Integration		1. My ability to know when my coworkers need help; 2. The amount of time it takes to get help when I need it; 3. The frequency of interactions with my coworkers	0.1007	6	F Moderator 02:53 So the next question was about the frequency of interactions with your co workers. Can you tell me about how you thought about that question in terms of what kind of interactions did you think of? R RC 03:05 Usually passing in the hall or meeting at the omnicell to get out meds. F Moderator 03:09 So did you think about professional interactions or social interactions or both? R …
Nurse Integration		1. My ability to know when my coworkers need help; 2. The amount of time it takes to get help when I need it; 3. The frequency of interactions with my coworkers	0.1007	6	give this med or not give this med. F Moderator 03:44 So do you feel isolated? R RC 03:46 No, not isolated. It's just it's, it's a, it's a busy floor, you know, F Moderator 03:52 Just people are busy. R RC 03:53 Yeah. F Moderator 03:53 And like, they're with patients. R RC 03:56 Um hm.
Nurse Integration		1. My ability to know when my coworkers need help; 2. The amount of time it takes to get help when I need it; 3. The frequency of interactions with my coworkers	0.0717	3	Moderator: So the first question that we asked you about was your ability to know when your co‐workers need help. Could you tell me a little bit about what you thought about when answering that question? Like what kind of situations did you think about? SR: I was thinking about if someone needs help turning a patient, and I can use the vocera to do those things or my co‐workers can do that to eas…
Nurse Integration		1. My ability to know when my coworkers need help; 2. The amount of time it takes to get help when I need it; 3. The frequency of interactions with my coworkers	0.0717	3	Moderator: Okay. The next thing that we asked you about was the amount of time it takes to get help when you need it. So it’s kind of related to the first one. Did you think of those questions as the same or did you see them differently? SR: The same. Moderator: The same. So did you think about the same situations then in responding to that? SR: Yes.
Nurse Integration		1. My ability to know when my coworkers need help; 2. The amount of time it takes to get help when I need it; 3. The frequency of interactions with my coworkers	0.0717	3	Moderator: Okay. The next thing we asked about was the frequency of interactions with your co‐workers. Could you tell me a little bit about how you interpreted that? Like what kind of interactions did you think of? SR: Well, conversations about patients. Then also more social interactions you know. And both of those were fine. I mean, I feel like we have enough time to speak about both of those t…
Nurse Integration		1. My ability to know when my coworkers need help; 2. The amount of time it takes to get help when I need it; 3. The frequency of interactions with my coworkers	0.0705	6	F Moderator 00:17 Okay. So the first thing that we asked you about was your ability to know when your co workers need help. Can you tell me a little bit about what kind of situations you thought about in answering that question?
Nurse Integration		1. My ability to know when my coworkers need help; 2. The amount of time it takes to get help when I need it; 3. The frequency of interactions with my coworkers	0.0705	6	T TR 00:31 Well, today, I had a co worker call me and say, Are you available to help? And no, she says, Are you busy? And I said, What do you need? And then she says, I could use some help in this room. So I said I'll be there in a minute. And I finished what I was doing and went and helped her. So I know, if they call for help, I know right away. So that's how I interpreted that. F Moderator 00:…
Nurse Integration		1. My ability to know when my coworkers need help; 2. The amount of time it takes to get help when I need it; 3. The frequency of interactions with my coworkers	0.0705	6	F Moderator 01:16 Okay. And then the next question is sort of related, it's about the amount of time it takes to get help when you need it. So and you have, there's like, a little bit of a difference there between those two questions. So could you tell me about what kind of things you thought about? T TR 01:30 I thought about when I need help. I'll usually look out in the hall first. F Moderator …
Nurse Integration		1. My ability to know when my coworkers need help; 2. The amount of time it takes to get help when I need it; 3. The frequency of interactions with my coworkers	0.0705	6	F Moderator 01:47 So is there anything that would make that better? Like you know? T TR 01:53 A magic wand. Yeah, but no, and people are good about helping, especially in emergency situations you know. But it's not always easy to find help when people are off in other rooms, and sometimes you call for help and can't always get it, but I just go through all my options and try for the quickest firs…
Nurse Integration		1. My ability to know when my coworkers need help; 2. The amount of time it takes to get help when I need it; 3. The frequency of interactions with my coworkers	0.0705	6	F Moderator 02:16 So the next thing we asked you about was your frequency of interactions with your coworkers. So could you tell me about like how you interpreted the like interactions? Like what kind of interactions did you think of? T TR 02:28 Like working interactions and you know, how you interact together. Like the nurse/aid relationship and things like that. And I'm, I'm mostly satisfied wi…
Nurse Integration		1. My ability to know when my coworkers need help; 2. The amount of time it takes to get help when I need it; 3. The frequency of interactions with my coworkers	0.0705	6	Okay. And not so much like social interactions or chit chat. T TR 02:50 Maybe a little bit because, you know, you can't help but get close to people you work with for years, you know, but I try to keep, you know, my job as number one priority.
Nurse Integration		1. My ability to know when my coworkers need help; 2. The amount of time it takes to get help when I need it; 3. The frequency of interactions with my coworkers	0.0803	9	So the first one that you answered was my ability to know when my co workers need help. Can you tell us what kind of situations you thought of when you read this? E Participant 00:54 Um usually I like, ask my nurses when they need help. Like, towards the end of shift, especially when like they're getting calls back from like, lab with criticals and that stuff, just like asking if there's any smal…
Nurse Integration		1. My ability to know when my coworkers need help; 2. The amount of time it takes to get help when I need it; 3. The frequency of interactions with my coworkers	0.0803	9	R Moderator 01:27 Okay, so you thought about actually asking E Participant 01:32 Yeah R Moderator 01:32 what what people need help with? E Participant 01:33 actually asking. R Moderator 01:34 Okay, all right. And did you think, um, were these more non urgent situations, situations then? Rather than like an emergency and somebody needs assistance or what? E Participant 01:50 I more thought of the …
Nurse Integration		1. My ability to know when my coworkers need help; 2. The amount of time it takes to get help when I need it; 3. The frequency of interactions with my coworkers	0.0803	9	R Moderator 02:07 Okay, that makes sense. The next one is kind of similar, it was the amount of time it takes to get help when I need it. And did you think, think about this one any differently than the other one?
Nurse Integration		1. My ability to know when my coworkers need help; 2. The amount of time it takes to get help when I need it; 3. The frequency of interactions with my coworkers	0.0803	9	E Participant 02:21 Um, I kind of interpreted it like, if you like, just need help in a patient's room, moving them or cleaning them up or, say one of their IVs is beeping and how long it takes for like to get somebody into the room to actually help with that, or usually change a shift is probably when it's busiest, when you need help, and when everybody else is getting vitals. And it just takes …
Nurse Integration		1. My ability to know when my coworkers need help; 2. The amount of time it takes to get help when I need it; 3. The frequency of interactions with my coworkers	0.0803	9	R Moderator 03:40 That makes sense. Okay. And then the next question is the frequency of interactions with my co workers. What type of interactions did you think of, like what kind of topics of conversation?
Nurse Integration		1. My ability to know when my coworkers need help; 2. The amount of time it takes to get help when I need it; 3. The frequency of interactions with my coworkers	0.0803	9	E Participant 03:55 Just daily conversations. How are they doing? When the last time they were here? Usually, it's like the first question, just in case like they've had the same group or, or just getting to know them, that type of thing. R Moderator 04:08 Did you think more about aspects of work or conversations that are more social? E Participant 04:18 A mixture of both R Moderator 04:20 Mixtur…
Nurse Integration		1. My ability to know when my coworkers need help; 2. The amount of time it takes to get help when I need it; 3. The frequency of interactions with my coworkers	0.0803	9	R Moderator 04:44 Okay. Um, do you feel like these, the amount that you interact with your co workers contributes to your feelings of either being isolated or not feeling isolated at work? E Participant 05:02 I mean, not really. I think everybody on the floor is just, everybody just like interacts with everybody. That kind of thing. No one really is isolated. R Moderator 05:13 Okay. Yeah. Do you …
Nurse Integration		1. My ability to know when my coworkers need help; 2. The amount of time it takes to get help when I need it; 3. The frequency of interactions with my coworkers	0.0803	9	E Participant 05:39 Yeah, I was just being in nursing school. And like, I like to sit back and also watch things happening, too. So just listening in to like their conversations and learning, like, the more nursing aspect of it, versus just the aid aspect of what I thought. It's also, like, that's really helped me in my job, too, is just like noticing things that I never would have noticed. And t…
Nurse Integration		1. My ability to know when my coworkers need help; 2. The amount of time it takes to get help when I need it; 3. The frequency of interactions with my coworkers	0.0803	9	happened, and that kind of thing have helped, too.
Nurse Integration		1. My ability to know when my coworkers need help; 2. The amount of time it takes to get help when I need it; 3. The frequency of interactions with my coworkers	0.1843	3	RR: So the first one we asked was my ability to know when my co-workers need help. And can you tell us what kind of situations you thought about? LC: Like sometimes another aide will be in a room, and they will be trying to call for help. The vocera is not working or it’s not calling the right names. You know, it’s just hard, and I don’t think anyone thinks to use the little buttons here that we …
Nurse Integration		1. My ability to know when my coworkers need help; 2. The amount of time it takes to get help when I need it; 3. The frequency of interactions with my coworkers	0.1843	3	RR: Ok great. Then the next one was kind of similar. It’s the amount of time it takes to get help when I need it. What kind of situations did you think of in that case? LC: The same kind of situations. You know, I can’t get a hold of anybody or they haven’t logged in yet if it’s in the morning. Everyone is kind of doing report, nobody is really available. That happens often during shift change. I…
Nurse Integration		1. My ability to know when my coworkers need help; 2. The amount of time it takes to get help when I need it; 3. The frequency of interactions with my coworkers	0.1843	3	RR: No, ok. The next one is the frequency of interactions with my co-workers. What type of interactions came to mind? LC: Well, like we’re all mostly friends on Facebook. We try and do stuff outside of work together. Doesn’t happen all the time, but we try and do stuff occasionally. We get along really well. RR: So it sounds like those are more social interactions. LC: Right. RR: Ok. Did you thin…
Nurse Integration		1. My ability to know when my coworkers need help; 2. The amount of time it takes to get help when I need it; 3. The frequency of interactions with my coworkers	0.2956	3	Moderator: So, the first question that we asked was my ability to know when my co-workers need help. So, can you tell us what sort of situations you thought of when you read this? Participant: I don't know if I thought of any specific situations in particular. It's more just when you can tell someone's kind of running around, you know, not frantically, but kind of, you know, you can kind of tell …
Nurse Integration		1. My ability to know when my coworkers need help; 2. The amount of time it takes to get help when I need it; 3. The frequency of interactions with my coworkers	0.2956	3	Moderator: Okay. Alright. And then the next one is kind of similar. It's the amount of time it takes to get help when I need it, and did you think of the same kind of situations or? Participant: Yes. Moderator: Differently? The same. Participant: Yep. Moderator: Okay, and did you think of it the same way in terms of not really urgent situations or was this one? How did you interpret this? Partici…
Nurse Integration		1. My ability to know when my coworkers need help; 2. The amount of time it takes to get help when I need it; 3. The frequency of interactions with my coworkers	0.2956	3	Moderator: Yeah. Okay. And the next one is the frequency of interactions with my co-workers. What type of interactions came to mind? Participant: Interactions for helping, I would say like assisting each other. Also, general shooting the breeze kind of, I guess, interaction. Moderator: More social. Participant: Yeah. Yeah. Moderator: Okay, and… Participant: I would say that the layout definitely …
Nurse Integration		1. My ability to know when my coworkers need help; 2. The amount of time it takes to get help when I need it; 3. The frequency of interactions with my coworkers	0.0836	7	F Moderator 00:22 Okay, so the first thing we asked you about was your ability to know when your co workers need help. Could you tell me a little bit about how you interpreted that question as far as, like, what kind of situations did you imagine when answering that question? A AH 00:39 As far as like, like, I guess what.. F Moderator 00:43 When would your co workers need help? Like, what did you…
Nurse Integration		1. My ability to know when my coworkers need help; 2. The amount of time it takes to get help when I need it; 3. The frequency of interactions with my coworkers	0.0836	7	So kind of more, less urgent situations. A AH 01:08 Yes. F Moderator 01:08 So not emergency? A AH 01:09 Correct. F Moderator 01:10 Okay. A AH 01:10 Yes, I guess we cath a lot of patients or like straight cath. So that's kinda like the first. A lot of times, we need two people that try to just hold a flashlight or, you know, have two sets of hands. F Moderator 01:27 And how would you know, if your…
Nurse Integration		1. My ability to know when my coworkers need help; 2. The amount of time it takes to get help when I need it; 3. The frequency of interactions with my coworkers	0.0836	7	A AH 01:52 Kind of, because we're just on 5 South, so we're just on one side, so we can see most of us.
Nurse Integration		1. My ability to know when my coworkers need help; 2. The amount of time it takes to get help when I need it; 3. The frequency of interactions with my coworkers	0.0836	7	F Moderator 02:00 So the next question is kind of related, and we asked about the amount of time it takes to get help when you need it. So what kind of situations did you think of in answering that question? A AH 02:12 I thought of more emergent situations if I really needed help, I would, yeah. F Moderator 02:18 Yeah. A AH 02:18 That's kind of... F Moderator 02:19 And how would you get that help…
Nurse Integration		1. My ability to know when my coworkers need help; 2. The amount of time it takes to get help when I need it; 3. The frequency of interactions with my coworkers	0.0836	7	F Moderator 02:35 So can you tell me a little bit about that? Like the difference? A AH 02:40 Yeah, I guess. Our core is really busy. So we're having so much in and out with surgeries. Sometimes it's hard to have them come help. Sometimes there's more waiting time, and I end up going to another nurse instead. Just because I know they're so busy at the core desk assigning surgeries. F Moderator 03…
Nurse Integration		1. My ability to know when my coworkers need help; 2. The amount of time it takes to get help when I need it; 3. The frequency of interactions with my coworkers	0.0836	7	F Moderator 03:09 Yeah, got it. So we asked you about the frequency of interactions with your co workers. So what kind of interactions did you think of when you answer that question? A AH 03:22 I guess just like, day to day, just how much I interact with coworkers, like in the hallways or yeah. F Moderator 03:32 So did you think about like professional interactions or social interactions or both?…
Nurse Integration		1. My ability to know when my coworkers need help; 2. The amount of time it takes to get help when I need it; 3. The frequency of interactions with my coworkers	0.0836	7	thing? A AH 03:45 Yeah.
Nurse Integration		1. My ability to know when my coworkers need help; 2. The amount of time it takes to get help when I need it; 3. The frequency of interactions with my coworkers	0.0915	7	Okay, so the first thing that we asked you about was your ability to know when your co workers need help. So could you tell me a little bit about like, what kind of situations you thought about in answering that question?
Nurse Integration		1. My ability to know when my coworkers need help; 2. The amount of time it takes to get help when I need it; 3. The frequency of interactions with my coworkers	0.0915	7	A AN 00:31 I just thought that, well I guess, I was thinking of the vocera. But now that I think about it, vocera is kind of annoying because it doesn't always know what you're trying to say. But I mean, I don't, I have not had any issues ever, like, getting help. I mean, if the vocera isn't working, you can always press the emergency or I mean people are always, you could holler. I don't know. I…
Nurse Integration		1. My ability to know when my coworkers need help; 2. The amount of time it takes to get help when I need it; 3. The frequency of interactions with my coworkers	0.0915	7	F Moderator 01:06 Great. So the next question is kind of related. The next question, and you've kind of mentioned this already, was about the amount of time it takes to get help when you need it. So did you think about different sorts of situations in answering that question? A AN 01:19 I mean, yeah, I just thought about like, normal, can you grab me something from somewhere? Like you could use y…
Nurse Integration		1. My ability to know when my coworkers need help; 2. The amount of time it takes to get help when I need it; 3. The frequency of interactions with my coworkers	0.0915	7	F Moderator 01:40
Nurse Integration		1. My ability to know when my coworkers need help; 2. The amount of time it takes to get help when I need it; 3. The frequency of interactions with my coworkers	0.0915	7	Yeah. So we asked you about the frequency of your interactions with your co workers. Could you tell me how you interpreted that? Like, what kind of interactions did you think about? A AN 01:50 Just any type. I would like, help walking by aids, charge nurse, nursery. F Moderator 01:59 So did you think about mostly like professional interactions? A AN 02:02 Yeah. F Moderator 02:03 So not so much li…
Nurse Integration		1. My ability to know when my coworkers need help; 2. The amount of time it takes to get help when I need it; 3. The frequency of interactions with my coworkers	0.0915	7	A AN 02:25 I guess, kind of, but I, like I said, I... F Moderator 02:29 You're very satisfied with that. A AN 02:30 Yeah. F Moderator 02:30 So you don't feel isolated? A AN 02:31 No, no. Sometimes, I like my little corner. F Moderator 02:40 Some people say that, like the frequency of interaction with a co worker is... A AN 02:43 Not enough. And they feel like they're alone. F Moderator 02:46 Or t…
Nurse Integration		1. My ability to know when my coworkers need help; 2. The amount of time it takes to get help when I need it; 3. The frequency of interactions with my coworkers	0.0915	7	A AN 02:53 Yeah.
Nurse Integration		1. My ability to know when my coworkers need help; 2. The amount of time it takes to get help when I need it; 3. The frequency of interactions with my coworkers	0.1347	9	F Moderator 00:10 So the first thing that we asked you about was your ability to know when your co workers need help. So could you tell me a little bit about, like how you answered that question? Like, what kind of situations did you think of?
Nurse Integration		1. My ability to know when my coworkers need help; 2. The amount of time it takes to get help when I need it; 3. The frequency of interactions with my coworkers	0.1347	9	J JC 00:21 Well, so I worked in several hospitals. And where I work now, we're very separated and there's like no common area. And all the past hospitals I've worked in, there's been like a central area. And so if someone's struggling, you can really see it. Where now like, there's times where I kind of sit in my own little corner all night long, and I don't ever see or like unless I need somethi…
Nurse Integration		1. My ability to know when my coworkers need help; 2. The amount of time it takes to get help when I need it; 3. The frequency of interactions with my coworkers	0.1347	9	J JC 01:28 Yep, the vocera. F Moderator 01:31 So just kind of like more routine things or things that make your job harder. J JC 01:36 Yeah. I mean, I guess as a nurse, like I feel like I want to do everything myself. And but if someone else sees me and then offers, I'm more willing to let them help me rather than, Oh, will you go do this even though you might be busy too?
Nurse Integration		1. My ability to know when my coworkers need help; 2. The amount of time it takes to get help when I need it; 3. The frequency of interactions with my coworkers	0.1347	9	F Moderator 01:50 Yeah. So the next question is kind of related. So it's about the amount of time it takes to get help when you need it. So you were a little bit more or well, you were dissatisfied with both but little a little bit more satisfied with your ability to get help when you need it. So could you tell me a little bit like, what's, what was different between? J JC 02:07 Well, in more an …
Nurse Integration		1. My ability to know when my coworkers need help; 2. The amount of time it takes to get help when I need it; 3. The frequency of interactions with my coworkers	0.1347	9	J JC 02:30 Yeah. Or even like just a boost or something like that. Something I can't do by myself. F Moderator 02:34 Okay. What's a boost? J JC 02:36 Like moving someone up in bed.
Nurse Integration		1. My ability to know when my coworkers need help; 2. The amount of time it takes to get help when I need it; 3. The frequency of interactions with my coworkers	0.1347	9	F Moderator 02:48 So the next thing we asked you about was the frequency of interactions with your co workers. So what kind of interactions did you think about? J JC 02:56 I mean, I don't know if it's just because I work at night and there's a lot less people on the floor. I mean, I guess in my past jobs, I've always worked during the day. And there's always people around, there's always interact…
Nurse Integration		1. My ability to know when my coworkers need help; 2. The amount of time it takes to get help when I need it; 3. The frequency of interactions with my coworkers	0.1347	9	J JC 03:30 So, I mean, you see them and like, if, if there's someone I wanted to go talk to, like, when I kind of have downtime, I can always go talk to them or socialize with them. But it's like, you just, you don't sit together. So like you don't see them and you don't kind of even know what's going on throughout the entire shift. F Moderator 03:48 So do you feel isolated? J JC 03:50 A little b…
Nurse Integration		1. My ability to know when my coworkers need help; 2. The amount of time it takes to get help when I need it; 3. The frequency of interactions with my coworkers	0.1347	9	central nursing station where you could see almost all the rooms and the other side, there was a central nursing station where you can almost see all the rooms. So it was kind of nice that you had all your people you knew kind of who was busy, who wasn't. You could kind of keep a close eye on all of your patients.
Nurse Integration		1. My ability to know when my coworkers need help; 2. The amount of time it takes to get help when I need it; 3. The frequency of interactions with my coworkers	0.1347	9	F Moderator 05:06 Did that other hospital, did they have all single patient rooms? J JC 05:10 Yes. F Moderator 05:11 So it was just a different design of like the nurse stations? J JC 05:13 Yes. Creighton had some double rooms, but they did not utilize them as double rooms at that time.
Nurse Integration		1. My ability to know when my coworkers need help; 2. The amount of time it takes to get help when I need it; 3. The frequency of interactions with my coworkers	0.1528	4	Moderator: So the first question we asked you about was your ability to know when your co-workers need help. Can you tell me about like what situations you thought of in answering that question? KS: Well, I’ve been a nurse for a long time. Sometimes you can just see it on their face. Or see them questioning themselves and you know, just with being a nurse a long time, I feel like you just know wh…
Nurse Integration		1. My ability to know when my coworkers need help; 2. The amount of time it takes to get help when I need it; 3. The frequency of interactions with my coworkers	0.1528	4	Moderator: So the first question we asked you about was your ability to know when your co-workers need help. Can you tell me about like what situations you thought of in answering that question? KS: Well, I’ve been a nurse for a long time. Sometimes you can just see it on their face. Or see them questioning themselves and you know, just with being a nurse a long time, I feel like you just know wh…
Nurse Integration		1. My ability to know when my coworkers need help; 2. The amount of time it takes to get help when I need it; 3. The frequency of interactions with my coworkers	0.1528	4	Moderator: So the next thing we asked you about is kind of related. We asked you about the amount of time it takes to get help when you need it. So what kind of things or situations did you think about in answering that question? KS: Well honestly, that was the only one that I answered like, very satisfied. Because if we need help, we will have it there in seconds. Moderator: And how do you get t…
Nurse Integration		1. My ability to know when my coworkers need help; 2. The amount of time it takes to get help when I need it; 3. The frequency of interactions with my coworkers	0.1528	4	Moderator: So we asked you about the frequency of interactions with your co-workers. Could you tell me what you thought of, like after reading interactions? Like what interactions did you think about? KS: Again, it always seems like there is somebody close you know, that if you need to grab or whatever. We always are, like we work in the nursery together at nights. There’s a lot of babies in ther…
Nurse Integration		1. My ability to know when my coworkers need help; 2. The amount of time it takes to get help when I need it; 3. The frequency of interactions with my coworkers	0.0894	6	F Moderator 00:08 Okay, so the first question we asked you about was your ability to know when your co workers need help. So could you tell me a bit about like what kind of situations you thought about in answering that question? S SP 00:19 So I thought about, like, we have a call light system where, you know, patients will hit buttons, and we have little boxes on the wall. So you can easily see …
Nurse Integration		1. My ability to know when my coworkers need help; 2. The amount of time it takes to get help when I need it; 3. The frequency of interactions with my coworkers	0.0894	6	answer it for them. F Moderator 00:51 So did you think, so the call light can be for anything, so you thought of then of like both kind of routine situations and emergent situations? S SP 00:59 If it's emergent to our call light system, so patients can hit like an emergency button and when they come to the unit, we teach them about it. So all they have to do is hit like a blue button on the wall …
Nurse Integration		1. My ability to know when my coworkers need help; 2. The amount of time it takes to get help when I need it; 3. The frequency of interactions with my coworkers	0.0894	6	F Moderator 02:24 So the next thing we asked you about was the amount of time it takes to get help when you need it. So did you think about similar situations in answering that question or different situations?
Nurse Integration		1. My ability to know when my coworkers need help; 2. The amount of time it takes to get help when I need it; 3. The frequency of interactions with my coworkers	0.0894	6	S SP 02:35 I thought about like if I need help. I've been on the floor a long time, but I can either a) ask people for help, or if I'm in a room and something emergent is going on, let's say a mom's hemorrhaging or a baby is not breathing well, like I can hit that emergency button and know my friends will come. Or we wear vocera buttons and we can say broadcast to mother/baby nurses. I need help …
Nurse Integration		1. My ability to know when my coworkers need help; 2. The amount of time it takes to get help when I need it; 3. The frequency of interactions with my coworkers	0.0894	6	F Moderator 03:12 Yeah. You said you were really satisfied with that so that's great. So the next thing we asked you about was the frequency of interactions with your co workers. Could you tell me a little bit about what you thought about when you read the term interactions? Like what kind of interactions did you think of? S SP 03:29 Lots of like, co workers, you know, we'll bounce things off eac…
Nurse Integration		1. My ability to know when my coworkers need help; 2. The amount of time it takes to get help when I need it; 3. The frequency of interactions with my coworkers	0.0894	6	F Moderator 04:21 So when we asked about the interactions with your co workers, you thought mainly about professional interactions? S SP 04:27 Yeah. F Moderator 04:28 Yeah, okay. So like, not so much about like socializing or anything like that, or is that I mean did you think about that too? S SP 04:35 That, that goes on too. Like, you know what I mean? F Moderator 04:38 Sure. Like it's all mixe…
Nurse Integration		1. My ability to know when my coworkers need help; 2. The amount of time it takes to get help when I need it; 3. The frequency of interactions with my coworkers	0.2960	4	Moderator: Make sure I have that right. Okay. So, I'm just going to start at the beginning and go through these questions that we ask. So, the first one was my ability to know when my co-workers need help. What kind of situations did you think about with that one? Participant: Well, in particular, I thought about there was an RRT, so a rapid response, yeah, probably three weeks ago now, and I did…
Nurse Integration		1. My ability to know when my coworkers need help; 2. The amount of time it takes to get help when I need it; 3. The frequency of interactions with my coworkers	0.2960	4	Moderator: Okay. Alright. The next one is the amount of time it takes to get help when I need it. Did you interpret this option [crosstalk]? Participant: In an emergency I think. Moderator: More in an emergency situation. Participant: Yeah. Moderator: And kind of the same as the last one or was there anything that you think of differently or? Participant: Kind of the same. Moderator: Kind of the …
Nurse Integration		1. My ability to know when my coworkers need help; 2. The amount of time it takes to get help when I need it; 3. The frequency of interactions with my coworkers	0.2960	4	Moderator: Okay. And with these ones about getting help, did you think about any aspects of the layout of your unit or the design of it that makes those things challenging? Participant: Yeah. I did kind of think about that because when you're on one side of the unit, I sometimes have no idea what's going on in the other side of the unit, like I just don't know unless I walk over there, like unles…
Nurse Integration		1. My ability to know when my coworkers need help; 2. The amount of time it takes to get help when I need it; 3. The frequency of interactions with my coworkers	0.2960	4	Moderator: The next one is the frequency of interactions with my co-workers. What kind of interactions did you think of? Participant: I guess I just think it's fine. Like I don't… Moderator: Yeah. Participant: Feel like I need to interact more or less with them. I just… Moderator: Okay. Participant: Plan as part of day to day interactions I guess. Moderator: Did you think of, did you think about …
Nurse Integration		1. My ability to know when my coworkers need help; 2. The amount of time it takes to get help when I need it; 3. The frequency of interactions with my coworkers	0.1828	4	Moderator: So the first thing was we asked about your ability to know when your co-workers need help. What kind of situations did you think about, what came to mind? Participant: Just being able to know the acuity of the patients on the floor and, you know, if there going back and forth from rooms and just looked like they have a lot to do. I mean, that's just, to me, kind of common sense to be a…
Nurse Integration		1. My ability to know when my coworkers need help; 2. The amount of time it takes to get help when I need it; 3. The frequency of interactions with my coworkers	0.1828	4	Moderator: Okay. The next one is kind of similar. The amount of time it takes to get help when I need it. Did you think about this one differently at all or in the same way? Participant: I thought about it the same way more so if I'm busy and I need some help or to make sure I get things done on time. If I see someone to ask or, you know, if someone is not busy and they come around to utilize the…
Nurse Integration		1. My ability to know when my coworkers need help; 2. The amount of time it takes to get help when I need it; 3. The frequency of interactions with my coworkers	0.1828	4	Moderator: Yeah. Can you think of any aspect of the physical environment of your unit, the layout or design or anything that affects how you're able to help each other? Participant: The physical layout? Moderator: Um-hmm. Participant: Are you talking room specific or unit specific Moderator: Either. Anything with the design, where things are or barriers between like if you can't see somewhere or …
Nurse Integration		1. My ability to know when my coworkers need help; 2. The amount of time it takes to get help when I need it; 3. The frequency of interactions with my coworkers	0.1828	4	Moderator: Yeah. Alright. The next one is the frequency of interactions with my co-workers. What type of interactions did you think about? Participant: I was thinking more so like when you're charting or you know, when you're not as busy, where you actually get to, you know, if you talk to them or whatever, because a lot of times if you're busy going in your rooms you really don't. Moderator: Yea…
Nurse Integration		1. My ability to know when my coworkers need help; 2. The amount of time it takes to get help when I need it; 3. The frequency of interactions with my coworkers	0.2390	3	Moderator: So, the first one was, my ability to know when my coworkers need help. What kind of situations did you think about what you were, when you read that? Participant: Um, I just feel like I’m, was thinking about like, just like seeing people stressed out or like if they’re kind of running all over the place or maybe not even seeing them for a while and wondering oh, where have they been to…
Nurse Integration		1. My ability to know when my coworkers need help; 2. The amount of time it takes to get help when I need it; 3. The frequency of interactions with my coworkers	0.2390	3	Moderator: Okay. So, the next one’s kind of similar. It’s the amount of time it takes to get help when I need it. Did you think of the same kind of situations, or anything differently with that one? Participant: Yeah, so, I mean I’m newer, so I feel like I still have a lot of questions all the time, but I’m always, like there’s always somebody around somewhere and it kind of helps, also, with the…
Nurse Integration		1. My ability to know when my coworkers need help; 2. The amount of time it takes to get help when I need it; 3. The frequency of interactions with my coworkers	0.2390	3	Moderator: Okay. The next one is the frequency of interactions with my coworkers. What types of interactions came to mind when you read this? Participant: I just feel like, at least on night shift a lot in the nursery, we interact a lot. So, like if we have some downtime, we all go in there to help the nursery nurse, especially if it’s really full, and just kind of relax a little bit, too, and ta…
Nurse Integration		1. My ability to know when my coworkers need help; 2. The amount of time it takes to get help when I need it; 3. The frequency of interactions with my coworkers	0.2225	3	Moderator: Okay. Pulling up your responses. Okay. So the first thing we asked you about was your ability to know when your coworkers need help. Could you tell me about like what you thought about in answering that question? Like what kind of situations came to mind? Participant: I usually thought about like busy days or emergency situations. Moderator: Okay. Participant: I don't know, just when, …
Nurse Integration		1. My ability to know when my coworkers need help; 2. The amount of time it takes to get help when I need it; 3. The frequency of interactions with my coworkers	0.2225	3	Moderator: So the next thing we asked you about was the amount of time it takes to get help when you need it. What kind of situations did you think about when answering that question? The same things or different things? Participant: Pretty similar just emergency situations and then new patients coming to the floor or. Moderator: And now do people know when you need help? Participant: I ask them …
Nurse Integration		1. My ability to know when my coworkers need help; 2. The amount of time it takes to get help when I need it; 3. The frequency of interactions with my coworkers	0.2225	3	Moderator: So the next thing I asked you about was the frequency of interactions with your coworkers. Could you tell me what kind of interactions you thought of? Participant: I thought of interactions just like talking. I thought of interactions like asking for help with patients or interactions with patients with my coworkers. I don't know I guess I thought about the whole shit I guess. Moderato…
Nurse Integration		1. My ability to know when my coworkers need help; 2. The amount of time it takes to get help when I need it; 3. The frequency of interactions with my coworkers	0.1285	3	Moderator: So the first thing we asked you about was your ability to know when your coworkers need help. Could you tell me what kind of situations you thought about in answering that question? Participant: I guess I thought about that in regards to my own patient load like as a CNA having 8-12 patients my ability to help like other aides or other people isn't always applicable because I am busy w…
Nurse Integration		1. My ability to know when my coworkers need help; 2. The amount of time it takes to get help when I need it; 3. The frequency of interactions with my coworkers	0.1285	3	Moderator: Got it. So the next question is kind of related. We asked about the amount of time it takes to get help when you need it, so did you think about the same situations or different situations in answering that question? Participant: About the same probably. Moderator: And what kind of, how do you let people know or how would people know that you need help? Participant: Vocera. Moderator: …
Nurse Integration		1. My ability to know when my coworkers need help; 2. The amount of time it takes to get help when I need it; 3. The frequency of interactions with my coworkers	0.1285	3	Moderator: Okay. So we asked you about the frequency of interactions with your coworkers. Could you tell me how, like how you interpreted interactions? Like what kind of things did you think about? Participant: I guess I don't know. That is a good question. I guess like my interactions. Like being able to like work with them like closely but not like in like a stressed like manner. Moderator: I k…
Nurse Integration		1. My ability to know when my coworkers need help; 2. The amount of time it takes to get help when I need it; 3. The frequency of interactions with my coworkers	0.1367	3	Moderator: So, the first thing we asked about was your ability to know when your coworkers need help. Could you tell me a little bit about how you answered that question? Like, what kind of situations did you think about? Participant: Well, I’m a charge nurse, so I’m constantly walking the unit. So, if I hear an alarm I go in and I’m just always looking around to see what people need. So…I mean, …
Nurse Integration		1. My ability to know when my coworkers need help; 2. The amount of time it takes to get help when I need it; 3. The frequency of interactions with my coworkers	0.1367	3	Moderator: So, the next question is kind of related. We asked about the amount of time it takes to get help when you need it. So, did you think about the same sorts of situations in answering that question? Participant: Yeah, I was thinking about mostly, like, routine things. Like, I think about when I’m on staff and not charge nurse. Where I work, the nurses are really good about helping each ot…
Nurse Integration		1. My ability to know when my coworkers need help; 2. The amount of time it takes to get help when I need it; 3. The frequency of interactions with my coworkers	0.1367	3	Moderator: So, like peers? Okay, great. So, the next question was about the frequency of interactions with your coworkers. Could you tell me a little bit about what kind of interactions you thought about? Participant: Um, just day-to-day stuff. Turns, helping with meds, um…I don't know. I mean, I interact with my coworkers a lot, like I said, because I’m charge nurse, so somebody’s always calling…
Nurse Integration		1. My ability to know when my coworkers need help; 2. The amount of time it takes to get help when I need it; 3. The frequency of interactions with my coworkers	0.2207	3	Moderator: It’s pretty easy. So, the first thing we asked about was your ability to know when your coworkers need help. Can you tell me what kind of situations you thought about? Participant: Well, in critical care, there’s a lot of times that, you know, we have a whole central monitor and if something’s alarming we’ll go look at it, and if like a pressure is low or something, I just go make sure…
Nurse Integration		1. My ability to know when my coworkers need help; 2. The amount of time it takes to get help when I need it; 3. The frequency of interactions with my coworkers	0.2207	3	Moderator: Okay. So, the next question was kind of similar. It’s the amount of time it takes to get help when I need it. And I know you mentioned a little bit about you getting help, too. Did you think about this, or interpret this question any differently than the first one? Participant: Not really. Usually, like if it’s more of an urgent situation, people are going to be there within a couple s…
Nurse Integration		1. My ability to know when my coworkers need help; 2. The amount of time it takes to get help when I need it; 3. The frequency of interactions with my coworkers	0.2207	3	The next one is the frequency of interactions with my coworkers, and what kind of interactions did you think about? Participant: Like just day-to-day things, or…? Moderator: Well, yeah. Is that what you thought of? Participant: Oh. Well, to me, like when I think about interactions, I just kind of think about the social aspect of like working on the floor and being able to, like, go talk to my cow…
Nurse Integration		1. My ability to know when my coworkers need help; 2. The amount of time it takes to get help when I need it; 3. The frequency of interactions with my coworkers	0.2354	3	Moderator: So, the first question that we asked was about your ability to know when your coworkers need help. Can you tell us what kind of situations you thought about when you read that? Participant: Well, the NICU is a little different than all day. We’re in our own separate little world there, but we’ve got 4 pods, and me as a charge nurse I can’t be in all 4 pods at one time and it is a lot o…
Nurse Integration		1. My ability to know when my coworkers need help; 2. The amount of time it takes to get help when I need it; 3. The frequency of interactions with my coworkers	0.2354	3	So, the next question was the amount of time it takes to get help when I need it. Did you interpret this question the same way as the other one, or differently? And in what way? Participant: I can truly say that when I take patients, usually there’s, we have, we try and have at least 3 nurses in each pod so that you can always reach out to somebody else and see if they can come in and help you. W…
Nurse Integration		1. My ability to know when my coworkers need help; 2. The amount of time it takes to get help when I need it; 3. The frequency of interactions with my coworkers	0.2354	3	Moderator: Okay. I think that’s it on that one. So, the next one is the frequency of interactions with my coworkers. What types of interactions did you think of? Participant: As far as just, I don’t want to say gossiping but, just learning about… Moderator: Social? Participant: …social interactions, you know. You’re kind of confined to your pod, so whoever is working there that day is, you know, …
Nurse Integration		1. My ability to know when my coworkers need help; 2. The amount of time it takes to get help when I need it; 3. The frequency of interactions with my coworkers	0.1951	3	Moderator: So the first thing that we asked about was your ability to know when your coworkers need help. So what kind of situations did you think of when you read that? Participant: I mean feel like our floor is really like hey can you come help me out, very vocal about it you know so I pretty much know when someone needs help or have a group you know when you first out what everyone is dealing …
Nurse Integration		1. My ability to know when my coworkers need help; 2. The amount of time it takes to get help when I need it; 3. The frequency of interactions with my coworkers	0.1951	3	Moderator: All right. So the next one is the amount of time it takes to get help when I need it. Do you interpret this any differently? Participant: No. Moderator: No, the same? Participant: Yes, the same. Moderator: Okay. Thought about the same things? Participant: Yep. Moderator: Okay. Participant: Help is always available and it is pretty fast if we need it.
Nurse Integration		1. My ability to know when my coworkers need help; 2. The amount of time it takes to get help when I need it; 3. The frequency of interactions with my coworkers	0.1951	3	Moderator: Okay. Next one is the frequency of interactions with my coworkers. What kind of interactions did you think about? Participant: I mean everything from help answer call lights to help you know feeding the babies in the nursery to you know watching call lights while you take a break or anything like that. Moderator: Okay. Did you think about more social interactions at all or all work rel…
Nurse Integration		1. My ability to know when my coworkers need help; 2. The amount of time it takes to get help when I need it; 3. The frequency of interactions with my coworkers	0.1913	3	Moderator: Okay so the first question on the survey was about your ability to know when your coworkers need help. Can you tell me about how you attributed that question as far as like what kind of situations did you think about? Participant: I thought about you know at the start of the shift things are always busy. We're trying to assess our patients and make sure they get their meds and make sur…
Nurse Integration		1. My ability to know when my coworkers need help; 2. The amount of time it takes to get help when I need it; 3. The frequency of interactions with my coworkers	0.1913	3	Moderator: So the next question is kind of related. So it's about the amount of time it gets help when you need it. So that there was kind of a discrepancy there between your response. Participant: Yeah. Moderator: Will you tell me about that? The discrepancy? Participant: Okay so if it's like something routine say like I was here last night so this morning I needed somebody to help sign insulin …
Nurse Integration		1. My ability to know when my coworkers need help; 2. The amount of time it takes to get help when I need it; 3. The frequency of interactions with my coworkers	0.1913	3	Moderator: So we asked you about the frequency of interactions with your coworkers. So when you read that question how did you interpret interactions? Like what kind of interactions did you think about? Participant: Just the every day to day interactions you know, getting to sit and chow with each other while we're charting or interacting over patient care asking questions if I need help or I nee…
Nurse Integration		1. My ability to know when my coworkers need help; 2. The amount of time it takes to get help when I need it; 3. The frequency of interactions with my coworkers	0.2798	4	Moderator: I’m just pulling up your responses. So, the first question that we asked you was about your ability to know when your coworkers need help. Participant: Yes. Moderator: Could you tell me a little bit about the situations you thought about when answering that question? Participant: Yes. Because I don’t always know when they need help, unless we’re calling in our RT or something, or I hea…
Nurse Integration		1. My ability to know when my coworkers need help; 2. The amount of time it takes to get help when I need it; 3. The frequency of interactions with my coworkers	0.2798	4	Moderator: So, the next question was kind of related. We asked about the amount of time it takes to get help when you need it. There was kind of a discrepancy between how you respond to this… Participant: Yep, ‘cause I ask. (Laughs.) Right. Because I will call and I’ll say, and I also feel like if I see that there’s something going on with one of my patients and I’m gonna head into the room, I’ll…
Nurse Integration		1. My ability to know when my coworkers need help; 2. The amount of time it takes to get help when I need it; 3. The frequency of interactions with my coworkers	0.2798	4	Moderator: Do you not see each other very often? Participant: No. Moderator: That’s the next question, actually, was the frequency of interaction with your coworkers. But you’re pretty satisfied with that, that you don’t see each other very often? Participant: Well, that’s because we’re really busy and I’m okay with that. I’m not, I just gonna, I’m just here to do my job. Moderator: So, in thinki…
Nurse Integration		1. My ability to know when my coworkers need help; 2. The amount of time it takes to get help when I need it; 3. The frequency of interactions with my coworkers	0.2798	4	Moderator: So, in thinking about that, you know, when you need help, were you thinking about urgent situations as well, or more routine situations in that sense? Participant: Um, usually mine, if I need help, it’s usually something urgent and I’m like “Hey I need help.” And I will tell you I’ve never asked for help and not gotten it. So, yeah.
Nurse Integration		1. My ability to know when my coworkers need help; 2. The amount of time it takes to get help when I need it; 3. The frequency of interactions with my coworkers	0.2383	3	Moderator: So, the first think that we asked was my ability to know when my co-workers need help. Your satisfaction with that. Can you tell us what kind of situations you thought about? Participant: I was just thinking of any time that they needed me and I was in a different room and they could easily just call me through the Vocera and I've never had an issue with it. I think, well, I think the …
Nurse Integration		1. My ability to know when my coworkers need help; 2. The amount of time it takes to get help when I need it; 3. The frequency of interactions with my coworkers	0.2383	3	Moderator: Alright. The next one's kind of similar. It was the amount of time it takes to get help when I need it. Did you interpret this any differently than the first one? Participant: Not really. I did have an experience while I was still training where I was in kind of an emergency situation and I didn't really, I couldn't get a hold of people on my Vocera and it was kind of a scary situation…
Nurse Integration		1. My ability to know when my coworkers need help; 2. The amount of time it takes to get help when I need it; 3. The frequency of interactions with my coworkers	0.2383	3	Moderator: Okay. Alright, and then the next one is the frequency of interactions in between co-workers. So, what kind of interactions came to mind when you read this? Participant: When you said frequency, do you mean like how often we talk to each other or like? Moderator: Yeah, I mean, that's kind of… Participant: That's how I was kind of… Moderator: That's sort of what we're trying to figure ou…
Nurse Integration		1. My ability to know when my coworkers need help; 2. The amount of time it takes to get help when I need it; 3. The frequency of interactions with my coworkers	0.1428	3	Moderator: So, um, the first thing that we asked was about your ability to know when your coworkers need help. What kind of situations did you think about? Participant: Um, like staff emergencies and those types of things. That’s what immediately came to mind. Moderator: Okay. And how do you typically find out about those? Participant: The alarm, overhead. Moderator: Okay. Did you, did you think …
Nurse Integration		1. My ability to know when my coworkers need help; 2. The amount of time it takes to get help when I need it; 3. The frequency of interactions with my coworkers	0.1428	3	Moderator: Okay. Alright, great. The next one is kind of similar. It was the amount of time it takes to get help when I need it. Did you think of the same kinds of situations, or…? Participant: I did, yeah. My first one was my emergent codes and RRTs and those types of things, which is immediate. Moderator: Okay. And, what affects the amount of time it takes for you to get help? Participant: Some…
Nurse Integration		1. My ability to know when my coworkers need help; 2. The amount of time it takes to get help when I need it; 3. The frequency of interactions with my coworkers	0.1428	3	Moderator: Okay. The next one is the frequency of interactions with my coworkers. What kind of interactions did you think about? Participant: I thought about both professional and not professional. Like, I thought about how often I ask, like my coworkers next to me, like how’s life? What do you need help with today? That type of thing. But also, like, our unit always does things on a weekly basis…
Nurse Integration		1. My ability to know when my coworkers need help; 2. The amount of time it takes to get help when I need it; 3. The frequency of interactions with my coworkers	0.2733	3	Moderator: So, the first thing was my ability to know when my coworkers need help. So, what kind of situations did you think of? Participant: Well, as a CNA, nurses take on a really big responsibility so any time you know they’re running behind or needing to do meds or checks on their patients, you know, a call light going off that’s my first cue they need something, if the nurse doesn’t get to i…
Nurse Integration		1. My ability to know when my coworkers need help; 2. The amount of time it takes to get help when I need it; 3. The frequency of interactions with my coworkers	0.2733	3	Moderator: Yeah, okay. The next one is kind of similar. It’s the amount of time it takes to get help when I need it. Did you think of this one the same way, or did you interpret it any differently than the first question? Participant: Um, I guess it just kind of depends on what kind of help I’m needing, is how I interpreted it. Whether it’s like help in a patient’s room or help management-wise, I…
Nurse Integration		1. My ability to know when my coworkers need help; 2. The amount of time it takes to get help when I need it; 3. The frequency of interactions with my coworkers	0.2733	3	Moderator: Okay. Alright. The next one is the frequency of interactions with my coworkers. What kind of interactions did you think about? Participant: Just on nights in general, you, we have you know, less patient interaction because they are sleeping. So, with night shift, you know, if you’re ever needing assistance with something or have questions, that’s pretty easy to find other coworkers and…
Nurse Integration		1. My ability to know when my coworkers need help; 2. The amount of time it takes to get help when I need it; 3. The frequency of interactions with my coworkers	0.1472	3	So, the first thing that we asked was “My ability to know when my coworkers need help”. Can you tell us what kind of situations you thought about when you read that? Participant: Well I just thought about like, for most of the time, like if one of my coworkers needs help are like very vocal, will ask people and see if they are busy and if they’re not, they usually can help out unless they have so…
Nurse Integration		1. My ability to know when my coworkers need help; 2. The amount of time it takes to get help when I need it; 3. The frequency of interactions with my coworkers	0.1472	3	Moderator: Okay. The next one is kind of similar to that one. It asked the amount of time it takes to get help when I need it. Did you think of this one any differently than the first one? Participant: Not really. It just kind of depends on what you need help with. Like, if you need an insulin check or something, I’m fine with waiting a little bit longer and just do other stuff while I’m in the r…
Nurse Integration		1. My ability to know when my coworkers need help; 2. The amount of time it takes to get help when I need it; 3. The frequency of interactions with my coworkers	0.1472	3	Moderator: Okay. The next one asked the frequency of interactions with your coworkers. Can you tell us what type of interactions you thought about? Participant: For interactions, I was just thinking like asking if they are okay type of thing. Most of the time when I see my coworkers it is in the hallway or like by the medication machine. I was thinking more like that. Like, if it is a really busy…
Nurse Integration		1. My ability to know when my coworkers need help; 2. The amount of time it takes to get help when I need it; 3. The frequency of interactions with my coworkers	0.1927	3	So the first thing that we asked you about your ability to know when your coworkers need help, and can you tell me what kind of situations came to mind? Participant: Well I mean we use that Vocera so anytime that we you know are in need of assistance or if somebody has a question or whatever we can call each other right there so that is why I was like I don’t have any issues. Moderator: Yeah, yea…
Nurse Integration		1. My ability to know when my coworkers need help; 2. The amount of time it takes to get help when I need it; 3. The frequency of interactions with my coworkers	0.1927	3	Moderator: Yeah, okay. Then the next one was kind of similar. What is the amount of time it takes to get help when I need it? Do you interpret this the same way or any differently? Participant: A little differently. Probably mainly more like you know we do sometimes have questions and stuff it is trying to figure out who is going to know the best answer or even certain things that we need access …
Nurse Integration		1. My ability to know when my coworkers need help; 2. The amount of time it takes to get help when I need it; 3. The frequency of interactions with my coworkers	0.1927	3	Moderator: Okay. So for this one you were thinking more about your interactions with the floor nurses where the first one was with your IV team is that true? Participant: Yes. Moderator: Okay. All right and then the next one was the frequency of interactions with my coworkers. What kind of interactions did you think about? Participant: I mean just really honestly because we are all in the same of…
Nurse Integration	Know when coworkers need help	What kind of situations did you think of? Did you think about emergency situations? Alternate wording: I know when my coworkers need help in an emergency	0.0696	1	So the first item on the survey was your ability to know when your co workers need help. So I want to know how you interpreted that, like, what kind of situations did you think about in answering that? Participant 47:35 The type of load like they might have? I might have not as heavy of a load as they do. I can tell like, or maybe I have that group a few days ago, and it's like it's heavy, you kn…
Nurse Integration	Know when coworkers need help	What kind of situations did you think of? Did you think about emergency situations? Alternate wording: I know when my coworkers need help in an emergency	0.0289	1	Moderator 26:41 Okay, so the first item on the survey is, was a statement about your ability to know when your coworkers need help. So how did you interpret that? Like, what did you think about like, what kind of situations did you think about it answer that? Participant 26:54 Just people asking for help and being more in tune with that. Moderator 27:01 Did you think of like emergency situations …
Nurse Integration	Know when coworkers need help	What kind of situations did you think of? Did you think about emergency situations? Alternate wording: I know when my coworkers need help in an emergency	0.1017	1	Moderator 00:00 You know that we're going to record this. Is that Ok? Ok. So I'm going to ask you about the first question, which is, was the statement was my ability to know when my co workers need help? And I want to know, what kind of situations you thought about in reading that question. So like, what came to mind when you responded to that? Participant 00:19 I think about, like, in our kind …
Nurse Integration	Know when coworkers need help	What kind of situations did you think of? Did you think about emergency situations? Alternate wording: I know when my coworkers need help in an emergency	0.0557	1	Moderator 31:17 So, um, first question is about my ability to know when my coworkers need help. What kind of situations did you think about when you were answering that question? Participant 31:29 Just mainly, like, if they they call us on the Vocera say, hey, I need help. So we explain and say, Hey, we can't. You ask someone, someone else sometimes. If not, we're always willing to help all the t…
Nurse Integration	Know when coworkers need help	What kind of situations did you think of? Did you think about emergency situations? Alternate wording: I know when my coworkers need help in an emergency	0.0584	1	Moderator 00:23 Okay. So we're just trying to understand your thought process as you went through the questions and how you interpreted them. And if you had some that you had a hard time understanding or anything like that? So I'm just going to go through them in the order that you answered them, and ask you some questions about those things. So the first one is my ability to know when my coworke…
Nurse Integration	Know when coworkers need help	What kind of situations did you think of? Did you think about emergency situations? Alternate wording: I know when my coworkers need help in an emergency	0.0601	1	Moderator 53:01 Yeah. Okay. So, um, we're are wanting to understand your thought process as you answered questions on the survey, and how you interpreted them, if you had trouble understanding any of them. So I'm going to go through and ask you specific questions about each one. Um, there's no right or wrong answers. It's just whatever you thought is totally fine. It's more just for our understan…
Nurse Integration	Know when coworkers need help	What kind of situations did you think of? Did you think about emergency situations? Alternate wording: I know when my coworkers need help in an emergency	0.0231	2	Moderator 00:00 Okay. So the first thing we asked you about was your ability to know when your co workers need help, so could you tell me a little bit about what you were thinking about in answering that, like, what kind of situations came to mind? B Participant 00:13 Um, well, I guess for me, it's I know everybody can get ahold of somebody, if they need something you easily, you have your vocera…
Nurse Integration	Know when coworkers need help	What kind of situations did you think of? Did you think about emergency situations? Alternate wording: I know when my coworkers need help in an emergency	0.0231	2	Moderator 00:45 Okay. B Participant 00:46 But even in an emergency situation, it's a, it's a click of a button or a push of the emergency button and people are there.
Nurse Integration	Know when coworkers need help	What kind of situations did you think of? Did you think about emergency situations? Alternate wording: I know when my coworkers need help in an emergency	0.0509	3	Moderator 00:07 So the first thing that we were asking you about was your ability to know when your co workers need help. So when you were reading that question like, or in answering that question, what did you think about like, what kind of situations did you think about answering that question? J Participant 00:22 I thought about when my coworkers are busy. Sometimes it's hard to know if, when …
Nurse Integration	Know when coworkers need help	What kind of situations did you think of? Did you think about emergency situations? Alternate wording: I know when my coworkers need help in an emergency	0.0509	3	Moderator 00:47 Not like an emergency? J Participant 00:48 Not an emergency. I'm just thinking day to day. F Moderator 00:50 Okay. So kind of just like routine things. J Participant 00:53 Yes. Yeah. F Moderator 00:55 And you mentioned that you wouldn't know if they needed help unless they asked you. J Participant 01:00 Right. F Moderator 01:02 Could you tell me a little bit more about that? Like,…
Nurse Integration	Know when coworkers need help	What kind of situations did you think of? Did you think about emergency situations? Alternate wording: I know when my coworkers need help in an emergency	0.0509	3	Participant 01:26 They're, well at Women's Hospital, there's no real nurse's station, we just kind of sit outside of our rooms. So if I'm in, I'm in the area of like 4211, and I, my friends have or my co workers have patients down the hall, I'm not going to really know if they're busy, or if they need anything, unless I'm going to find them. So F Moderator 01:47 So the environment kind of affects…
Nurse Integration	Know when coworkers need help	What kind of situations did you think of? Did you think about emergency situations? Alternate wording: I know when my coworkers need help in an emergency	0.0147	2	Moderator 01:03 Okay, so the first question that we asked you about was your ability to know when your co workers need help? So could you tell me a little bit about how you interpreted that? Like, what kind of situations did you think about it answering my questions?
Nurse Integration	Know when coworkers need help	What kind of situations did you think of? Did you think about emergency situations? Alternate wording: I know when my coworkers need help in an emergency	0.0147	2	KH 01:19 To like, our emergency situations? F Moderator 01:21 You thought about emergency? K KH 01:22 Yeah, but then also just kind of like, you know, regularly, there is just being able to call and get people there without trouble calling them. F Moderator 01:33 Okay. So you thought about both like emergency situations, and then just more routine days when somebody would need help? K KH 01:39 Uh…
Nurse Integration	Know when coworkers need help	What kind of situations did you think of? Did you think about emergency situations? Alternate wording: I know when my coworkers need help in an emergency	0.0443	1	Moderator: So the first item on the survey was about your ability to know when your co-workers need help. So could you tell me a little bit about what situations you thought about in answering that question? LC: Well, if they are in the room with the patient and need help, they can hit the button again. They can, with which a patient in the room, they are supposed to be able to double-beep or som…
Nurse Integration	Know when coworkers need help	What kind of situations did you think of? Did you think about emergency situations? Alternate wording: I know when my coworkers need help in an emergency	0.0297	2	So the first thing we asked you about was your ability to know when your coworkers need help. M MF 00:36 Yes. F Moderator 00:37 So what kind of situations did you think about in answering that question?
Nurse Integration	Know when coworkers need help	What kind of situations did you think of? Did you think about emergency situations? Alternate wording: I know when my coworkers need help in an emergency	0.0297	2	MF 00:42 Um, if people were to get a new admit up to the floor, of course, you know, whoever can help at that time, is always, you know, available to help. If somebody is in another room and another patient of theirs needs something, you know, they may call a co-worker, or myself may call another co-worker to see if, you know, somebody can help out if it's, you know, something right away needed. …
Nurse Integration	Know when coworkers need help	What kind of situations did you think of? Did you think about emergency situations? Alternate wording: I know when my coworkers need help in an emergency	0.0267	3	the first one was my ability to know when my co workers need help. So can you tell me what kind of situations you thought of when you were answering that? B Participant 00:41 I just thought I'd like when they asked me for help like how well they are at asking others for help. R Moderator 00:48 Okay. Did you think of any particular situations like emergency situations? Urgent, or? B Participant 00…
Nurse Integration	Know when coworkers need help	What kind of situations did you think of? Did you think about emergency situations? Alternate wording: I know when my coworkers need help in an emergency	0.0267	3	Moderator 01:00 Okay. B Participant 01:01 Either way. R Moderator 01:02 When they actually ask you, they need help. And how do they typically do that? Is it electronically? B Participant 01:09 Vocera. R Moderator 01:11 Does that ever happen? Um, face to face? B Participant 01:14 Yeah. I mean, if you can run into someone, R Moderator 01:17 Yeah. Okay. B Participant 01:18 The Vocera is pretty handy…
Nurse Integration	Know when coworkers need help	What kind of situations did you think of? Did you think about emergency situations? Alternate wording: I know when my coworkers need help in an emergency	0.0267	3	Moderator 01:25 Yeah. And what unit do you work on? B Participant 01:29 8 south. medical surgical. At the main hospital.
Nurse Integration	Know when coworkers need help	What kind of situations did you think of? Did you think about emergency situations? Alternate wording: I know when my coworkers need help in an emergency	0.0398	3	The first question that you answered was my ability to know when my co workers need help. What kind of situations did you think about when you're reading that? M Participant 01:02 Well specifically, we had someone pass out in the bathroom not that long ago. And she was holding the patient. And there's no emergency button right away. So it's kind of hard to know that she needs help when that when …
Nurse Integration	Know when coworkers need help	What kind of situations did you think of? Did you think about emergency situations? Alternate wording: I know when my coworkers need help in an emergency	0.0398	3	Moderator 01:18 Yeah. So how did you, how did somebody find out that she needed help? M Participant 01:21 Well, thankfully, there was a family member in there that pulled the other call light in the room. But had she been alone, I wouldn't have known. R Moderator 01:30 Yeah M Methodist Interviewer 01:31 The story back in the old hospital an aid underneath the patient. And we're sitting in the hal…
Nurse Integration	Know when coworkers need help	What kind of situations did you think of? Did you think about emergency situations? Alternate wording: I know when my coworkers need help in an emergency	0.0398	3	M Participant 02:35 Yeah R Moderator 02:35 Okay. And is that typically how you notify someone? M Participant 02:38 For us, yeah.
Nurse Integration	Know when coworkers need help	What kind of situations did you think of? Did you think about emergency situations? Alternate wording: I know when my coworkers need help in an emergency	0.0151	3	R Moderator 00:23 Um, the first one was my ability to know when my co workers need help. Can you tell me what kind of situations you thought of when you're answering that?
Nurse Integration	Know when coworkers need help	What kind of situations did you think of? Did you think about emergency situations? Alternate wording: I know when my coworkers need help in an emergency	0.0151	3	M Participant 00:33 Staff emergencies. R Moderator 00:35 Okay. Did you think, you thought only have emergency situations? Not anything M Participant 00:41 I think that was, that's the first thing that comes to mind. R Moderator 00:44 Okay. M Participant 00:45 I mean, other things, too. But R Moderator 00:51 How do you find out about those situations? M Participant 00:54 Usually with our Composer …
Nurse Integration	Know when coworkers need help	What kind of situations did you think of? Did you think about emergency situations? Alternate wording: I know when my coworkers need help in an emergency	0.0151	3	M Participant 01:03 Yes. Yeah, I guess I don't really think about those. R Moderator 01:05 Yeah. M Participant 01:06 But yeah.
Nurse Integration	Know when coworkers need help	What kind of situations did you think of? Did you think about emergency situations? Alternate wording: I know when my coworkers need help in an emergency	0.0189	3	Moderator 00:34 So the first thing is, was my ability to know when my co workers need help. So can you tell me a little bit more about the situations that you thought about? T Participant 00:45 I thought of like staff emergency, code, code buttons, things like that being pressed.
Nurse Integration	Know when coworkers need help	What kind of situations did you think of? Did you think about emergency situations? Alternate wording: I know when my coworkers need help in an emergency	0.0189	3	R Moderator 00:51 Only emergency situations? T Participant 00:53 Yeah, pretty much. R Moderator 00:56 Um, how do you typically find out that somebody needs help? T Participant 01:01 An alarm. R Moderator 01:02 Okay. M Methodist Interviewer 01:05 Do it. T Participant 01:05 Yeah.
Nurse Integration	Know when coworkers need help	What kind of situations did you think of? Did you think about emergency situations? Alternate wording: I know when my coworkers need help in an emergency	0.0189	3	R Moderator 01:37 Okay. Did you think about that in the first one at all? Or did you think something a little different? T Participant 01:42 No I thought more about, like, the actual alarms, and the different sounds and how we all know different sounds and just R Moderator 01:50 Hearing it and T Participant 01:51 Hearing R Moderator 01:51 interpreting T Participant 01:52 Yeah. R Moderator 01:52 w…
Nurse Integration	Know when coworkers need help	What kind of situations did you think of? Did you think about emergency situations? Alternate wording: I know when my coworkers need help in an emergency	0.0560	1	Moderator: So, we’re just going to ask you some questions about how you interpreted the survey that you just took for us. So the first thing we asked you about was your ability to know when your co-workers need help. Can you tell me a bit about the situations you thought of in answering that question? AW: So I work as a charge nurse, and I guess when I feel like my co-workers need me, they can ca…
Nurse Integration	Know when coworkers need help	What kind of situations did you think of? Did you think about emergency situations? Alternate wording: I know when my coworkers need help in an emergency	0.0338	3	F Moderator 00:02 Okay. So the first item on the survey was about your ability to know when your coworkers need help. Could you tell me a little bit about like, what kind of situations you thought about in answering that question? B BM 00:16 I think just using vocera, as needed. Also using composer on the wall to see where they're at, if I need to, but mostly vocera, it's helped quite a bit to ge…
Nurse Integration	Know when coworkers need help	What kind of situations did you think of? Did you think about emergency situations? Alternate wording: I know when my coworkers need help in an emergency	0.0338	3	B BM 00:41 Routine situations. Emergency, just the the call lights go off now if you have bed exits or staff emergencies, and then going to composer and finding out where it's at? So, yeah.
Nurse Integration	Know when coworkers need help	What kind of situations did you think of? Did you think about emergency situations? Alternate wording: I know when my coworkers need help in an emergency	0.0338	3	F Moderator 01:25 So between those two questions, so the first one read, we had you rate it on a scale that ranged from very dissatisfied to very satisfied. And the first item was my ability to know when my co workers need help. And the second was the amount of time it takes to get help when I need it. Did you think of those questions as the same almost? Or did you think about them as different t…
Nurse Integration	Know when coworkers need help	What kind of situations did you think of? Did you think about emergency situations? Alternate wording: I know when my coworkers need help in an emergency	0.0399	2	F Moderator 00:03 So the first question that we asked you about was your ability to know when your co workers need help. Could you tell me a little bit about how you interpreted that question? In particular, what kind of situations did you think about in answering that question? R RC 00:18 Just how much I encounter them other than just like at the omnicell. Like, am I able to see if they're, you …
Nurse Integration	Know when coworkers need help	What kind of situations did you think of? Did you think about emergency situations? Alternate wording: I know when my coworkers need help in an emergency	0.0399	2	R RC 01:02 Because I don't, it's hard, you have to go find them. So and I don't always have the time because I'm newer. So it's hard for me to know if they do need help without actually going and finding that person. F Moderator 01:16 Is there something that would make it easier for you to know if they need help? Something about the layout or the environment in any way? Or just some sort of syste…
Nurse Integration	Know when coworkers need help	What kind of situations did you think of? Did you think about emergency situations? Alternate wording: I know when my coworkers need help in an emergency	0.0258	1	Moderator: So the first question that we asked you about was your ability to know when your co‐workers need help. Could you tell me a little bit about what you thought about when answering that question? Like what kind of situations did you think about? SR: I was thinking about if someone needs help turning a patient, and I can use the vocera to do those things or my co‐workers can do that to eas…
Nurse Integration	Know when coworkers need help	What kind of situations did you think of? Did you think about emergency situations? Alternate wording: I know when my coworkers need help in an emergency	0.0248	2	F Moderator 00:17 Okay. So the first thing that we asked you about was your ability to know when your co workers need help. Can you tell me a little bit about what kind of situations you thought about in answering that question?
Nurse Integration	Know when coworkers need help	What kind of situations did you think of? Did you think about emergency situations? Alternate wording: I know when my coworkers need help in an emergency	0.0248	2	T TR 00:31 Well, today, I had a co worker call me and say, Are you available to help? And no, she says, Are you busy? And I said, What do you need? And then she says, I could use some help in this room. So I said I'll be there in a minute. And I finished what I was doing and went and helped her. So I know, if they call for help, I know right away. So that's how I interpreted that. F Moderator 00:…
Nurse Integration	Know when coworkers need help	What kind of situations did you think of? Did you think about emergency situations? Alternate wording: I know when my coworkers need help in an emergency	0.0216	2	So the first one that you answered was my ability to know when my co workers need help. Can you tell us what kind of situations you thought of when you read this? E Participant 00:54 Um usually I like, ask my nurses when they need help. Like, towards the end of shift, especially when like they're getting calls back from like, lab with criticals and that stuff, just like asking if there's any smal…
Nurse Integration	Know when coworkers need help	What kind of situations did you think of? Did you think about emergency situations? Alternate wording: I know when my coworkers need help in an emergency	0.0216	2	R Moderator 01:27 Okay, so you thought about actually asking E Participant 01:32 Yeah R Moderator 01:32 what what people need help with? E Participant 01:33 actually asking. R Moderator 01:34 Okay, all right. And did you think, um, were these more non urgent situations, situations then? Rather than like an emergency and somebody needs assistance or what? E Participant 01:50 I more thought of the …
Nurse Integration	Know when coworkers need help	What kind of situations did you think of? Did you think about emergency situations? Alternate wording: I know when my coworkers need help in an emergency	0.0467	1	RR: So the first one we asked was my ability to know when my co-workers need help. And can you tell us what kind of situations you thought about? LC: Like sometimes another aide will be in a room, and they will be trying to call for help. The vocera is not working or it’s not calling the right names. You know, it’s just hard, and I don’t think anyone thinks to use the little buttons here that we …
Nurse Integration	Know when coworkers need help	What kind of situations did you think of? Did you think about emergency situations? Alternate wording: I know when my coworkers need help in an emergency	0.0511	1	Moderator: So, the first question that we asked was my ability to know when my co-workers need help. So, can you tell us what sort of situations you thought of when you read this? Participant: I don't know if I thought of any specific situations in particular. It's more just when you can tell someone's kind of running around, you know, not frantically, but kind of, you know, you can kind of tell …
Nurse Integration	Know when coworkers need help	What kind of situations did you think of? Did you think about emergency situations? Alternate wording: I know when my coworkers need help in an emergency	0.0386	3	F Moderator 00:22 Okay, so the first thing we asked you about was your ability to know when your co workers need help. Could you tell me a little bit about how you interpreted that question as far as, like, what kind of situations did you imagine when answering that question? A AH 00:39 As far as like, like, I guess what.. F Moderator 00:43 When would your co workers need help? Like, what did you…
Nurse Integration	Know when coworkers need help	What kind of situations did you think of? Did you think about emergency situations? Alternate wording: I know when my coworkers need help in an emergency	0.0386	3	So kind of more, less urgent situations. A AH 01:08 Yes. F Moderator 01:08 So not emergency? A AH 01:09 Correct. F Moderator 01:10 Okay. A AH 01:10 Yes, I guess we cath a lot of patients or like straight cath. So that's kinda like the first. A lot of times, we need two people that try to just hold a flashlight or, you know, have two sets of hands. F Moderator 01:27 And how would you know, if your…
Nurse Integration	Know when coworkers need help	What kind of situations did you think of? Did you think about emergency situations? Alternate wording: I know when my coworkers need help in an emergency	0.0386	3	A AH 01:52 Kind of, because we're just on 5 South, so we're just on one side, so we can see most of us.
Nurse Integration	Know when coworkers need help	What kind of situations did you think of? Did you think about emergency situations? Alternate wording: I know when my coworkers need help in an emergency	0.0272	2	Okay, so the first thing that we asked you about was your ability to know when your co workers need help. So could you tell me a little bit about like, what kind of situations you thought about in answering that question?
Nurse Integration	Know when coworkers need help	What kind of situations did you think of? Did you think about emergency situations? Alternate wording: I know when my coworkers need help in an emergency	0.0272	2	A AN 00:31 I just thought that, well I guess, I was thinking of the vocera. But now that I think about it, vocera is kind of annoying because it doesn't always know what you're trying to say. But I mean, I don't, I have not had any issues ever, like, getting help. I mean, if the vocera isn't working, you can always press the emergency or I mean people are always, you could holler. I don't know. I…
Nurse Integration	Know when coworkers need help	What kind of situations did you think of? Did you think about emergency situations? Alternate wording: I know when my coworkers need help in an emergency	0.0424	3	F Moderator 00:10 So the first thing that we asked you about was your ability to know when your co workers need help. So could you tell me a little bit about, like how you answered that question? Like, what kind of situations did you think of?
Nurse Integration	Know when coworkers need help	What kind of situations did you think of? Did you think about emergency situations? Alternate wording: I know when my coworkers need help in an emergency	0.0424	3	J JC 00:21 Well, so I worked in several hospitals. And where I work now, we're very separated and there's like no common area. And all the past hospitals I've worked in, there's been like a central area. And so if someone's struggling, you can really see it. Where now like, there's times where I kind of sit in my own little corner all night long, and I don't ever see or like unless I need somethi…
Nurse Integration	Know when coworkers need help	What kind of situations did you think of? Did you think about emergency situations? Alternate wording: I know when my coworkers need help in an emergency	0.0424	3	J JC 01:28 Yep, the vocera. F Moderator 01:31 So just kind of like more routine things or things that make your job harder. J JC 01:36 Yeah. I mean, I guess as a nurse, like I feel like I want to do everything myself. And but if someone else sees me and then offers, I'm more willing to let them help me rather than, Oh, will you go do this even though you might be busy too?
Nurse Integration	Know when coworkers need help	What kind of situations did you think of? Did you think about emergency situations? Alternate wording: I know when my coworkers need help in an emergency	0.0571	1	Moderator: So the first question we asked you about was your ability to know when your co-workers need help. Can you tell me about like what situations you thought of in answering that question? KS: Well, I’ve been a nurse for a long time. Sometimes you can just see it on their face. Or see them questioning themselves and you know, just with being a nurse a long time, I feel like you just know wh…
Nurse Integration	Know when coworkers need help	What kind of situations did you think of? Did you think about emergency situations? Alternate wording: I know when my coworkers need help in an emergency	0.0428	2	F Moderator 00:08 Okay, so the first question we asked you about was your ability to know when your co workers need help. So could you tell me a bit about like what kind of situations you thought about in answering that question? S SP 00:19 So I thought about, like, we have a call light system where, you know, patients will hit buttons, and we have little boxes on the wall. So you can easily see …
Nurse Integration	Know when coworkers need help	What kind of situations did you think of? Did you think about emergency situations? Alternate wording: I know when my coworkers need help in an emergency	0.0428	2	answer it for them. F Moderator 00:51 So did you think, so the call light can be for anything, so you thought of then of like both kind of routine situations and emergent situations? S SP 00:59 If it's emergent to our call light system, so patients can hit like an emergency button and when they come to the unit, we teach them about it. So all they have to do is hit like a blue button on the wall …
Nurse Integration	Know when coworkers need help	What kind of situations did you think of? Did you think about emergency situations? Alternate wording: I know when my coworkers need help in an emergency	0.1372	2	Moderator: Make sure I have that right. Okay. So, I'm just going to start at the beginning and go through these questions that we ask. So, the first one was my ability to know when my co-workers need help. What kind of situations did you think about with that one? Participant: Well, in particular, I thought about there was an RRT, so a rapid response, yeah, probably three weeks ago now, and I did…
Nurse Integration	Know when coworkers need help	What kind of situations did you think of? Did you think about emergency situations? Alternate wording: I know when my coworkers need help in an emergency	0.1372	2	Moderator: Okay. And with these ones about getting help, did you think about any aspects of the layout of your unit or the design of it that makes those things challenging? Participant: Yeah. I did kind of think about that because when you're on one side of the unit, I sometimes have no idea what's going on in the other side of the unit, like I just don't know unless I walk over there, like unles…
Nurse Integration	Know when coworkers need help	What kind of situations did you think of? Did you think about emergency situations? Alternate wording: I know when my coworkers need help in an emergency	0.0813	2	Moderator: So the first thing was we asked about your ability to know when your co-workers need help. What kind of situations did you think about, what came to mind? Participant: Just being able to know the acuity of the patients on the floor and, you know, if there going back and forth from rooms and just looked like they have a lot to do. I mean, that's just, to me, kind of common sense to be a…
Nurse Integration	Know when coworkers need help	What kind of situations did you think of? Did you think about emergency situations? Alternate wording: I know when my coworkers need help in an emergency	0.0813	2	Moderator: Yeah. Can you think of any aspect of the physical environment of your unit, the layout or design or anything that affects how you're able to help each other? Participant: The physical layout? Moderator: Um-hmm. Participant: Are you talking room specific or unit specific Moderator: Either. Anything with the design, where things are or barriers between like if you can't see somewhere or …
Nurse Integration	Know when coworkers need help	What kind of situations did you think of? Did you think about emergency situations? Alternate wording: I know when my coworkers need help in an emergency	0.1041	1	Moderator: So, the first one was, my ability to know when my coworkers need help. What kind of situations did you think about what you were, when you read that? Participant: Um, I just feel like I’m, was thinking about like, just like seeing people stressed out or like if they’re kind of running all over the place or maybe not even seeing them for a while and wondering oh, where have they been to…
Nurse Integration	Know when coworkers need help	What kind of situations did you think of? Did you think about emergency situations? Alternate wording: I know when my coworkers need help in an emergency	0.0742	1	Moderator: Okay. Pulling up your responses. Okay. So the first thing we asked you about was your ability to know when your coworkers need help. Could you tell me about like what you thought about in answering that question? Like what kind of situations came to mind? Participant: I usually thought about like busy days or emergency situations. Moderator: Okay. Participant: I don't know, just when, …
Nurse Integration	Know when coworkers need help	What kind of situations did you think of? Did you think about emergency situations? Alternate wording: I know when my coworkers need help in an emergency	0.0515	1	Moderator: So the first thing we asked you about was your ability to know when your coworkers need help. Could you tell me what kind of situations you thought about in answering that question? Participant: I guess I thought about that in regards to my own patient load like as a CNA having 8-12 patients my ability to help like other aides or other people isn't always applicable because I am busy w…
Nurse Integration	Know when coworkers need help	What kind of situations did you think of? Did you think about emergency situations? Alternate wording: I know when my coworkers need help in an emergency	0.0521	1	Moderator: So, the first thing we asked about was your ability to know when your coworkers need help. Could you tell me a little bit about how you answered that question? Like, what kind of situations did you think about? Participant: Well, I’m a charge nurse, so I’m constantly walking the unit. So, if I hear an alarm I go in and I’m just always looking around to see what people need. So…I mean, …
Nurse Integration	Know when coworkers need help	What kind of situations did you think of? Did you think about emergency situations? Alternate wording: I know when my coworkers need help in an emergency	0.0851	1	Moderator: It’s pretty easy. So, the first thing we asked about was your ability to know when your coworkers need help. Can you tell me what kind of situations you thought about? Participant: Well, in critical care, there’s a lot of times that, you know, we have a whole central monitor and if something’s alarming we’ll go look at it, and if like a pressure is low or something, I just go make sure…
Nurse Integration	Know when coworkers need help	What kind of situations did you think of? Did you think about emergency situations? Alternate wording: I know when my coworkers need help in an emergency	0.0881	1	Moderator: So, the first question that we asked was about your ability to know when your coworkers need help. Can you tell us what kind of situations you thought about when you read that? Participant: Well, the NICU is a little different than all day. We’re in our own separate little world there, but we’ve got 4 pods, and me as a charge nurse I can’t be in all 4 pods at one time and it is a lot o…
Nurse Integration	Know when coworkers need help	What kind of situations did you think of? Did you think about emergency situations? Alternate wording: I know when my coworkers need help in an emergency	0.0765	1	Moderator: So the first thing that we asked about was your ability to know when your coworkers need help. So what kind of situations did you think of when you read that? Participant: I mean feel like our floor is really like hey can you come help me out, very vocal about it you know so I pretty much know when someone needs help or have a group you know when you first out what everyone is dealing …
Nurse Integration	Know when coworkers need help	What kind of situations did you think of? Did you think about emergency situations? Alternate wording: I know when my coworkers need help in an emergency	0.0679	1	Moderator: Okay so the first question on the survey was about your ability to know when your coworkers need help. Can you tell me about how you attributed that question as far as like what kind of situations did you think about? Participant: I thought about you know at the start of the shift things are always busy. We're trying to assess our patients and make sure they get their meds and make sur…
Nurse Integration	Know when coworkers need help	What kind of situations did you think of? Did you think about emergency situations? Alternate wording: I know when my coworkers need help in an emergency	0.1608	1	Moderator: I’m just pulling up your responses. So, the first question that we asked you was about your ability to know when your coworkers need help. Participant: Yes. Moderator: Could you tell me a little bit about the situations you thought about when answering that question? Participant: Yes. Because I don’t always know when they need help, unless we’re calling in our RT or something, or I hea…
Nurse Integration	Know when coworkers need help	What kind of situations did you think of? Did you think about emergency situations? Alternate wording: I know when my coworkers need help in an emergency	0.0907	1	Moderator: So, the first think that we asked was my ability to know when my co-workers need help. Your satisfaction with that. Can you tell us what kind of situations you thought about? Participant: I was just thinking of any time that they needed me and I was in a different room and they could easily just call me through the Vocera and I've never had an issue with it. I think, well, I think the …
Nurse Integration	Know when coworkers need help	What kind of situations did you think of? Did you think about emergency situations? Alternate wording: I know when my coworkers need help in an emergency	0.0503	1	Moderator: So, um, the first thing that we asked was about your ability to know when your coworkers need help. What kind of situations did you think about? Participant: Um, like staff emergencies and those types of things. That’s what immediately came to mind. Moderator: Okay. And how do you typically find out about those? Participant: The alarm, overhead. Moderator: Okay. Did you, did you think …
Nurse Integration	Know when coworkers need help	What kind of situations did you think of? Did you think about emergency situations? Alternate wording: I know when my coworkers need help in an emergency	0.1022	1	Moderator: So, the first thing was my ability to know when my coworkers need help. So, what kind of situations did you think of? Participant: Well, as a CNA, nurses take on a really big responsibility so any time you know they’re running behind or needing to do meds or checks on their patients, you know, a call light going off that’s my first cue they need something, if the nurse doesn’t get to i…
Nurse Integration	Know when coworkers need help	What kind of situations did you think of? Did you think about emergency situations? Alternate wording: I know when my coworkers need help in an emergency	0.0611	1	So, the first thing that we asked was “My ability to know when my coworkers need help”. Can you tell us what kind of situations you thought about when you read that? Participant: Well I just thought about like, for most of the time, like if one of my coworkers needs help are like very vocal, will ask people and see if they are busy and if they’re not, they usually can help out unless they have so…
Nurse Integration	Know when coworkers need help	What kind of situations did you think of? Did you think about emergency situations? Alternate wording: I know when my coworkers need help in an emergency	0.0685	1	So the first thing that we asked you about your ability to know when your coworkers need help, and can you tell me what kind of situations came to mind? Participant: Well I mean we use that Vocera so anytime that we you know are in need of assistance or if somebody has a question or whatever we can call each other right there so that is why I was like I don’t have any issues. Moderator: Yeah, yea…
Nurse Integration	Time to get help	The amount of time it takes to get help when I need it - (1) What kinds of situations did you think of? (2) Did you think of this question in the same way as the previous one? (3) Did you consider any aspect of the environment in your response? Alternate wording: I am able to get help as soon as I need it	0.0317	1	So the next question was about the time it takes to get help when you need it. So when you were a little bit more satisfied with that than the other. What kind of things did you think about an answering that question? Were they the same sorts of situations? Participant 48:51 Yes. Yeah. Fortunately, my floor I feel like is good teamwork. Like, you know, if I'm, there's somebody there, it's very ra…
Nurse Integration	Time to get help	The amount of time it takes to get help when I need it - (1) What kinds of situations did you think of? (2) Did you think of this question in the same way as the previous one? (3) Did you consider any aspect of the environment in your response? Alternate wording: I am able to get help as soon as I need it	0.1378	1	Moderator 27:11 Okay. And then the next question is kind of related with the amount of time it takes to get help when you need it. What kind of situations did you think about when answering that question? Participant 27:20 Um, I was like a charge I think of like, when I need an answer to something either. From house sup or it's usually I mean, that's usually my go to how sup Cheryl, or one of the…
Nurse Integration	Time to get help	The amount of time it takes to get help when I need it - (1) What kinds of situations did you think of? (2) Did you think of this question in the same way as the previous one? (3) Did you consider any aspect of the environment in your response? Alternate wording: I am able to get help as soon as I need it	0.0580	1	Moderator 02:43 So the next question was about the amount of time it takes to get help when you need it. So you were satisfied with these areas in general? Participant 02:49 Yeah, Moderator 02:51 So what did you think about in that situation? The same sorts of situations that you thought about in the last question or different? Participant 02:58 Yeah, I think about like, when I need help, and I u…
Nurse Integration	Time to get help	The amount of time it takes to get help when I need it - (1) What kinds of situations did you think of? (2) Did you think of this question in the same way as the previous one? (3) Did you consider any aspect of the environment in your response? Alternate wording: I am able to get help as soon as I need it	0.0695	1	Moderator 32:25 Okay. Um, the next one is kind of similar, the amount of time, the amount of time it takes to get help when I need it. What it kind of situations did you think about in this case? The same? Or different? Participant 32:38 It is about the same. And then some, it's not all the time, it's just sometimes we're short. Sometimes that's common, you know? So it's hard to get some of the t…
Nurse Integration	Time to get help	The amount of time it takes to get help when I need it - (1) What kinds of situations did you think of? (2) Did you think of this question in the same way as the previous one? (3) Did you consider any aspect of the environment in your response? Alternate wording: I am able to get help as soon as I need it	0.0527	1	So the next one is kind of similar, the amount of time it takes to get help when I need it. Kind of the same questions. What's, what kind of situation so you think about? Participant 02:33 Need help to turn, clean up a patient, get somebody out of bed. Moderator 02:38 More patient related things than on the other one? Participant 02:41 Yes. Definitely. Yeah. Moderator 02:43 Okay. And were these, …
Nurse Integration	Time to get help	The amount of time it takes to get help when I need it - (1) What kinds of situations did you think of? (2) Did you think of this question in the same way as the previous one? (3) Did you consider any aspect of the environment in your response? Alternate wording: I am able to get help as soon as I need it	0.1043	1	That's fine. Um, so the next one is kind of similar. The amount of time it takes to get help when I need it. Did you think of different types of situations? What did you think about with this one? Participant 54:57 I mean, I thought more specific to my floor. I feel like the people I work with, I really like my co workers. I feel like I have a good teamwork dynamic on my unit. So I didn't think t…
Nurse Integration	Time to get help	The amount of time it takes to get help when I need it - (1) What kinds of situations did you think of? (2) Did you think of this question in the same way as the previous one? (3) Did you consider any aspect of the environment in your response? Alternate wording: I am able to get help as soon as I need it	0.0095	1	F Moderator 00:53 Yeah. So the next thing that we asked about was the amount of time it takes to get help when you need it. So were you thinking of similar situations in answering that question? B Participant 01:03 Yes, yeah. Yes. F Moderator 01:04 So like, one didn't make you think of a routine kind of situations? And one made you think of urgent? You thought of the same thing? B Participant 01:…
Nurse Integration	Time to get help	The amount of time it takes to get help when I need it - (1) What kinds of situations did you think of? (2) Did you think of this question in the same way as the previous one? (3) Did you consider any aspect of the environment in your response? Alternate wording: I am able to get help as soon as I need it	0.0294	2	Moderator 02:10 So the next question is kind of related. So it's the amount of time it takes to get help when you need it. So what kind of things do, did you think of in that situation? Like, when do you need help?
Nurse Integration	Time to get help	The amount of time it takes to get help when I need it - (1) What kinds of situations did you think of? (2) Did you think of this question in the same way as the previous one? (3) Did you consider any aspect of the environment in your response? Alternate wording: I am able to get help as soon as I need it	0.0294	2	Participant 02:23 I was thinking not again an emergency, just day to day things, and I'm in another room and I have a call light going off. If my charge nurse is busy, my aide's with somebody else, it might take a little bit more time for that patient with needs to, to get me there. So that's when it's hard to get help. Sometimes. F Moderator 02:43 So would your answers be different if we had phr…
Nurse Integration	Time to get help	The amount of time it takes to get help when I need it - (1) What kinds of situations did you think of? (2) Did you think of this question in the same way as the previous one? (3) Did you consider any aspect of the environment in your response? Alternate wording: I am able to get help as soon as I need it	0.0144	2	Moderator 01:40 And so the next question is kind of related, because it was about the amount of time it takes to get help when you need it. So what kind of situations do you think about they're the same thing or different? K KH 01:50 Anything, Different, Same F Moderator 01:51 Same? K KH 01:52 Yeah.
Nurse Integration	Time to get help	The amount of time it takes to get help when I need it - (1) What kinds of situations did you think of? (2) Did you think of this question in the same way as the previous one? (3) Did you consider any aspect of the environment in your response? Alternate wording: I am able to get help as soon as I need it	0.0144	2	Moderator 01:53 And is there anything that is, but you're really satisfied with those things? So really nothing stopping anybody to get it right. K KH 02:00 Right, it is just more like floor related. Like how busy they are. Not necessarily like, how hard it is. F Moderator 02:07 Yeah. So just like if you have a real high patient load or something like that.
Nurse Integration	Time to get help	The amount of time it takes to get help when I need it - (1) What kinds of situations did you think of? (2) Did you think of this question in the same way as the previous one? (3) Did you consider any aspect of the environment in your response? Alternate wording: I am able to get help as soon as I need it	0.0394	1	Moderator: And then kind of related to that first item was about the amount of time it takes you to get help when you need it. So were you thinking of the same sort of situations when you responded to that? LC: Yeah. Moderator: So kind of more urgent situations, then just day to day? LC: Correct. Moderator: If we wanted to know about kind of just less emergency situations, how would we ask that q…
Nurse Integration	Time to get help	The amount of time it takes to get help when I need it - (1) What kinds of situations did you think of? (2) Did you think of this question in the same way as the previous one? (3) Did you consider any aspect of the environment in your response? Alternate wording: I am able to get help as soon as I need it	0.0113	1	Moderator 01:27 So and then related to that question somewhat is the amount of time it takes to get help when you need it? So did you think about different situations and responding to that? Or was it very similar? Um, I would say it's similar. Yeah. M MF 01:40 Yeah. Yeah, I think everybody is good about helping out their co-workers on our floor, so.
Nurse Integration	Time to get help	The amount of time it takes to get help when I need it - (1) What kinds of situations did you think of? (2) Did you think of this question in the same way as the previous one? (3) Did you consider any aspect of the environment in your response? Alternate wording: I am able to get help as soon as I need it	0.0201	2	Moderator 01:40 Okay, and so and then the next one is kind of similar. It's the amount of time it takes to get help when I need, when I need it. What kind of situations did you think of for that one? B Participant 01:52 I guess just in general, too, just how fast people respond to me asking them for help. Vocera or face to face. R Moderator 02:02 Okay. So then you thought of when you requested re…
Nurse Integration	Time to get help	The amount of time it takes to get help when I need it - (1) What kinds of situations did you think of? (2) Did you think of this question in the same way as the previous one? (3) Did you consider any aspect of the environment in your response? Alternate wording: I am able to get help as soon as I need it	0.0201	2	B Participant 02:34 Yeah, yeah.
Nurse Integration	Time to get help	The amount of time it takes to get help when I need it - (1) What kinds of situations did you think of? (2) Did you think of this question in the same way as the previous one? (3) Did you consider any aspect of the environment in your response? Alternate wording: I am able to get help as soon as I need it	0.0346	2	R Moderator 02:40 Okay. The next question is kind of similar. It's the amount of time it takes to get help when I need it. And what, did you think of different situations for this one? M Participant 02:54 For like an RRT (rapid response team) I mean, you call and they all come right away. It's pretty efficient, I hope for the most part. R Moderator 03:01 Okay. Was there anything about this one th…
Nurse Integration	Time to get help	The amount of time it takes to get help when I need it - (1) What kinds of situations did you think of? (2) Did you think of this question in the same way as the previous one? (3) Did you consider any aspect of the environment in your response? Alternate wording: I am able to get help as soon as I need it	0.0346	2	M Participant 03:29 Versus like an emergency light only being in a certain location in the room. R Moderator 03:34 Okay. Are there any other aspects of the design or the room environment that, that contributes to the amount of time it takes, or I know you mentioned where, whether you have access to the the light. M Participant 03:55 I mean, it's not a huge deal. But the blood pressure machine is …
Nurse Integration	Time to get help	The amount of time it takes to get help when I need it - (1) What kinds of situations did you think of? (2) Did you think of this question in the same way as the previous one? (3) Did you consider any aspect of the environment in your response? Alternate wording: I am able to get help as soon as I need it	0.0515	5	R Moderator 01:09 The next one's kind of similar. It's the amount of time it takes to get help when I need it. What were the situations you thought of in that case? M Participant 01:16 Um, I mean, similarly, emergency stuff, emergency like for us, cord prolapses, crash sections, babies crashing. R Moderator 01:25 Okay. So were there any different, Did you interpret these two questions any differe…
Nurse Integration	Time to get help	The amount of time it takes to get help when I need it - (1) What kinds of situations did you think of? (2) Did you think of this question in the same way as the previous one? (3) Did you consider any aspect of the environment in your response? Alternate wording: I am able to get help as soon as I need it	0.0515	5	R Moderator 01:34 Okay. Um, did you consider any aspects of the physical environment, the layout of your unit or anything like that in the time it takes to get help? M Participant 01:47 Yes. R Moderator 01:48 So what did you think about? M Participant 01:50 Well, we were also discussing how much more spacious it is here than at 84th. So it was already kind of on my mind. Um, but yeah, I mean, it …
Nurse Integration	Time to get help	The amount of time it takes to get help when I need it - (1) What kinds of situations did you think of? (2) Did you think of this question in the same way as the previous one? (3) Did you consider any aspect of the environment in your response? Alternate wording: I am able to get help as soon as I need it	0.0515	5	M Participant 02:33 Like, yeah, outcomes. And the thing, like the work that we do is the same. It just does, to I mean physically, it's, takes longer to walk down the hall. M Methodist Interviewer 02:45 And Maia's a charge nurse, so she's probably thinking about it as like, she doesn't necessarily have patients. M Participant 02:50 Yeah. M Methodist Interviewer 02:51 But she's helping. M Particip…
Nurse Integration	Time to get help	The amount of time it takes to get help when I need it - (1) What kinds of situations did you think of? (2) Did you think of this question in the same way as the previous one? (3) Did you consider any aspect of the environment in your response? Alternate wording: I am able to get help as soon as I need it	0.0515	5	little bit longer, it's also easier to transport patients and to get more people to the same place because the hallway's wider and the elevators are bigger. And so we can move a bed a lot faster. Because before I can only fit two people down the hall, now I can fit four.
Nurse Integration	Time to get help	The amount of time it takes to get help when I need it - (1) What kinds of situations did you think of? (2) Did you think of this question in the same way as the previous one? (3) Did you consider any aspect of the environment in your response? Alternate wording: I am able to get help as soon as I need it	0.0515	5	R Moderator 03:32 Okay M Participant 03:38 So it's, I would say the positives in that outweigh it. I mean, that's why we begged for the space is we couldn't fit as much stuff. So
Nurse Integration	Time to get help	The amount of time it takes to get help when I need it - (1) What kinds of situations did you think of? (2) Did you think of this question in the same way as the previous one? (3) Did you consider any aspect of the environment in your response? Alternate wording: I am able to get help as soon as I need it	0.0384	5	R Moderator 01:08 And then the next one is the amount of time it takes to get help when I need it. Did you interpret this question any differently than the first one? T Participant 01:16 No. I mean, I just thought, well, it's pretty fast. People run. I've got some fit co workers. R Moderator 01:25 Okay. So maybe we're thinking a little bit more about the time it, the actual time between
Nurse Integration	Time to get help	The amount of time it takes to get help when I need it - (1) What kinds of situations did you think of? (2) Did you think of this question in the same way as the previous one? (3) Did you consider any aspect of the environment in your response? Alternate wording: I am able to get help as soon as I need it	0.0384	5	when somebody knows and when they get there? T Participant 01:36 Yeah. R Moderator 01:37 Okay. Did you think about that in the first one at all? Or did you think something a little different? T Participant 01:42 No I thought more about, like, the actual alarms, and the different sounds and how we all know different sounds and just R Moderator 01:50 Hearing it and T Participant 01:51 Hearing
Nurse Integration	Time to get help	The amount of time it takes to get help when I need it - (1) What kinds of situations did you think of? (2) Did you think of this question in the same way as the previous one? (3) Did you consider any aspect of the environment in your response? Alternate wording: I am able to get help as soon as I need it	0.0384	5	Okay. All right. Um, and the second one, the amount of time it takes to get help. Um, were you still thinking of just emergency situations
Nurse Integration	Time to get help	The amount of time it takes to get help when I need it - (1) What kinds of situations did you think of? (2) Did you think of this question in the same way as the previous one? (3) Did you consider any aspect of the environment in your response? Alternate wording: I am able to get help as soon as I need it	0.0384	5	T Participant 02:06 Yeah R Moderator 02:07 in that case? T Participant 02:07 Yeah. R Moderator 02:08 Okay. Do you have other times that you might help somebody else? Or someone might help you besides an emergency? T Participant 02:16 Yes. But I would say that happens rarely. R Moderator 02:19 Okay. T Participant 02:20 Just we're so busy. R Moderator 02:21 Yeah. Not the typical situation. T Partic…
Nurse Integration	Time to get help	The amount of time it takes to get help when I need it - (1) What kinds of situations did you think of? (2) Did you think of this question in the same way as the previous one? (3) Did you consider any aspect of the environment in your response? Alternate wording: I am able to get help as soon as I need it	0.0384	5	physical environment of your unit, the layout, or where things are located in, that affects that time it takes to respond? T Participant 02:43 Yeah, definitely. If you're on the opposite side, I mean, I thought just even running through double doors to get where you need to go, things like that take an extra second or two. Or, I mean, grabbing, if you have to grab the warmer or anything like that…
Nurse Integration	Time to get help	The amount of time it takes to get help when I need it - (1) What kinds of situations did you think of? (2) Did you think of this question in the same way as the previous one? (3) Did you consider any aspect of the environment in your response? Alternate wording: I am able to get help as soon as I need it	0.0484	1	Moderator: The next thing we asked you about was the amount of time it takes to get help when you need it. So what kind of things did you think about in that response? AW: So usually, like Sarah is one of my go-to persons, she’s like my right-hand woman, so if I need help, I usually go to her if I have questions like about policies or something like that. Then I have a secretary sitting right nex…
Nurse Integration	Time to get help	The amount of time it takes to get help when I need it - (1) What kinds of situations did you think of? (2) Did you think of this question in the same way as the previous one? (3) Did you consider any aspect of the environment in your response? Alternate wording: I am able to get help as soon as I need it	0.0286	2	F Moderator 00:56 A kind of a related question was the next item on the survey was about the amount of time it takes to get help when you need it? Did you think about the same sorts of situations or did you think about different situations when answering that question? B BM 01:09 Oh, the same sorts. If it's an emergency, everyone responds quickly. Rarely do I come across a situation where I use v…
Nurse Integration	Time to get help	The amount of time it takes to get help when I need it - (1) What kinds of situations did you think of? (2) Did you think of this question in the same way as the previous one? (3) Did you consider any aspect of the environment in your response? Alternate wording: I am able to get help as soon as I need it	0.0286	2	F Moderator 01:25 So between those two questions, so the first one read, we had you rate it on a scale that ranged from very dissatisfied to very satisfied. And the first item was my ability to know when my co workers need help. And the second was the amount of time it takes to get help when I need it. Did you think of those questions as the same almost? Or did you think about them as different t…
Nurse Integration	Time to get help	The amount of time it takes to get help when I need it - (1) What kinds of situations did you think of? (2) Did you think of this question in the same way as the previous one? (3) Did you consider any aspect of the environment in your response? Alternate wording: I am able to get help as soon as I need it	0.0337	2	F Moderator 01:33 So the other thing that we asked about that's kind of related to that is the amount of time it takes to get help when you need it. So could you tell me again, about like, what kind of situations you thought of in answering that question? R RC 01:46 Okay, I had a patient that I needed a stool sample on for C Diff. And I just finished rolling them to change the bedding, they cough…
Nurse Integration	Time to get help	The amount of time it takes to get help when I need it - (1) What kinds of situations did you think of? (2) Did you think of this question in the same way as the previous one? (3) Did you consider any aspect of the environment in your response? Alternate wording: I am able to get help as soon as I need it	0.0337	2	there's times where, depending on which CNAs you work with, some like to hide, some like to hide. F Moderator 02:41 And where do they hide? R RC 02:44 Bathroom? I don't even know. I don't know. But there's only a couple, yeah just a couple of those.
Nurse Integration	Time to get help	The amount of time it takes to get help when I need it - (1) What kinds of situations did you think of? (2) Did you think of this question in the same way as the previous one? (3) Did you consider any aspect of the environment in your response? Alternate wording: I am able to get help as soon as I need it	0.0137	1	Moderator: Okay. The next thing that we asked you about was the amount of time it takes to get help when you need it. So it’s kind of related to the first one. Did you think of those questions as the same or did you see them differently? SR: The same. Moderator: The same. So did you think about the same situations then in responding to that? SR: Yes.
Nurse Integration	Time to get help	The amount of time it takes to get help when I need it - (1) What kinds of situations did you think of? (2) Did you think of this question in the same way as the previous one? (3) Did you consider any aspect of the environment in your response? Alternate wording: I am able to get help as soon as I need it	0.0252	2	F Moderator 01:16 Okay. And then the next question is sort of related, it's about the amount of time it takes to get help when you need it. So and you have, there's like, a little bit of a difference there between those two questions. So could you tell me about what kind of things you thought about? T TR 01:30 I thought about when I need help. I'll usually look out in the hall first. F Moderator …
Nurse Integration	Time to get help	The amount of time it takes to get help when I need it - (1) What kinds of situations did you think of? (2) Did you think of this question in the same way as the previous one? (3) Did you consider any aspect of the environment in your response? Alternate wording: I am able to get help as soon as I need it	0.0252	2	F Moderator 01:47 So is there anything that would make that better? Like you know? T TR 01:53 A magic wand. Yeah, but no, and people are good about helping, especially in emergency situations you know. But it's not always easy to find help when people are off in other rooms, and sometimes you call for help and can't always get it, but I just go through all my options and try for the quickest firs…
Nurse Integration	Time to get help	The amount of time it takes to get help when I need it - (1) What kinds of situations did you think of? (2) Did you think of this question in the same way as the previous one? (3) Did you consider any aspect of the environment in your response? Alternate wording: I am able to get help as soon as I need it	0.0242	2	R Moderator 02:07 Okay, that makes sense. The next one is kind of similar, it was the amount of time it takes to get help when I need it. And did you think, think about this one any differently than the other one?
Nurse Integration	Time to get help	The amount of time it takes to get help when I need it - (1) What kinds of situations did you think of? (2) Did you think of this question in the same way as the previous one? (3) Did you consider any aspect of the environment in your response? Alternate wording: I am able to get help as soon as I need it	0.0242	2	E Participant 02:21 Um, I kind of interpreted it like, if you like, just need help in a patient's room, moving them or cleaning them up or, say one of their IVs is beeping and how long it takes for like to get somebody into the room to actually help with that, or usually change a shift is probably when it's busiest, when you need help, and when everybody else is getting vitals. And it just takes …
Nurse Integration	Time to get help	The amount of time it takes to get help when I need it - (1) What kinds of situations did you think of? (2) Did you think of this question in the same way as the previous one? (3) Did you consider any aspect of the environment in your response? Alternate wording: I am able to get help as soon as I need it	0.0741	1	RR: Ok great. Then the next one was kind of similar. It’s the amount of time it takes to get help when I need it. What kind of situations did you think of in that case? LC: The same kind of situations. You know, I can’t get a hold of anybody or they haven’t logged in yet if it’s in the morning. Everyone is kind of doing report, nobody is really available. That happens often during shift change. I…
Nurse Integration	Time to get help	The amount of time it takes to get help when I need it - (1) What kinds of situations did you think of? (2) Did you think of this question in the same way as the previous one? (3) Did you consider any aspect of the environment in your response? Alternate wording: I am able to get help as soon as I need it	0.1036	1	Moderator: Okay. Alright. And then the next one is kind of similar. It's the amount of time it takes to get help when I need it, and did you think of the same kind of situations or? Participant: Yes. Moderator: Differently? The same. Participant: Yep. Moderator: Okay, and did you think of it the same way in terms of not really urgent situations or was this one? How did you interpret this? Partici…
Nurse Integration	Time to get help	The amount of time it takes to get help when I need it - (1) What kinds of situations did you think of? (2) Did you think of this question in the same way as the previous one? (3) Did you consider any aspect of the environment in your response? Alternate wording: I am able to get help as soon as I need it	0.0303	2	F Moderator 02:00 So the next question is kind of related, and we asked about the amount of time it takes to get help when you need it. So what kind of situations did you think of in answering that question? A AH 02:12 I thought of more emergent situations if I really needed help, I would, yeah. F Moderator 02:18 Yeah. A AH 02:18 That's kind of... F Moderator 02:19 And how would you get that help…
Nurse Integration	Time to get help	The amount of time it takes to get help when I need it - (1) What kinds of situations did you think of? (2) Did you think of this question in the same way as the previous one? (3) Did you consider any aspect of the environment in your response? Alternate wording: I am able to get help as soon as I need it	0.0303	2	F Moderator 02:35 So can you tell me a little bit about that? Like the difference? A AH 02:40 Yeah, I guess. Our core is really busy. So we're having so much in and out with surgeries. Sometimes it's hard to have them come help. Sometimes there's more waiting time, and I end up going to another nurse instead. Just because I know they're so busy at the core desk assigning surgeries. F Moderator 03…
Nurse Integration	Time to get help	The amount of time it takes to get help when I need it - (1) What kinds of situations did you think of? (2) Did you think of this question in the same way as the previous one? (3) Did you consider any aspect of the environment in your response? Alternate wording: I am able to get help as soon as I need it	0.0211	1	F Moderator 01:06 Great. So the next question is kind of related. The next question, and you've kind of mentioned this already, was about the amount of time it takes to get help when you need it. So did you think about different sorts of situations in answering that question? A AN 01:19 I mean, yeah, I just thought about like, normal, can you grab me something from somewhere? Like you could use y…
Nurse Integration	Time to get help	The amount of time it takes to get help when I need it - (1) What kinds of situations did you think of? (2) Did you think of this question in the same way as the previous one? (3) Did you consider any aspect of the environment in your response? Alternate wording: I am able to get help as soon as I need it	0.0231	2	F Moderator 01:50 Yeah. So the next question is kind of related. So it's about the amount of time it takes to get help when you need it. So you were a little bit more or well, you were dissatisfied with both but little a little bit more satisfied with your ability to get help when you need it. So could you tell me a little bit like, what's, what was different between? J JC 02:07 Well, in more an …
Nurse Integration	Time to get help	The amount of time it takes to get help when I need it - (1) What kinds of situations did you think of? (2) Did you think of this question in the same way as the previous one? (3) Did you consider any aspect of the environment in your response? Alternate wording: I am able to get help as soon as I need it	0.0231	2	J JC 02:30 Yeah. Or even like just a boost or something like that. Something I can't do by myself. F Moderator 02:34 Okay. What's a boost? J JC 02:36 Like moving someone up in bed.
Nurse Integration	Time to get help	The amount of time it takes to get help when I need it - (1) What kinds of situations did you think of? (2) Did you think of this question in the same way as the previous one? (3) Did you consider any aspect of the environment in your response? Alternate wording: I am able to get help as soon as I need it	0.0519	1	Moderator: So the next thing we asked you about is kind of related. We asked you about the amount of time it takes to get help when you need it. So what kind of things or situations did you think about in answering that question? KS: Well honestly, that was the only one that I answered like, very satisfied. Because if we need help, we will have it there in seconds. Moderator: And how do you get t…
Nurse Integration	Time to get help	The amount of time it takes to get help when I need it - (1) What kinds of situations did you think of? (2) Did you think of this question in the same way as the previous one? (3) Did you consider any aspect of the environment in your response? Alternate wording: I am able to get help as soon as I need it	0.0149	2	F Moderator 02:24 So the next thing we asked you about was the amount of time it takes to get help when you need it. So did you think about similar situations in answering that question or different situations?
Nurse Integration	Time to get help	The amount of time it takes to get help when I need it - (1) What kinds of situations did you think of? (2) Did you think of this question in the same way as the previous one? (3) Did you consider any aspect of the environment in your response? Alternate wording: I am able to get help as soon as I need it	0.0149	2	S SP 02:35 I thought about like if I need help. I've been on the floor a long time, but I can either a) ask people for help, or if I'm in a room and something emergent is going on, let's say a mom's hemorrhaging or a baby is not breathing well, like I can hit that emergency button and know my friends will come. Or we wear vocera buttons and we can say broadcast to mother/baby nurses. I need help …
Nurse Integration	Time to get help	The amount of time it takes to get help when I need it - (1) What kinds of situations did you think of? (2) Did you think of this question in the same way as the previous one? (3) Did you consider any aspect of the environment in your response? Alternate wording: I am able to get help as soon as I need it	0.0817	1	Moderator: Okay. Alright. The next one is the amount of time it takes to get help when I need it. Did you interpret this option [crosstalk]? Participant: In an emergency I think. Moderator: More in an emergency situation. Participant: Yeah. Moderator: And kind of the same as the last one or was there anything that you think of differently or? Participant: Kind of the same. Moderator: Kind of the …
Nurse Integration	Time to get help	The amount of time it takes to get help when I need it - (1) What kinds of situations did you think of? (2) Did you think of this question in the same way as the previous one? (3) Did you consider any aspect of the environment in your response? Alternate wording: I am able to get help as soon as I need it	0.0791	1	Moderator: Okay. The next one is kind of similar. The amount of time it takes to get help when I need it. Did you think about this one differently at all or in the same way? Participant: I thought about it the same way more so if I'm busy and I need some help or to make sure I get things done on time. If I see someone to ask or, you know, if someone is not busy and they come around to utilize the…
Nurse Integration	Time to get help	The amount of time it takes to get help when I need it - (1) What kinds of situations did you think of? (2) Did you think of this question in the same way as the previous one? (3) Did you consider any aspect of the environment in your response? Alternate wording: I am able to get help as soon as I need it	0.0549	1	Moderator: Okay. So, the next one’s kind of similar. It’s the amount of time it takes to get help when I need it. Did you think of the same kind of situations, or anything differently with that one? Participant: Yeah, so, I mean I’m newer, so I feel like I still have a lot of questions all the time, but I’m always, like there’s always somebody around somewhere and it kind of helps, also, with the…
Nurse Integration	Time to get help	The amount of time it takes to get help when I need it - (1) What kinds of situations did you think of? (2) Did you think of this question in the same way as the previous one? (3) Did you consider any aspect of the environment in your response? Alternate wording: I am able to get help as soon as I need it	0.1086	1	Moderator: So the next thing we asked you about was the amount of time it takes to get help when you need it. What kind of situations did you think about when answering that question? The same things or different things? Participant: Pretty similar just emergency situations and then new patients coming to the floor or. Moderator: And now do people know when you need help? Participant: I ask them …
Nurse Integration	Time to get help	The amount of time it takes to get help when I need it - (1) What kinds of situations did you think of? (2) Did you think of this question in the same way as the previous one? (3) Did you consider any aspect of the environment in your response? Alternate wording: I am able to get help as soon as I need it	0.0310	1	Moderator: Got it. So the next question is kind of related. We asked about the amount of time it takes to get help when you need it, so did you think about the same situations or different situations in answering that question? Participant: About the same probably. Moderator: And what kind of, how do you let people know or how would people know that you need help? Participant: Vocera. Moderator: …
Nurse Integration	Time to get help	The amount of time it takes to get help when I need it - (1) What kinds of situations did you think of? (2) Did you think of this question in the same way as the previous one? (3) Did you consider any aspect of the environment in your response? Alternate wording: I am able to get help as soon as I need it	0.0450	1	Moderator: So, the next question is kind of related. We asked about the amount of time it takes to get help when you need it. So, did you think about the same sorts of situations in answering that question? Participant: Yeah, I was thinking about mostly, like, routine things. Like, I think about when I’m on staff and not charge nurse. Where I work, the nurses are really good about helping each ot…
Nurse Integration	Time to get help	The amount of time it takes to get help when I need it - (1) What kinds of situations did you think of? (2) Did you think of this question in the same way as the previous one? (3) Did you consider any aspect of the environment in your response? Alternate wording: I am able to get help as soon as I need it	0.0439	1	Moderator: Okay. So, the next question was kind of similar. It’s the amount of time it takes to get help when I need it. And I know you mentioned a little bit about you getting help, too. Did you think about this, or interpret this question any differently than the first one? Participant: Not really. Usually, like if it’s more of an urgent situation, people are going to be there within a couple s…
Nurse Integration	Time to get help	The amount of time it takes to get help when I need it - (1) What kinds of situations did you think of? (2) Did you think of this question in the same way as the previous one? (3) Did you consider any aspect of the environment in your response? Alternate wording: I am able to get help as soon as I need it	0.0332	1	So, the next question was the amount of time it takes to get help when I need it. Did you interpret this question the same way as the other one, or differently? And in what way? Participant: I can truly say that when I take patients, usually there’s, we have, we try and have at least 3 nurses in each pod so that you can always reach out to somebody else and see if they can come in and help you. W…
Nurse Integration	Time to get help	The amount of time it takes to get help when I need it - (1) What kinds of situations did you think of? (2) Did you think of this question in the same way as the previous one? (3) Did you consider any aspect of the environment in your response? Alternate wording: I am able to get help as soon as I need it	0.0307	1	Moderator: All right. So the next one is the amount of time it takes to get help when I need it. Do you interpret this any differently? Participant: No. Moderator: No, the same? Participant: Yes, the same. Moderator: Okay. Thought about the same things? Participant: Yep. Moderator: Okay. Participant: Help is always available and it is pretty fast if we need it.
Nurse Integration	Time to get help	The amount of time it takes to get help when I need it - (1) What kinds of situations did you think of? (2) Did you think of this question in the same way as the previous one? (3) Did you consider any aspect of the environment in your response? Alternate wording: I am able to get help as soon as I need it	0.0816	1	Moderator: So the next question is kind of related. So it's about the amount of time it gets help when you need it. So that there was kind of a discrepancy there between your response. Participant: Yeah. Moderator: Will you tell me about that? The discrepancy? Participant: Okay so if it's like something routine say like I was here last night so this morning I needed somebody to help sign insulin …
Nurse Integration	Time to get help	The amount of time it takes to get help when I need it - (1) What kinds of situations did you think of? (2) Did you think of this question in the same way as the previous one? (3) Did you consider any aspect of the environment in your response? Alternate wording: I am able to get help as soon as I need it	0.0663	2	Moderator: So, the next question was kind of related. We asked about the amount of time it takes to get help when you need it. There was kind of a discrepancy between how you respond to this… Participant: Yep, ‘cause I ask. (Laughs.) Right. Because I will call and I’ll say, and I also feel like if I see that there’s something going on with one of my patients and I’m gonna head into the room, I’ll…
Nurse Integration	Time to get help	The amount of time it takes to get help when I need it - (1) What kinds of situations did you think of? (2) Did you think of this question in the same way as the previous one? (3) Did you consider any aspect of the environment in your response? Alternate wording: I am able to get help as soon as I need it	0.0663	2	Moderator: So, in thinking about that, you know, when you need help, were you thinking about urgent situations as well, or more routine situations in that sense? Participant: Um, usually mine, if I need help, it’s usually something urgent and I’m like “Hey I need help.” And I will tell you I’ve never asked for help and not gotten it. So, yeah.
Nurse Integration	Time to get help	The amount of time it takes to get help when I need it - (1) What kinds of situations did you think of? (2) Did you think of this question in the same way as the previous one? (3) Did you consider any aspect of the environment in your response? Alternate wording: I am able to get help as soon as I need it	0.0455	1	Moderator: Alright. The next one's kind of similar. It was the amount of time it takes to get help when I need it. Did you interpret this any differently than the first one? Participant: Not really. I did have an experience while I was still training where I was in kind of an emergency situation and I didn't really, I couldn't get a hold of people on my Vocera and it was kind of a scary situation…
Nurse Integration	Time to get help	The amount of time it takes to get help when I need it - (1) What kinds of situations did you think of? (2) Did you think of this question in the same way as the previous one? (3) Did you consider any aspect of the environment in your response? Alternate wording: I am able to get help as soon as I need it	0.0396	1	Moderator: Okay. Alright, great. The next one is kind of similar. It was the amount of time it takes to get help when I need it. Did you think of the same kinds of situations, or…? Participant: I did, yeah. My first one was my emergent codes and RRTs and those types of things, which is immediate. Moderator: Okay. And, what affects the amount of time it takes for you to get help? Participant: Some…
Nurse Integration	Time to get help	The amount of time it takes to get help when I need it - (1) What kinds of situations did you think of? (2) Did you think of this question in the same way as the previous one? (3) Did you consider any aspect of the environment in your response? Alternate wording: I am able to get help as soon as I need it	0.0911	1	Moderator: Yeah, okay. The next one is kind of similar. It’s the amount of time it takes to get help when I need it. Did you think of this one the same way, or did you interpret it any differently than the first question? Participant: Um, I guess it just kind of depends on what kind of help I’m needing, is how I interpreted it. Whether it’s like help in a patient’s room or help management-wise, I…
Nurse Integration	Time to get help	The amount of time it takes to get help when I need it - (1) What kinds of situations did you think of? (2) Did you think of this question in the same way as the previous one? (3) Did you consider any aspect of the environment in your response? Alternate wording: I am able to get help as soon as I need it	0.0502	1	Moderator: Okay. The next one is kind of similar to that one. It asked the amount of time it takes to get help when I need it. Did you think of this one any differently than the first one? Participant: Not really. It just kind of depends on what you need help with. Like, if you need an insulin check or something, I’m fine with waiting a little bit longer and just do other stuff while I’m in the r…
Nurse Integration	Time to get help	The amount of time it takes to get help when I need it - (1) What kinds of situations did you think of? (2) Did you think of this question in the same way as the previous one? (3) Did you consider any aspect of the environment in your response? Alternate wording: I am able to get help as soon as I need it	0.0627	1	Moderator: Yeah, okay. Then the next one was kind of similar. What is the amount of time it takes to get help when I need it? Do you interpret this the same way or any differently? Participant: A little differently. Probably mainly more like you know we do sometimes have questions and stuff it is trying to figure out who is going to know the best answer or even certain things that we need access …
Nurse Integration	Frequency coworker interaction	The frequency of interactions with my coworkers: (1) What types of interactions did you think of? Topics of communicaiton (patient care, social etc)? (2) What modes of communication did you consider (face-to-face, electronic)? (3) Do you feel that these interactions contribute to whether you feel isolated at work? Alternate wording: I often feel isolated from my coworkers	0.0628	1	Moderator 49:10 So the next one, the next question is about the frequency of interactions with your co workers. So what kind of interactions were you thinking about? Participant 49:20 Not necessarily patient related, more so just like, sitting down. Hey, what's going on? That's what I view is that question. So, Moderator 49:31 So mostly social and not professional? Participant 49:33 Yeah, yeah. M…
Nurse Integration	Frequency coworker interaction	The frequency of interactions with my coworkers: (1) What types of interactions did you think of? Topics of communicaiton (patient care, social etc)? (2) What modes of communication did you consider (face-to-face, electronic)? (3) Do you feel that these interactions contribute to whether you feel isolated at work? Alternate wording: I often feel isolated from my coworkers	0.0400	1	Moderator 30:02 So the next item was about the frequency of interactions with your co workers. So how do you interpret that question? Like, what did you think about like, what interactions did you think about? Participant 30:11 again, day to day, workflow discharges. How the patients are doing overall throughout the day. Moderator 30:22 So you really thought of mainly like, professional interacti…
Nurse Integration	Frequency coworker interaction	The frequency of interactions with my coworkers: (1) What types of interactions did you think of? Topics of communicaiton (patient care, social etc)? (2) What modes of communication did you consider (face-to-face, electronic)? (3) Do you feel that these interactions contribute to whether you feel isolated at work? Alternate wording: I often feel isolated from my coworkers	0.0469	1	Moderator 04:08 So the next question is about the frequency of your interactions with your co workers. So again in that situation, what how did you think about frequency? And how did you think about like, what kind of interactions were you thinking about? Participant 04:19 I think about like, during the breaks that we take throughout the day, like for breakfast, or for lunch, I mean, there's alwa…
Nurse Integration	Frequency coworker interaction	The frequency of interactions with my coworkers: (1) What types of interactions did you think of? Topics of communicaiton (patient care, social etc)? (2) What modes of communication did you consider (face-to-face, electronic)? (3) Do you feel that these interactions contribute to whether you feel isolated at work? Alternate wording: I often feel isolated from my coworkers	0.0908	1	Moderator 33:56 Okay. The next one is the frequency of interactions with my co workers, what type of interactions did you think of, like what topics of communication did you think about talking about patient care or about more social communication? Participant 34:15 Um, it's almost always about the patients all the time. And then there's we just have when the patient are, because I work overnight…
Nurse Integration	Frequency coworker interaction	The frequency of interactions with my coworkers: (1) What types of interactions did you think of? Topics of communicaiton (patient care, social etc)? (2) What modes of communication did you consider (face-to-face, electronic)? (3) Do you feel that these interactions contribute to whether you feel isolated at work? Alternate wording: I often feel isolated from my coworkers	0.0910	1	Moderator 03:27 Okay. Um, so and then the next one on this topic is the frequency of interactions with my co workers. What types of communication did you think of, like topics what? Participant 04:08 I thought kind of similar once you leave the report room you have interaction with. Not that we need to socialize, but I don't feel like it's all very work focus. So we have a lot of new people, I do…
Nurse Integration	Frequency coworker interaction	The frequency of interactions with my coworkers: (1) What types of interactions did you think of? Topics of communicaiton (patient care, social etc)? (2) What modes of communication did you consider (face-to-face, electronic)? (3) Do you feel that these interactions contribute to whether you feel isolated at work? Alternate wording: I often feel isolated from my coworkers	0.1261	1	Moderator 57:27 Okay. Um, and then the last one that's kind of related, the frequency of interactions with my co workers. What kind of interactions did you think about when you were answering this? What kind of topics of communication? Participant 57:42 I wasn't sure what that one meant. That kind of vague to me. Because I felt like that could be outside of work too and inside of work. So I kind …
Nurse Integration	Frequency coworker interaction	The frequency of interactions with my coworkers: (1) What types of interactions did you think of? Topics of communicaiton (patient care, social etc)? (2) What modes of communication did you consider (face-to-face, electronic)? (3) Do you feel that these interactions contribute to whether you feel isolated at work? Alternate wording: I often feel isolated from my coworkers	0.0249	2	Moderator 01:17 The next thing we asked about was the your frequency of interactions with your co workers. So what kind of interactions did you think about answering that? B Participant 01:26 More, I thought about more like downtime interaction, when you kind of have a little bit of time to kind of sit down and chat for a little bit, or whatever, ask questions about a patient like that. F Moderat…
Nurse Integration	Frequency coworker interaction	The frequency of interactions with my coworkers: (1) What types of interactions did you think of? Topics of communicaiton (patient care, social etc)? (2) What modes of communication did you consider (face-to-face, electronic)? (3) Do you feel that these interactions contribute to whether you feel isolated at work? Alternate wording: I often feel isolated from my coworkers	0.0249	2	So like social things, or kind of just, or like chit chat, like not like, B Participant 01:44 correct F Moderator 01:45 Not like professional interactions necessarily, B Participant 01:47 Right F Moderator 01:48 If we were going to ask you about those sorts of things. How would you, would you just phrase it as professional interactions? Or do you have B Participant 01:57 Probably job related inte…
Nurse Integration	Frequency coworker interaction	The frequency of interactions with my coworkers: (1) What types of interactions did you think of? Topics of communicaiton (patient care, social etc)? (2) What modes of communication did you consider (face-to-face, electronic)? (3) Do you feel that these interactions contribute to whether you feel isolated at work? Alternate wording: I often feel isolated from my coworkers	0.0264	3	Moderator 03:29 Thank you. So then the next question, or I guess I should say their items on the survey becaise they're statements, was the frequency of interactions with your coworkers. And you said you're satisfied with that. J Participant 03:40 Yeah F Moderator 03:41 So what kind of interactions did you think about in answering that question? J Participant 03:44 Um, I, I guess this kind of rel…
Nurse Integration	Frequency coworker interaction	The frequency of interactions with my coworkers: (1) What types of interactions did you think of? Topics of communicaiton (patient care, social etc)? (2) What modes of communication did you consider (face-to-face, electronic)? (3) Do you feel that these interactions contribute to whether you feel isolated at work? Alternate wording: I often feel isolated from my coworkers	0.0264	3	J Participant 04:20 Yeah, absolutely. F Moderator 04:21
Nurse Integration	Frequency coworker interaction	The frequency of interactions with my coworkers: (1) What types of interactions did you think of? Topics of communicaiton (patient care, social etc)? (2) What modes of communication did you consider (face-to-face, electronic)? (3) Do you feel that these interactions contribute to whether you feel isolated at work? Alternate wording: I often feel isolated from my coworkers	0.0264	3	So not just like socializing? J Participant 04:22 Right. Yeah. Right. F Moderator 04:24 So would you say you answer that specifically for a profession interaction? J Participant 04:27 Yes. Yeah.
Nurse Integration	Frequency coworker interaction	The frequency of interactions with my coworkers: (1) What types of interactions did you think of? Topics of communicaiton (patient care, social etc)? (2) What modes of communication did you consider (face-to-face, electronic)? (3) Do you feel that these interactions contribute to whether you feel isolated at work? Alternate wording: I often feel isolated from my coworkers	0.0416	2	Yeah. So just like if you have a real high patient load or something like that. So the next thing we asked about was the frequency of interactions with your co workers. So what kind of interactions did you think of in answering that question? K KH 02:24 Um, like being able to actually see people during the night, I know that so I used to work at Main Campus. Um, we're, we like had to position our…
Nurse Integration	Frequency coworker interaction	The frequency of interactions with my coworkers: (1) What types of interactions did you think of? Topics of communicaiton (patient care, social etc)? (2) What modes of communication did you consider (face-to-face, electronic)? (3) Do you feel that these interactions contribute to whether you feel isolated at work? Alternate wording: I often feel isolated from my coworkers	0.0416	2	KH 03:23 Yeah. F Moderator 03:23 So you thought of both of those things? K KH 03:24 Yeah, because it's nice being to actually talk to people, but it's also thought so you will find people when you meet them, like, quicker than usual, you know that there's somebody that's gonna be in the nursery, usually just charting or watching a kid or something like that. F Moderator 03:39 So it's important to…
Nurse Integration	Frequency coworker interaction	The frequency of interactions with my coworkers: (1) What types of interactions did you think of? Topics of communicaiton (patient care, social etc)? (2) What modes of communication did you consider (face-to-face, electronic)? (3) Do you feel that these interactions contribute to whether you feel isolated at work? Alternate wording: I often feel isolated from my coworkers	0.0554	1	Moderator: So the next thing we asked about was the frequency of interactions with your co-workers. So what kind of interactions did you think about in answering that? LC: Well, there is the let’s everybody help move the C-section cart to the bed kind of thing where I see a bunch of people. If the folks are charting outside the rooms, I’m usually aware that they are around, not everybody does tha…
Nurse Integration	Frequency coworker interaction	The frequency of interactions with my coworkers: (1) What types of interactions did you think of? Topics of communicaiton (patient care, social etc)? (2) What modes of communication did you consider (face-to-face, electronic)? (3) Do you feel that these interactions contribute to whether you feel isolated at work? Alternate wording: I often feel isolated from my coworkers	0.0283	2	Moderator 01:47 Um, the next thing we asked about was the frequency of interactions with your co- workers. Can you tell me a little bit about the interactions that you've thought about in answering that? M MF 01:58 Um, interactions, I guess, you know, mainly thinking, you know, in the staff lounge, lunch times, you know, in passing, maybe, things like that. F Moderator 02:15 So you thought more o…
Nurse Integration	Frequency coworker interaction	The frequency of interactions with my coworkers: (1) What types of interactions did you think of? Topics of communicaiton (patient care, social etc)? (2) What modes of communication did you consider (face-to-face, electronic)? (3) Do you feel that these interactions contribute to whether you feel isolated at work? Alternate wording: I often feel isolated from my coworkers	0.0283	2	MF 02:30 Yeah. F Moderator 02:30 And also, if you needed help for something with? M MF 02:33 Right, if somebody may have a question or you know, something that they're not sure of. F Moderator 02:39 So it captured both things.
Nurse Integration	Frequency coworker interaction	The frequency of interactions with my coworkers: (1) What types of interactions did you think of? Topics of communicaiton (patient care, social etc)? (2) What modes of communication did you consider (face-to-face, electronic)? (3) Do you feel that these interactions contribute to whether you feel isolated at work? Alternate wording: I often feel isolated from my coworkers	0.0615	4	Moderator 02:35 Okay. And then the last one in this, this section is the frequency of interactions with my co workers. What types of interactions did you think of, like what topics? B Participant 02:49 I think mostly just getting help from other co workers. My unit's real good. Our night shift works really well together. So that's what I thought of, just everyone being helpful. R Moderator 02:57 …
Nurse Integration	Frequency coworker interaction	The frequency of interactions with my coworkers: (1) What types of interactions did you think of? Topics of communicaiton (patient care, social etc)? (2) What modes of communication did you consider (face-to-face, electronic)? (3) Do you feel that these interactions contribute to whether you feel isolated at work? Alternate wording: I often feel isolated from my coworkers	0.0615	4	Participant 03:21 I don't super often. But I know some people do. R Moderator 03:25 Is that on the wall? M Methodist Interviewer 03:26 Yeah. It's just, it feels almost sometimes redundant. B Participant 03:31 And they're newer too so I just, I feel like we maybe don't utilize them as much as we could. R Moderator 03:37 And where does that go to? Does that go to the, their same? M Methodist Interv…
Nurse Integration	Frequency coworker interaction	The frequency of interactions with my coworkers: (1) What types of interactions did you think of? Topics of communicaiton (patient care, social etc)? (2) What modes of communication did you consider (face-to-face, electronic)? (3) Do you feel that these interactions contribute to whether you feel isolated at work? Alternate wording: I often feel isolated from my coworkers	0.0615	4	So if the patient calls us, we answered on that box. B Participant 03:53 And like, if you can't get there, you can say, oh, I'll be there in a couple minutes and it shuts their light off. M Methodist Interviewer 03:58 That's really what we use it for the most, but you can communicate with each other. B Participant 04:01 I don't use it that often. M Methodist Interviewer 04:04 Yeah. Just curious. …
Nurse Integration	Frequency coworker interaction	The frequency of interactions with my coworkers: (1) What types of interactions did you think of? Topics of communicaiton (patient care, social etc)? (2) What modes of communication did you consider (face-to-face, electronic)? (3) Do you feel that these interactions contribute to whether you feel isolated at work? Alternate wording: I often feel isolated from my coworkers	0.0615	4	Moderator 04:35 Yeah B Participant 04:38 Good. R Moderator 04:40 Then when you're thinking of, of any of these questions about getting help or interacting, did you think about opportunities to learn from your co workers or have them learn from you? No?
Nurse Integration	Frequency coworker interaction	The frequency of interactions with my coworkers: (1) What types of interactions did you think of? Topics of communicaiton (patient care, social etc)? (2) What modes of communication did you consider (face-to-face, electronic)? (3) Do you feel that these interactions contribute to whether you feel isolated at work? Alternate wording: I often feel isolated from my coworkers	0.0356	2	R Moderator 04:18 Okay. The next one is the frequency of interactions with my co workers. What type of interactions did you think of? M Participant 04:30 I mean, we just have like, a lot of teamwork on I think both floors, really. So just in general, like if I need something, or I need help doing something I can, I can always ask, I know, someone will be there to help. R Moderator 04:44 Okay. Did…
Nurse Integration	Frequency coworker interaction	The frequency of interactions with my coworkers: (1) What types of interactions did you think of? Topics of communicaiton (patient care, social etc)? (2) What modes of communication did you consider (face-to-face, electronic)? (3) Do you feel that these interactions contribute to whether you feel isolated at work? Alternate wording: I often feel isolated from my coworkers	0.0356	2	Okay. And did you think about, what was the mode of communication that came to mind? Was it over Vocera? Or face to face? M Participant 05:14 I think it depends on like situation, but Vocera you can always reach them? That's kind of our go to. R Moderator 05:21 You thought about both of those options? Okay. And do you feel like the number of interactions that you have with your co workers contrib…
Nurse Integration	Frequency coworker interaction	The frequency of interactions with my coworkers: (1) What types of interactions did you think of? Topics of communicaiton (patient care, social etc)? (2) What modes of communication did you consider (face-to-face, electronic)? (3) Do you feel that these interactions contribute to whether you feel isolated at work? Alternate wording: I often feel isolated from my coworkers	0.0508	4	R Moderator 04:00 That makes sense. Okay, um, and the next one is the frequency of interactions with my coworkers. What type of interactions did you think of? Like what topics of communication? M Participant 04:14 Um, well, I mean, I would say most commonly, communication is about updating your core on patient status, asking for epidurals, patients that are getting close to delivery, changes and …
Nurse Integration	Frequency coworker interaction	The frequency of interactions with my coworkers: (1) What types of interactions did you think of? Topics of communicaiton (patient care, social etc)? (2) What modes of communication did you consider (face-to-face, electronic)? (3) Do you feel that these interactions contribute to whether you feel isolated at work? Alternate wording: I often feel isolated from my coworkers	0.0508	4	M Participant 04:45 I can't say I thought about it when I answered the question. R Moderator 04:47 Okay. That's okay. And what modes of communication did you think about? Electronically? M Participant 04:56 Verbal R Moderator 04:56 Verbal in person? M Participant 04:58 Yeah, phone, Vocera, or in person. R Moderator 05:01 Okay. Um, and do you feel that these interactions with your co workers or th…
Nurse Integration	Frequency coworker interaction	The frequency of interactions with my coworkers: (1) What types of interactions did you think of? Topics of communicaiton (patient care, social etc)? (2) What modes of communication did you consider (face-to-face, electronic)? (3) Do you feel that these interactions contribute to whether you feel isolated at work? Alternate wording: I often feel isolated from my coworkers	0.0508	4	laid out? Or is it one of those things more so than the other? M Participant 06:06 I think it's probably a combination.
Nurse Integration	Frequency coworker interaction	The frequency of interactions with my coworkers: (1) What types of interactions did you think of? Topics of communicaiton (patient care, social etc)? (2) What modes of communication did you consider (face-to-face, electronic)? (3) Do you feel that these interactions contribute to whether you feel isolated at work? Alternate wording: I often feel isolated from my coworkers	0.0508	4	R Moderator 06:10 And with any of these questions about interactions, or needing help, did you think about opportunities to learn? Have people learn from each other? M Participant 06:24 I don't know. Like in terms of, like, I'm not sure I understand what you're asking. R Moderator 06:32 So do those? Did you? Did those situations come to mind that, like when you're having interactions, or your peo…
Nurse Integration	Frequency coworker interaction	The frequency of interactions with my coworkers: (1) What types of interactions did you think of? Topics of communicaiton (patient care, social etc)? (2) What modes of communication did you consider (face-to-face, electronic)? (3) Do you feel that these interactions contribute to whether you feel isolated at work? Alternate wording: I often feel isolated from my coworkers	0.0406	3	R Moderator 03:10 Great. And the next one is the frequency of interactions with my co workers. So what type of interactions did you think about? T Participant 03:23 I thought about just like, more social interactions, or yeah, and then I thought about, like, the nursery where we're all like doing our own thing, but still like talking with each other. R Moderator 03:38 So the conversation might be…
Nurse Integration	Frequency coworker interaction	The frequency of interactions with my coworkers: (1) What types of interactions did you think of? Topics of communicaiton (patient care, social etc)? (2) What modes of communication did you consider (face-to-face, electronic)? (3) Do you feel that these interactions contribute to whether you feel isolated at work? Alternate wording: I often feel isolated from my coworkers	0.0406	3	T Participant 03:44 Yeah. R Moderator 03:45 But while you're working? T Participant 03:45 But while working. R Moderator 03:46 Okay. All right. And did you think, it sounds like you thought about when you're in the same room, you're talking with people in person. Did you think about electronic interactions, over electronic devices or anything like that or just a face to face? T Participant 04:02 …
Nurse Integration	Frequency coworker interaction	The frequency of interactions with my coworkers: (1) What types of interactions did you think of? Topics of communicaiton (patient care, social etc)? (2) What modes of communication did you consider (face-to-face, electronic)? (3) Do you feel that these interactions contribute to whether you feel isolated at work? Alternate wording: I often feel isolated from my coworkers	0.0406	3	T Participant 05:00 I'm sorry, can you say that again? I'm trying to think about that. R Moderator 05:02 Did you think about opportunities to learn from each other? T Participant 05:07 Yes. I mean, even just like I said, like doing an assessment on a baby that, you know, has a heart murmur. And I know that nurse hasn't heard one before, or is a new student or whatever, grab them, and let them lis…
Nurse Integration	Frequency coworker interaction	The frequency of interactions with my coworkers: (1) What types of interactions did you think of? Topics of communicaiton (patient care, social etc)? (2) What modes of communication did you consider (face-to-face, electronic)? (3) Do you feel that these interactions contribute to whether you feel isolated at work? Alternate wording: I often feel isolated from my coworkers	0.0509	1	Moderator: The next thing we asked you about was the frequency of interactions with your co-workers. Can you tell me about what kind of interactions did you think of, like some examples? AW: Like the frequency? Moderator: Yeah, the interaction, what kind of interactions? AW: So usually nurses come up to me if they have questions about like new orders, anything about a patient that they might not …
Nurse Integration	Frequency coworker interaction	The frequency of interactions with my coworkers: (1) What types of interactions did you think of? Topics of communicaiton (patient care, social etc)? (2) What modes of communication did you consider (face-to-face, electronic)? (3) Do you feel that these interactions contribute to whether you feel isolated at work? Alternate wording: I often feel isolated from my coworkers	0.0236	2	F Moderator 01:51 Ok, great. The next thing we asked about is the frequency of interactions with your co workers. So what kind of interactions did you think about in answering that question? B BM 02:01 Talking to the nurses at the beginning of a shift. And then as needed throughout the shift, if the detail for how they're doing? Sometimes I'm really busy, sometimes others are really busy. So just…
Nurse Integration	Frequency coworker interaction	The frequency of interactions with my coworkers: (1) What types of interactions did you think of? Topics of communicaiton (patient care, social etc)? (2) What modes of communication did you consider (face-to-face, electronic)? (3) Do you feel that these interactions contribute to whether you feel isolated at work? Alternate wording: I often feel isolated from my coworkers	0.0236	2	F Moderator 02:18 So did you think about mostly professional interactions then at this time or...? B BM 02:23 Yeah, related to the job. Yes. F Moderator 02:24 Related to the job? B BM 02:25 Yeah. F Moderator 02:26 And would you prefer if there were more or less interactions? B BM 02:32 I think I'm satisfied with the amount of interactions I get. Yeah.
Nurse Integration	Frequency coworker interaction	The frequency of interactions with my coworkers: (1) What types of interactions did you think of? Topics of communicaiton (patient care, social etc)? (2) What modes of communication did you consider (face-to-face, electronic)? (3) Do you feel that these interactions contribute to whether you feel isolated at work? Alternate wording: I often feel isolated from my coworkers	0.0270	2	F Moderator 02:53 So the next question was about the frequency of interactions with your co workers. Can you tell me about how you thought about that question in terms of what kind of interactions did you think of? R RC 03:05 Usually passing in the hall or meeting at the omnicell to get out meds. F Moderator 03:09 So did you think about professional interactions or social interactions or both? R …
Nurse Integration	Frequency coworker interaction	The frequency of interactions with my coworkers: (1) What types of interactions did you think of? Topics of communicaiton (patient care, social etc)? (2) What modes of communication did you consider (face-to-face, electronic)? (3) Do you feel that these interactions contribute to whether you feel isolated at work? Alternate wording: I often feel isolated from my coworkers	0.0270	2	give this med or not give this med. F Moderator 03:44 So do you feel isolated? R RC 03:46 No, not isolated. It's just it's, it's a, it's a busy floor, you know, F Moderator 03:52 Just people are busy. R RC 03:53 Yeah. F Moderator 03:53 And like, they're with patients. R RC 03:56 Um hm.
Nurse Integration	Frequency coworker interaction	The frequency of interactions with my coworkers: (1) What types of interactions did you think of? Topics of communicaiton (patient care, social etc)? (2) What modes of communication did you consider (face-to-face, electronic)? (3) Do you feel that these interactions contribute to whether you feel isolated at work? Alternate wording: I often feel isolated from my coworkers	0.0321	1	Moderator: Okay. The next thing we asked about was the frequency of interactions with your co‐workers. Could you tell me a little bit about how you interpreted that? Like what kind of interactions did you think of? SR: Well, conversations about patients. Then also more social interactions you know. And both of those were fine. I mean, I feel like we have enough time to speak about both of those t…
Nurse Integration	Frequency coworker interaction	The frequency of interactions with my coworkers: (1) What types of interactions did you think of? Topics of communicaiton (patient care, social etc)? (2) What modes of communication did you consider (face-to-face, electronic)? (3) Do you feel that these interactions contribute to whether you feel isolated at work? Alternate wording: I often feel isolated from my coworkers	0.0204	2	F Moderator 02:16 So the next thing we asked you about was your frequency of interactions with your coworkers. So could you tell me about like how you interpreted the like interactions? Like what kind of interactions did you think of? T TR 02:28 Like working interactions and you know, how you interact together. Like the nurse/aid relationship and things like that. And I'm, I'm mostly satisfied wi…
Nurse Integration	Frequency coworker interaction	The frequency of interactions with my coworkers: (1) What types of interactions did you think of? Topics of communicaiton (patient care, social etc)? (2) What modes of communication did you consider (face-to-face, electronic)? (3) Do you feel that these interactions contribute to whether you feel isolated at work? Alternate wording: I often feel isolated from my coworkers	0.0204	2	Okay. And not so much like social interactions or chit chat. T TR 02:50 Maybe a little bit because, you know, you can't help but get close to people you work with for years, you know, but I try to keep, you know, my job as number one priority.
Nurse Integration	Frequency coworker interaction	The frequency of interactions with my coworkers: (1) What types of interactions did you think of? Topics of communicaiton (patient care, social etc)? (2) What modes of communication did you consider (face-to-face, electronic)? (3) Do you feel that these interactions contribute to whether you feel isolated at work? Alternate wording: I often feel isolated from my coworkers	0.0344	5	R Moderator 03:40 That makes sense. Okay. And then the next question is the frequency of interactions with my co workers. What type of interactions did you think of, like what kind of topics of conversation?
Nurse Integration	Frequency coworker interaction	The frequency of interactions with my coworkers: (1) What types of interactions did you think of? Topics of communicaiton (patient care, social etc)? (2) What modes of communication did you consider (face-to-face, electronic)? (3) Do you feel that these interactions contribute to whether you feel isolated at work? Alternate wording: I often feel isolated from my coworkers	0.0344	5	E Participant 03:55 Just daily conversations. How are they doing? When the last time they were here? Usually, it's like the first question, just in case like they've had the same group or, or just getting to know them, that type of thing. R Moderator 04:08 Did you think more about aspects of work or conversations that are more social? E Participant 04:18 A mixture of both R Moderator 04:20 Mixtur…
Nurse Integration	Frequency coworker interaction	The frequency of interactions with my coworkers: (1) What types of interactions did you think of? Topics of communicaiton (patient care, social etc)? (2) What modes of communication did you consider (face-to-face, electronic)? (3) Do you feel that these interactions contribute to whether you feel isolated at work? Alternate wording: I often feel isolated from my coworkers	0.0344	5	R Moderator 04:44 Okay. Um, do you feel like these, the amount that you interact with your co workers contributes to your feelings of either being isolated or not feeling isolated at work? E Participant 05:02 I mean, not really. I think everybody on the floor is just, everybody just like interacts with everybody. That kind of thing. No one really is isolated. R Moderator 05:13 Okay. Yeah. Do you …
Nurse Integration	Frequency coworker interaction	The frequency of interactions with my coworkers: (1) What types of interactions did you think of? Topics of communicaiton (patient care, social etc)? (2) What modes of communication did you consider (face-to-face, electronic)? (3) Do you feel that these interactions contribute to whether you feel isolated at work? Alternate wording: I often feel isolated from my coworkers	0.0344	5	E Participant 05:39 Yeah, I was just being in nursing school. And like, I like to sit back and also watch things happening, too. So just listening in to like their conversations and learning, like, the more nursing aspect of it, versus just the aid aspect of what I thought. It's also, like, that's really helped me in my job, too, is just like noticing things that I never would have noticed. And t…
Nurse Integration	Frequency coworker interaction	The frequency of interactions with my coworkers: (1) What types of interactions did you think of? Topics of communicaiton (patient care, social etc)? (2) What modes of communication did you consider (face-to-face, electronic)? (3) Do you feel that these interactions contribute to whether you feel isolated at work? Alternate wording: I often feel isolated from my coworkers	0.0344	5	happened, and that kind of thing have helped, too.
Nurse Integration	Frequency coworker interaction	The frequency of interactions with my coworkers: (1) What types of interactions did you think of? Topics of communicaiton (patient care, social etc)? (2) What modes of communication did you consider (face-to-face, electronic)? (3) Do you feel that these interactions contribute to whether you feel isolated at work? Alternate wording: I often feel isolated from my coworkers	0.0635	1	RR: No, ok. The next one is the frequency of interactions with my co-workers. What type of interactions came to mind? LC: Well, like we’re all mostly friends on Facebook. We try and do stuff outside of work together. Doesn’t happen all the time, but we try and do stuff occasionally. We get along really well. RR: So it sounds like those are more social interactions. LC: Right. RR: Ok. Did you thin…
Nurse Integration	Frequency coworker interaction	The frequency of interactions with my coworkers: (1) What types of interactions did you think of? Topics of communicaiton (patient care, social etc)? (2) What modes of communication did you consider (face-to-face, electronic)? (3) Do you feel that these interactions contribute to whether you feel isolated at work? Alternate wording: I often feel isolated from my coworkers	0.1408	1	Moderator: Yeah. Okay. And the next one is the frequency of interactions with my co-workers. What type of interactions came to mind? Participant: Interactions for helping, I would say like assisting each other. Also, general shooting the breeze kind of, I guess, interaction. Moderator: More social. Participant: Yeah. Yeah. Moderator: Okay, and… Participant: I would say that the layout definitely …
Nurse Integration	Frequency coworker interaction	The frequency of interactions with my coworkers: (1) What types of interactions did you think of? Topics of communicaiton (patient care, social etc)? (2) What modes of communication did you consider (face-to-face, electronic)? (3) Do you feel that these interactions contribute to whether you feel isolated at work? Alternate wording: I often feel isolated from my coworkers	0.0146	2	F Moderator 03:09 Yeah, got it. So we asked you about the frequency of interactions with your co workers. So what kind of interactions did you think of when you answer that question? A AH 03:22 I guess just like, day to day, just how much I interact with coworkers, like in the hallways or yeah. F Moderator 03:32 So did you think about like professional interactions or social interactions or both?…
Nurse Integration	Frequency coworker interaction	The frequency of interactions with my coworkers: (1) What types of interactions did you think of? Topics of communicaiton (patient care, social etc)? (2) What modes of communication did you consider (face-to-face, electronic)? (3) Do you feel that these interactions contribute to whether you feel isolated at work? Alternate wording: I often feel isolated from my coworkers	0.0146	2	thing? A AH 03:45 Yeah.
Nurse Integration	Frequency coworker interaction	The frequency of interactions with my coworkers: (1) What types of interactions did you think of? Topics of communicaiton (patient care, social etc)? (2) What modes of communication did you consider (face-to-face, electronic)? (3) Do you feel that these interactions contribute to whether you feel isolated at work? Alternate wording: I often feel isolated from my coworkers	0.0434	4	F Moderator 01:40
Nurse Integration	Frequency coworker interaction	The frequency of interactions with my coworkers: (1) What types of interactions did you think of? Topics of communicaiton (patient care, social etc)? (2) What modes of communication did you consider (face-to-face, electronic)? (3) Do you feel that these interactions contribute to whether you feel isolated at work? Alternate wording: I often feel isolated from my coworkers	0.0434	4	Yeah. So we asked you about the frequency of your interactions with your co workers. Could you tell me how you interpreted that? Like, what kind of interactions did you think about? A AN 01:50 Just any type. I would like, help walking by aids, charge nurse, nursery. F Moderator 01:59 So did you think about mostly like professional interactions? A AN 02:02 Yeah. F Moderator 02:03 So not so much li…
Nurse Integration	Frequency coworker interaction	The frequency of interactions with my coworkers: (1) What types of interactions did you think of? Topics of communicaiton (patient care, social etc)? (2) What modes of communication did you consider (face-to-face, electronic)? (3) Do you feel that these interactions contribute to whether you feel isolated at work? Alternate wording: I often feel isolated from my coworkers	0.0434	4	A AN 02:25 I guess, kind of, but I, like I said, I... F Moderator 02:29 You're very satisfied with that. A AN 02:30 Yeah. F Moderator 02:30 So you don't feel isolated? A AN 02:31 No, no. Sometimes, I like my little corner. F Moderator 02:40 Some people say that, like the frequency of interaction with a co worker is... A AN 02:43 Not enough. And they feel like they're alone. F Moderator 02:46 Or t…
Nurse Integration	Frequency coworker interaction	The frequency of interactions with my coworkers: (1) What types of interactions did you think of? Topics of communicaiton (patient care, social etc)? (2) What modes of communication did you consider (face-to-face, electronic)? (3) Do you feel that these interactions contribute to whether you feel isolated at work? Alternate wording: I often feel isolated from my coworkers	0.0434	4	A AN 02:53 Yeah.
Nurse Integration	Frequency coworker interaction	The frequency of interactions with my coworkers: (1) What types of interactions did you think of? Topics of communicaiton (patient care, social etc)? (2) What modes of communication did you consider (face-to-face, electronic)? (3) Do you feel that these interactions contribute to whether you feel isolated at work? Alternate wording: I often feel isolated from my coworkers	0.0692	4	F Moderator 02:48 So the next thing we asked you about was the frequency of interactions with your co workers. So what kind of interactions did you think about? J JC 02:56 I mean, I don't know if it's just because I work at night and there's a lot less people on the floor. I mean, I guess in my past jobs, I've always worked during the day. And there's always people around, there's always interact…
Nurse Integration	Frequency coworker interaction	The frequency of interactions with my coworkers: (1) What types of interactions did you think of? Topics of communicaiton (patient care, social etc)? (2) What modes of communication did you consider (face-to-face, electronic)? (3) Do you feel that these interactions contribute to whether you feel isolated at work? Alternate wording: I often feel isolated from my coworkers	0.0692	4	J JC 03:30 So, I mean, you see them and like, if, if there's someone I wanted to go talk to, like, when I kind of have downtime, I can always go talk to them or socialize with them. But it's like, you just, you don't sit together. So like you don't see them and you don't kind of even know what's going on throughout the entire shift. F Moderator 03:48 So do you feel isolated? J JC 03:50 A little b…
Nurse Integration	Frequency coworker interaction	The frequency of interactions with my coworkers: (1) What types of interactions did you think of? Topics of communicaiton (patient care, social etc)? (2) What modes of communication did you consider (face-to-face, electronic)? (3) Do you feel that these interactions contribute to whether you feel isolated at work? Alternate wording: I often feel isolated from my coworkers	0.0692	4	central nursing station where you could see almost all the rooms and the other side, there was a central nursing station where you can almost see all the rooms. So it was kind of nice that you had all your people you knew kind of who was busy, who wasn't. You could kind of keep a close eye on all of your patients.
Nurse Integration	Frequency coworker interaction	The frequency of interactions with my coworkers: (1) What types of interactions did you think of? Topics of communicaiton (patient care, social etc)? (2) What modes of communication did you consider (face-to-face, electronic)? (3) Do you feel that these interactions contribute to whether you feel isolated at work? Alternate wording: I often feel isolated from my coworkers	0.0692	4	F Moderator 05:06 Did that other hospital, did they have all single patient rooms? J JC 05:10 Yes. F Moderator 05:11 So it was just a different design of like the nurse stations? J JC 05:13 Yes. Creighton had some double rooms, but they did not utilize them as double rooms at that time.
Nurse Integration	Frequency coworker interaction	The frequency of interactions with my coworkers: (1) What types of interactions did you think of? Topics of communicaiton (patient care, social etc)? (2) What modes of communication did you consider (face-to-face, electronic)? (3) Do you feel that these interactions contribute to whether you feel isolated at work? Alternate wording: I often feel isolated from my coworkers	0.0436	1	Moderator: So we asked you about the frequency of interactions with your co-workers. Could you tell me what you thought of, like after reading interactions? Like what interactions did you think about? KS: Again, it always seems like there is somebody close you know, that if you need to grab or whatever. We always are, like we work in the nursery together at nights. There’s a lot of babies in ther…
Nurse Integration	Frequency coworker interaction	The frequency of interactions with my coworkers: (1) What types of interactions did you think of? Topics of communicaiton (patient care, social etc)? (2) What modes of communication did you consider (face-to-face, electronic)? (3) Do you feel that these interactions contribute to whether you feel isolated at work? Alternate wording: I often feel isolated from my coworkers	0.0329	2	F Moderator 03:12 Yeah. You said you were really satisfied with that so that's great. So the next thing we asked you about was the frequency of interactions with your co workers. Could you tell me a little bit about what you thought about when you read the term interactions? Like what kind of interactions did you think of? S SP 03:29 Lots of like, co workers, you know, we'll bounce things off eac…
Nurse Integration	Frequency coworker interaction	The frequency of interactions with my coworkers: (1) What types of interactions did you think of? Topics of communicaiton (patient care, social etc)? (2) What modes of communication did you consider (face-to-face, electronic)? (3) Do you feel that these interactions contribute to whether you feel isolated at work? Alternate wording: I often feel isolated from my coworkers	0.0329	2	F Moderator 04:21 So when we asked about the interactions with your co workers, you thought mainly about professional interactions? S SP 04:27 Yeah. F Moderator 04:28 Yeah, okay. So like, not so much about like socializing or anything like that, or is that I mean did you think about that too? S SP 04:35 That, that goes on too. Like, you know what I mean? F Moderator 04:38 Sure. Like it's all mixe…
Nurse Integration	Frequency coworker interaction	The frequency of interactions with my coworkers: (1) What types of interactions did you think of? Topics of communicaiton (patient care, social etc)? (2) What modes of communication did you consider (face-to-face, electronic)? (3) Do you feel that these interactions contribute to whether you feel isolated at work? Alternate wording: I often feel isolated from my coworkers	0.1441	1	Moderator: The next one is the frequency of interactions with my co-workers. What kind of interactions did you think of? Participant: I guess I just think it's fine. Like I don't… Moderator: Yeah. Participant: Feel like I need to interact more or less with them. I just… Moderator: Okay. Participant: Plan as part of day to day interactions I guess. Moderator: Did you think of, did you think about …
Nurse Integration	Frequency coworker interaction	The frequency of interactions with my coworkers: (1) What types of interactions did you think of? Topics of communicaiton (patient care, social etc)? (2) What modes of communication did you consider (face-to-face, electronic)? (3) Do you feel that these interactions contribute to whether you feel isolated at work? Alternate wording: I often feel isolated from my coworkers	0.0744	1	Moderator: Yeah. Alright. The next one is the frequency of interactions with my co-workers. What type of interactions did you think about? Participant: I was thinking more so like when you're charting or you know, when you're not as busy, where you actually get to, you know, if you talk to them or whatever, because a lot of times if you're busy going in your rooms you really don't. Moderator: Yea…
Nurse Integration	Frequency coworker interaction	The frequency of interactions with my coworkers: (1) What types of interactions did you think of? Topics of communicaiton (patient care, social etc)? (2) What modes of communication did you consider (face-to-face, electronic)? (3) Do you feel that these interactions contribute to whether you feel isolated at work? Alternate wording: I often feel isolated from my coworkers	0.0798	1	Moderator: Okay. The next one is the frequency of interactions with my coworkers. What types of interactions came to mind when you read this? Participant: I just feel like, at least on night shift a lot in the nursery, we interact a lot. So, like if we have some downtime, we all go in there to help the nursery nurse, especially if it’s really full, and just kind of relax a little bit, too, and ta…
Nurse Integration	Frequency coworker interaction	The frequency of interactions with my coworkers: (1) What types of interactions did you think of? Topics of communicaiton (patient care, social etc)? (2) What modes of communication did you consider (face-to-face, electronic)? (3) Do you feel that these interactions contribute to whether you feel isolated at work? Alternate wording: I often feel isolated from my coworkers	0.0395	1	Moderator: So the next thing I asked you about was the frequency of interactions with your coworkers. Could you tell me what kind of interactions you thought of? Participant: I thought of interactions just like talking. I thought of interactions like asking for help with patients or interactions with patients with my coworkers. I don't know I guess I thought about the whole shit I guess. Moderato…
Nurse Integration	Frequency coworker interaction	The frequency of interactions with my coworkers: (1) What types of interactions did you think of? Topics of communicaiton (patient care, social etc)? (2) What modes of communication did you consider (face-to-face, electronic)? (3) Do you feel that these interactions contribute to whether you feel isolated at work? Alternate wording: I often feel isolated from my coworkers	0.0459	1	Moderator: Okay. So we asked you about the frequency of interactions with your coworkers. Could you tell me how, like how you interpreted interactions? Like what kind of things did you think about? Participant: I guess I don't know. That is a good question. I guess like my interactions. Like being able to like work with them like closely but not like in like a stressed like manner. Moderator: I k…
Nurse Integration	Frequency coworker interaction	The frequency of interactions with my coworkers: (1) What types of interactions did you think of? Topics of communicaiton (patient care, social etc)? (2) What modes of communication did you consider (face-to-face, electronic)? (3) Do you feel that these interactions contribute to whether you feel isolated at work? Alternate wording: I often feel isolated from my coworkers	0.0395	1	Moderator: So, like peers? Okay, great. So, the next question was about the frequency of interactions with your coworkers. Could you tell me a little bit about what kind of interactions you thought about? Participant: Um, just day-to-day stuff. Turns, helping with meds, um…I don't know. I mean, I interact with my coworkers a lot, like I said, because I’m charge nurse, so somebody’s always calling…
Nurse Integration	Frequency coworker interaction	The frequency of interactions with my coworkers: (1) What types of interactions did you think of? Topics of communicaiton (patient care, social etc)? (2) What modes of communication did you consider (face-to-face, electronic)? (3) Do you feel that these interactions contribute to whether you feel isolated at work? Alternate wording: I often feel isolated from my coworkers	0.0917	1	The next one is the frequency of interactions with my coworkers, and what kind of interactions did you think about? Participant: Like just day-to-day things, or…? Moderator: Well, yeah. Is that what you thought of? Participant: Oh. Well, to me, like when I think about interactions, I just kind of think about the social aspect of like working on the floor and being able to, like, go talk to my cow…
Nurse Integration	Frequency coworker interaction	The frequency of interactions with my coworkers: (1) What types of interactions did you think of? Topics of communicaiton (patient care, social etc)? (2) What modes of communication did you consider (face-to-face, electronic)? (3) Do you feel that these interactions contribute to whether you feel isolated at work? Alternate wording: I often feel isolated from my coworkers	0.1140	1	Moderator: Okay. I think that’s it on that one. So, the next one is the frequency of interactions with my coworkers. What types of interactions did you think of? Participant: As far as just, I don’t want to say gossiping but, just learning about… Moderator: Social? Participant: …social interactions, you know. You’re kind of confined to your pod, so whoever is working there that day is, you know, …
Nurse Integration	Frequency coworker interaction	The frequency of interactions with my coworkers: (1) What types of interactions did you think of? Topics of communicaiton (patient care, social etc)? (2) What modes of communication did you consider (face-to-face, electronic)? (3) Do you feel that these interactions contribute to whether you feel isolated at work? Alternate wording: I often feel isolated from my coworkers	0.0878	1	Moderator: Okay. Next one is the frequency of interactions with my coworkers. What kind of interactions did you think about? Participant: I mean everything from help answer call lights to help you know feeding the babies in the nursery to you know watching call lights while you take a break or anything like that. Moderator: Okay. Did you think about more social interactions at all or all work rel…
Nurse Integration	Frequency coworker interaction	The frequency of interactions with my coworkers: (1) What types of interactions did you think of? Topics of communicaiton (patient care, social etc)? (2) What modes of communication did you consider (face-to-face, electronic)? (3) Do you feel that these interactions contribute to whether you feel isolated at work? Alternate wording: I often feel isolated from my coworkers	0.0416	1	Moderator: So we asked you about the frequency of interactions with your coworkers. So when you read that question how did you interpret interactions? Like what kind of interactions did you think about? Participant: Just the every day to day interactions you know, getting to sit and chow with each other while we're charting or interacting over patient care asking questions if I need help or I nee…
Nurse Integration	Frequency coworker interaction	The frequency of interactions with my coworkers: (1) What types of interactions did you think of? Topics of communicaiton (patient care, social etc)? (2) What modes of communication did you consider (face-to-face, electronic)? (3) Do you feel that these interactions contribute to whether you feel isolated at work? Alternate wording: I often feel isolated from my coworkers	0.0674	1	Moderator: Do you not see each other very often? Participant: No. Moderator: That’s the next question, actually, was the frequency of interaction with your coworkers. But you’re pretty satisfied with that, that you don’t see each other very often? Participant: Well, that’s because we’re really busy and I’m okay with that. I’m not, I just gonna, I’m just here to do my job. Moderator: So, in thinki…
Nurse Integration	Frequency coworker interaction	The frequency of interactions with my coworkers: (1) What types of interactions did you think of? Topics of communicaiton (patient care, social etc)? (2) What modes of communication did you consider (face-to-face, electronic)? (3) Do you feel that these interactions contribute to whether you feel isolated at work? Alternate wording: I often feel isolated from my coworkers	0.1019	1	Moderator: Okay. Alright, and then the next one is the frequency of interactions in between co-workers. So, what kind of interactions came to mind when you read this? Participant: When you said frequency, do you mean like how often we talk to each other or like? Moderator: Yeah, I mean, that's kind of… Participant: That's how I was kind of… Moderator: That's sort of what we're trying to figure ou…
Nurse Integration	Frequency coworker interaction	The frequency of interactions with my coworkers: (1) What types of interactions did you think of? Topics of communicaiton (patient care, social etc)? (2) What modes of communication did you consider (face-to-face, electronic)? (3) Do you feel that these interactions contribute to whether you feel isolated at work? Alternate wording: I often feel isolated from my coworkers	0.0528	1	Moderator: Okay. The next one is the frequency of interactions with my coworkers. What kind of interactions did you think about? Participant: I thought about both professional and not professional. Like, I thought about how often I ask, like my coworkers next to me, like how’s life? What do you need help with today? That type of thing. But also, like, our unit always does things on a weekly basis…
Nurse Integration	Frequency coworker interaction	The frequency of interactions with my coworkers: (1) What types of interactions did you think of? Topics of communicaiton (patient care, social etc)? (2) What modes of communication did you consider (face-to-face, electronic)? (3) Do you feel that these interactions contribute to whether you feel isolated at work? Alternate wording: I often feel isolated from my coworkers	0.0799	1	Moderator: Okay. Alright. The next one is the frequency of interactions with my coworkers. What kind of interactions did you think about? Participant: Just on nights in general, you, we have you know, less patient interaction because they are sleeping. So, with night shift, you know, if you’re ever needing assistance with something or have questions, that’s pretty easy to find other coworkers and…
Nurse Integration	Frequency coworker interaction	The frequency of interactions with my coworkers: (1) What types of interactions did you think of? Topics of communicaiton (patient care, social etc)? (2) What modes of communication did you consider (face-to-face, electronic)? (3) Do you feel that these interactions contribute to whether you feel isolated at work? Alternate wording: I often feel isolated from my coworkers	0.0359	1	Moderator: Okay. The next one asked the frequency of interactions with your coworkers. Can you tell us what type of interactions you thought about? Participant: For interactions, I was just thinking like asking if they are okay type of thing. Most of the time when I see my coworkers it is in the hallway or like by the medication machine. I was thinking more like that. Like, if it is a really busy…
Nurse Integration	Frequency coworker interaction	The frequency of interactions with my coworkers: (1) What types of interactions did you think of? Topics of communicaiton (patient care, social etc)? (2) What modes of communication did you consider (face-to-face, electronic)? (3) Do you feel that these interactions contribute to whether you feel isolated at work? Alternate wording: I often feel isolated from my coworkers	0.0614	1	Moderator: Okay. So for this one you were thinking more about your interactions with the floor nurses where the first one was with your IV team is that true? Participant: Yes. Moderator: Okay. All right and then the next one was the frequency of interactions with my coworkers. What kind of interactions did you think about? Participant: I mean just really honestly because we are all in the same of…
Efficiency		(1) The amount I walk during my shift (2) The amount of time I spend charting (3) Access to the informatio I need to effectively care for my patients (4) Availability of supplies that I need (5) My ability to visually monitor patients without disturbing them	0.3687	10	Moderator 50:14 Okay. So the next question is about the amount of time you walk during your shift. So what did you think about in answering that question? Like? I know, walking is part of the job, which I'm sure you know, but kind of what sorts of walking did you think about like, just how, just doing... Participant 50:36 All of it. Moderator 50:36 All of it. Yeah. Participant 50:38 All of it. So…
Efficiency		(1) The amount I walk during my shift (2) The amount of time I spend charting (3) Access to the informatio I need to effectively care for my patients (4) Availability of supplies that I need (5) My ability to visually monitor patients without disturbing them	0.3687	10	Okay. So the next question is about the amount of time you walk during your shift. So what did you think about in answering that question? Like? I know, walking is part of the job, which I'm sure you know, but kind of what sorts of walking did you think about like, just how, just doing... Participant 50:36 All of it. Moderator 50:36 All of it. Yeah. Participant 50:38 All of it. So whether, you kn…
Efficiency		(1) The amount I walk during my shift (2) The amount of time I spend charting (3) Access to the informatio I need to effectively care for my patients (4) Availability of supplies that I need (5) My ability to visually monitor patients without disturbing them	0.3687	10	Moderator 51:58 So the next item on survey was about the amount of time you spend charting. So you're somewhat satisfied with that. So what kind of like what did you think about in answering that question? Participant 52:10 I'm pretty comfortable charting pretty quick now, you know. I remember what it was a struggle, I was that person who would always be there later. But now the further I've been…
Efficiency		(1) The amount I walk during my shift (2) The amount of time I spend charting (3) Access to the informatio I need to effectively care for my patients (4) Availability of supplies that I need (5) My ability to visually monitor patients without disturbing them	0.3687	10	So the next item on survey was about the amount of time you spend charting. So you're somewhat satisfied with that. So what kind of like what did you think about in answering that question? Participant 52:10 I'm pretty comfortable charting pretty quick now, you know. I remember what it was a struggle, I was that person who would always be there later. But now the further I've been along, now I'm …
Efficiency		(1) The amount I walk during my shift (2) The amount of time I spend charting (3) Access to the informatio I need to effectively care for my patients (4) Availability of supplies that I need (5) My ability to visually monitor patients without disturbing them	0.3687	10	Moderator 52:43 And then the next question is the access that there, the next item or the statement on the survey is the access to information I need to effectively care for my patients. So how did you interpret information? Like what kind of information were you thinking of? Participant 52:59 Valuable me, you know, maybe their physical therapy notes, how they'd do yesterday, if I didn't get a go…
Efficiency		(1) The amount I walk during my shift (2) The amount of time I spend charting (3) Access to the informatio I need to effectively care for my patients (4) Availability of supplies that I need (5) My ability to visually monitor patients without disturbing them	0.3687	10	And then the next question is the access that there, the next item or the statement on the survey is the access to information I need to effectively care for my patients. So how did you interpret information? Like what kind of information were you thinking of? Participant 52:59 Valuable me, you know, maybe their physical therapy notes, how they'd do yesterday, if I didn't get a good report as far…
Efficiency		(1) The amount I walk during my shift (2) The amount of time I spend charting (3) Access to the informatio I need to effectively care for my patients (4) Availability of supplies that I need (5) My ability to visually monitor patients without disturbing them	0.3687	10	Moderator 53:42 How easy it is. Okay. So the next item is the availability of supplies that I need. So what did you think about in answer answering that when you, as far as like availability and supplies? Did you think about where things were? Or if you have them or, what, what was going through your head there? Participant 54:03 Where things are. Moderator 54:04 Where things are? Participant 54:…
Efficiency		(1) The amount I walk during my shift (2) The amount of time I spend charting (3) Access to the informatio I need to effectively care for my patients (4) Availability of supplies that I need (5) My ability to visually monitor patients without disturbing them	0.3687	10	How easy it is. Okay. So the next item is the availability of supplies that I need. So what did you think about in answer answering that when you, as far as like availability and supplies? Did you think about where things were? Or if you have them or, what, what was going through your head there? Participant 54:03 Where things are. Moderator 54:04 Where things are? Participant 54:05 Yeah, I know …
Efficiency		(1) The amount I walk during my shift (2) The amount of time I spend charting (3) Access to the informatio I need to effectively care for my patients (4) Availability of supplies that I need (5) My ability to visually monitor patients without disturbing them	0.3687	10	Moderator 55:09 So the next item is my ability to visually monitor patients without disturbing them. So you said you're satisfied with that. So I want to ask you a couple things about that. One is, is that important to you to be able to visually monitor your patients without disturbing them? Participant 55:24 Yeah. I mean, yeah. I appreciate my space. I'm sure other people appreciate their space.…
Efficiency		(1) The amount I walk during my shift (2) The amount of time I spend charting (3) Access to the informatio I need to effectively care for my patients (4) Availability of supplies that I need (5) My ability to visually monitor patients without disturbing them	0.3687	10	Moderator 55:09 So the next item is my ability to visually monitor patients without disturbing them. So you said you're satisfied with that. So I want to ask you a couple things about that. One is, is that important to you to be able to visually monitor your patients without disturbing them? Participant 55:24 Yeah. I mean, yeah. I appreciate my space. I'm sure other people appreciate their space.…
Efficiency		(1) The amount I walk during my shift (2) The amount of time I spend charting (3) Access to the informatio I need to effectively care for my patients (4) Availability of supplies that I need (5) My ability to visually monitor patients without disturbing them	0.4609	9	Moderator 30:02 So the next item was about the frequency of interactions with your co workers. So how do you interpret that question? Like, what did you think about like, what interactions did you think about? Participant 30:11 again, day to day, workflow discharges. How the patients are doing overall throughout the day. Moderator 30:22 So you really thought of mainly like, professional interacti…
Efficiency		(1) The amount I walk during my shift (2) The amount of time I spend charting (3) Access to the informatio I need to effectively care for my patients (4) Availability of supplies that I need (5) My ability to visually monitor patients without disturbing them	0.4609	9	And then the amount that you walk during your shift, like what went into, like what did you think about like, when you were trying to, like, kind of calculate that in your head? Participant 31:04 Just walking the floor. I don't know. Yeah, just general walking the floor. Moderator 31:09 So was that just, so when you were thinking about that were you thinking about how big the floor is? Or more of…
Efficiency		(1) The amount I walk during my shift (2) The amount of time I spend charting (3) Access to the informatio I need to effectively care for my patients (4) Availability of supplies that I need (5) My ability to visually monitor patients without disturbing them	0.4609	9	Moderator 32:00 The next item on the survey was the amount of time you spend charting. So you're somewhat dissatisfied with that. So what kind of what kind of things do you think about? Participant 32:09 So I think about, working as charge, shen I'm on the floor, now, it's more difficult. I don't have like the same type of flow that I used to where I would have like a set kind of routine. Now I g…
Efficiency		(1) The amount I walk during my shift (2) The amount of time I spend charting (3) Access to the informatio I need to effectively care for my patients (4) Availability of supplies that I need (5) My ability to visually monitor patients without disturbing them	0.4609	9	Moderator 34:16 So the next question was about the access to the information you need to effectively care for your patients. So you felt somewhat satisfied with that. So what kind of, what kind of information did you think about? Participant 34:28 The access to the information I need? Moderator 34:30 Yeah, how did you interpret that question? Participant 34:32 Okay, say the question one more time…
Efficiency		(1) The amount I walk during my shift (2) The amount of time I spend charting (3) Access to the informatio I need to effectively care for my patients (4) Availability of supplies that I need (5) My ability to visually monitor patients without disturbing them	0.4609	9	Moderator 34:16 So the next question was about the access to the information you need to effectively care for your patients. So you felt somewhat satisfied with that. So what kind of, what kind of information did you think about? Participant 34:28 The access to the information I need? Moderator 34:30 Yeah, how did you interpret that question? Participant 34:32 Okay, say the question one more time…
Efficiency		(1) The amount I walk during my shift (2) The amount of time I spend charting (3) Access to the informatio I need to effectively care for my patients (4) Availability of supplies that I need (5) My ability to visually monitor patients without disturbing them	0.4609	9	Moderator 36:08 So the next item is the availability of supplies that I need. So you answered that was very satisfied. So how did you, what did you think about that as far as like, the supplies? Were you thinking about?
Efficiency		(1) The amount I walk during my shift (2) The amount of time I spend charting (3) Access to the informatio I need to effectively care for my patients (4) Availability of supplies that I need (5) My ability to visually monitor patients without disturbing them	0.4609	9	Moderator 37:52 No. Okay, so then. So the next one was about the availability of the supplies that I need. So how did you interpret that? Participant 38:05 As far as like computers to chart on, supplies to take care of patients. Specifically, I think of things that are on back order. But that's what I thought of ,just like equipment and supplies. Moderator 38:24 So you were thinking more of like,…
Efficiency		(1) The amount I walk during my shift (2) The amount of time I spend charting (3) Access to the informatio I need to effectively care for my patients (4) Availability of supplies that I need (5) My ability to visually monitor patients without disturbing them	0.4609	9	No. Okay, so then. So the next one was about the availability of the supplies that I need. So how did you interpret that? Participant 38:05 As far as like computers to chart on, supplies to take care of patients. Specifically, I think of things that are on back order. But that's what I thought of ,just like equipment and supplies. Moderator 38:24 So you were thinking more of like, if you have the…
Efficiency		(1) The amount I walk during my shift (2) The amount of time I spend charting (3) Access to the informatio I need to effectively care for my patients (4) Availability of supplies that I need (5) My ability to visually monitor patients without disturbing them	0.4609	9	Moderator 39:37 Because the, because the way that you're thinking about it now is about just if you even have them, but not where they are. Okay. And then the next item is my ability to visually monitor patients without disturbing them. So what did you think about that? Like, how did you, so you said you were satisfied with that. So how do you do that? And is that important to your job do you fee…
Efficiency		(1) The amount I walk during my shift (2) The amount of time I spend charting (3) Access to the informatio I need to effectively care for my patients (4) Availability of supplies that I need (5) My ability to visually monitor patients without disturbing them	0.4135	5	Moderator 05:15 And the next one is like the amount of time you walk during your shift. So how did you like, what did you think about that question in general, and like, what were you thinking? Participant 05:25 And I mean, I think about I mean, one, it kind of depends, like how busy you are, there's like one, I think it was last week, I sat a lot because my patients were stable. They didn't need…
Efficiency		(1) The amount I walk during my shift (2) The amount of time I spend charting (3) Access to the informatio I need to effectively care for my patients (4) Availability of supplies that I need (5) My ability to visually monitor patients without disturbing them	0.4135	5	Moderator 07:18 And then the next question is about the access to the information I need to effectively care for my patients. So what did you think about there? Like, what information did you think about trying to access? And what were you thinking? Participant 07:33 Yeah. So I'm a newer nurse. So I've had a lot of questions to ask. But I have felt that one, our cores are awesome people to ask fo…
Efficiency		(1) The amount I walk during my shift (2) The amount of time I spend charting (3) Access to the informatio I need to effectively care for my patients (4) Availability of supplies that I need (5) My ability to visually monitor patients without disturbing them	0.4135	5	Moderator 08:36 Okay. And then the other question too and I jumped ahead, actually, was the amount of time you spend charting. So, you know, what kind of like went into that? Like, how did you feel about that question? Participant 08:48 Yeah, um, Moderator 08:49 What did you think about? Participant 08:50 There are some days where I'm just like, charting has taken so much time, and I wasn't able …
Efficiency		(1) The amount I walk during my shift (2) The amount of time I spend charting (3) Access to the informatio I need to effectively care for my patients (4) Availability of supplies that I need (5) My ability to visually monitor patients without disturbing them	0.4135	5	Moderator 10:46 Okay. And then the next one is, I suppose I should call them items, because they're not really questions. Next item on the survey was about the availability of the supplies that I need, so how did you think about availability? And like, how did you think about supplies? Participant 11:08 So availability, I think for one, I told you that our cart staging room is in like one corner …
Efficiency		(1) The amount I walk during my shift (2) The amount of time I spend charting (3) Access to the informatio I need to effectively care for my patients (4) Availability of supplies that I need (5) My ability to visually monitor patients without disturbing them	0.4135	5	Moderator 13:22 Okay, great. And then your, the next item is my ability to visually monitor patients without disturbing them. So what did that mean to you? Like, how did you interpret that question? Participant 13:34 I think the first thing I thought of was, I know UNMC like has cameras on some of their patients. And I was like, I don't know if I'd ever want that. But it is kind of nice. And I do…
Efficiency		(1) The amount I walk during my shift (2) The amount of time I spend charting (3) Access to the informatio I need to effectively care for my patients (4) Availability of supplies that I need (5) My ability to visually monitor patients without disturbing them	0.3465	5	Moderator 36:05 Okay. Um, the next one is the amount I walk during my shift. Are there any specific problems that contribute to the amount you walk? Participant 36:20 No Moderator 36:21 What what are the contributions to Participant 36:24 We're constantly moving there's, there's, especially if we're short, and it's constantly moving. So especially if there's only two of us, it's trying to answer …
Efficiency		(1) The amount I walk during my shift (2) The amount of time I spend charting (3) Access to the informatio I need to effectively care for my patients (4) Availability of supplies that I need (5) My ability to visually monitor patients without disturbing them	0.3465	5	Moderator 37:09 Okay. Alright, the next one is the amount of time I spend charting. Do you, I guess, first question, Where do you typically chart? Participant 37:20 Outside the rooms. Because we have our little computers that we're on, I don't know what they'd called, but we get to roll them around. So we just kind of chart outside of the room. And there's also computers outside the room too on t…
Efficiency		(1) The amount I walk during my shift (2) The amount of time I spend charting (3) Access to the informatio I need to effectively care for my patients (4) Availability of supplies that I need (5) My ability to visually monitor patients without disturbing them	0.3465	5	Moderator 38:28 Yeah. The next one is the access to the information I need to effectively care for my patients. What type of information did you think about when you're answering this question? Participant 38:42 Um, the movement, their diet. How they're demeaner is if they're, because we have sometimes dementia people. So we got to figure out if they need like high low beds, do all that. Do you w…
Efficiency		(1) The amount I walk during my shift (2) The amount of time I spend charting (3) Access to the informatio I need to effectively care for my patients (4) Availability of supplies that I need (5) My ability to visually monitor patients without disturbing them	0.3465	5	Moderator 40:59 Is the availability of the supplies that I need. So what what kind of supplies did you think about when you were answering this? Participant 41:08 Um so we have a little stock area. So then when we go in there, sometimes the stock, sometimes we have to go to the north side. Or if I'm on the north side, sometimes I have to come to the south side because not everything is always in …
Efficiency		(1) The amount I walk during my shift (2) The amount of time I spend charting (3) Access to the informatio I need to effectively care for my patients (4) Availability of supplies that I need (5) My ability to visually monitor patients without disturbing them	0.3465	5	Moderator 42:08 Okay. Next one, is my ability to visually monitor patients without disturbing them. Is this important for your job to be able to do this? Participant 42:21 Yes, and no, kind of just depends on who the patient is and how they act, kind of a thing. So like back to dementia people, we kind of have to keep their door open. So we know if they're trying to move or pulling out anything, …
Efficiency		(1) The amount I walk during my shift (2) The amount of time I spend charting (3) Access to the informatio I need to effectively care for my patients (4) Availability of supplies that I need (5) My ability to visually monitor patients without disturbing them	0.4080	5	Moderator 06:47 Yeah. Yeah. Okay. So kind of moving on to a different topic. The amount I walk during the my shift. Do you feel like there are any problems or issues that contribute to the amount that you walk? You said you were satisfied with it? So you Participant 07:13 I'm not a sit down person. So I like that. But I am frustrated the things I repeat, I mean, how many times I have to go to a t…
Efficiency		(1) The amount I walk during my shift (2) The amount of time I spend charting (3) Access to the informatio I need to effectively care for my patients (4) Availability of supplies that I need (5) My ability to visually monitor patients without disturbing them	0.4080	5	Moderator 08:55 Okay. Um, okay, the next one is, the amount of time I spend charting. You had said you were dissatisfied with that, can you tell me a little bit more about why you said that? Participant 09:09 Right now it's a very hot topic on our unit, we are doing hand off audits of each other due to sedation and stuff. So we're charting and reviewing that. So I guess reviewing it isn't technic…
Efficiency		(1) The amount I walk during my shift (2) The amount of time I spend charting (3) Access to the informatio I need to effectively care for my patients (4) Availability of supplies that I need (5) My ability to visually monitor patients without disturbing them	0.4080	5	Moderator 13:18 All right, um, the next one is access to the information I need to effectively care for my patients. So for that question, what type of information did you think of when you were answering that? Participant 13:32 I thought of like, Lexicomp, we can see what's compatible. We have pharmacists on the floor, we have core, you can go on the internet, there's resources there, you have e…
Efficiency		(1) The amount I walk during my shift (2) The amount of time I spend charting (3) Access to the informatio I need to effectively care for my patients (4) Availability of supplies that I need (5) My ability to visually monitor patients without disturbing them	0.4080	5	Moderator 15:37 The availability of the supplies that I need. What type of supplies did you think of when you're answering this? Participant 15:46 IV tubing, dressing things, pumps for your medicine, we'll try and find a pump. Moderator 15:58 Did you think of medications at all or only other supplies? Participant 16:02 Yeah, supply like meds. Your piggy backs that aren't there new med that you lo…
Efficiency		(1) The amount I walk during my shift (2) The amount of time I spend charting (3) Access to the informatio I need to effectively care for my patients (4) Availability of supplies that I need (5) My ability to visually monitor patients without disturbing them	0.4080	5	Moderator 17:40 Okay. Next one's my ability to visually monitor patients without disturbing them. I guess the first question, is this important to be able to do? Participant 17:53 Yeah, part of our, we have to be able to see somebody at all times in the ICU so, but that's pretty easy to do looking through the door, there's windows, we can sit outside chart, you can see. You can see your lights fr…
Efficiency		(1) The amount I walk during my shift (2) The amount of time I spend charting (3) Access to the informatio I need to effectively care for my patients (4) Availability of supplies that I need (5) My ability to visually monitor patients without disturbing them	0.3106	5	Moderator 60:28 All right. The next one is the amount I walk during my shift. Are there any specific things that contribute to the amount of walk, walking you do? Is it pretty consistent? Does it change depending on something? Participant 60:46 I feel like a big thing would just be maybe be how my room assignments are laid out. If I, you know, just have an awkward assignment, where I have somebod…
Efficiency		(1) The amount I walk during my shift (2) The amount of time I spend charting (3) Access to the informatio I need to effectively care for my patients (4) Availability of supplies that I need (5) My ability to visually monitor patients without disturbing them	0.3106	5	Moderator 62:06 Okay. So the next one is about the amount of time I spend charting. I guess the first question is where do you typically chart? Participant 62:18 Like the most or just in general? Moderator 62:22 Either. I guess the most. Where do you chart the most? Participant 62:27 Probably just in the, like the assessment tab within the power chart. Moderator 62:31 Okay. So like physical locat…
Efficiency		(1) The amount I walk during my shift (2) The amount of time I spend charting (3) Access to the informatio I need to effectively care for my patients (4) Availability of supplies that I need (5) My ability to visually monitor patients without disturbing them	0.3106	5	Moderator 64:34 The next one is the access to the information I need to effectively care for my patients. What type of information did you think about? Participant 64:45 When I thought of that I thought of like the intranet. Like if I had to look up something on the intranet, like a policy or checking an interaction, if I want to run two IV meds together, something like that. So I thought more in…
Efficiency		(1) The amount I walk during my shift (2) The amount of time I spend charting (3) Access to the informatio I need to effectively care for my patients (4) Availability of supplies that I need (5) My ability to visually monitor patients without disturbing them	0.3106	5	Moderator 65:54 Okay. And you probably do it on your computer that you have with you. Okay. Next is the availability of the supplies that I need? What type of supply did you think of? Participant 66:11 Mostly every, like things that you need when you go in there, like a flush. You know, alcohol swabs, like a lot of things that we keep on my unit on the little server doors. So I feel like that's f…
Efficiency		(1) The amount I walk during my shift (2) The amount of time I spend charting (3) Access to the informatio I need to effectively care for my patients (4) Availability of supplies that I need (5) My ability to visually monitor patients without disturbing them	0.3106	5	Moderator 67:05 The next one is my ability to visually monitor patients without disturbing them. Is this capability important for your job? Participant 67:23 I feel like yes, I wish we had more options for that. I feel like a lot of time, I just have to leave the door cracked and peek in and at least look at the monitor. But it would be nice to you know, kind of have a second monitor. I mean, I k…
Efficiency		(1) The amount I walk during my shift (2) The amount of time I spend charting (3) Access to the informatio I need to effectively care for my patients (4) Availability of supplies that I need (5) My ability to visually monitor patients without disturbing them	0.2028	12	Moderator 02:12 Um, the next thing we asked about was the amount of time you walk during your shift. B Participant 02:19 My last shift, for the most part, no, it's fine. F Moderator 02:25 So what's. So what's contributing to the walking that you do during your shift? B Participant 02:32 I would say most of the walking has to do with patient location, like where your assignments are. And then the …
Efficiency		(1) The amount I walk during my shift (2) The amount of time I spend charting (3) Access to the informatio I need to effectively care for my patients (4) Availability of supplies that I need (5) My ability to visually monitor patients without disturbing them	0.2028	12	Moderator 03:24 And you already mentioned, but just to reiterate, you felt like the things that you need, that are like in one, one place aren't too, don't add to your walking, it's more just when you because your patients, B Participant 03:37 I mean a tiny, a tiny bit, but there it's all. I mean, it's not bad. F Moderator 03:44 Right. B Participant 03:45 And if you're thinking ahead, most of the…
Efficiency		(1) The amount I walk during my shift (2) The amount of time I spend charting (3) Access to the informatio I need to effectively care for my patients (4) Availability of supplies that I need (5) My ability to visually monitor patients without disturbing them	0.2028	12	Moderator 04:29 Thank you. So the next thing we asked about was the amount of time you spend charting. So what's contributing to that? Your response there? B Participant 04:39 Um. Like, what do I think about or what's contributing to the time? F Moderator 04:46 Like, what did you think about in answering that question? B Participant 04:49 Just what I've mainly thought about was, do I have the tim…
Efficiency		(1) The amount I walk during my shift (2) The amount of time I spend charting (3) Access to the informatio I need to effectively care for my patients (4) Availability of supplies that I need (5) My ability to visually monitor patients without disturbing them	0.2028	12	Participant 05:29 Sometimes. F Moderator 05:30 So none of that is really affecting it. It's just kind of, if you have other care activities to do that or B Participant 05:38 Get that out of the way first. Yeah. F Moderator 05:40 So you were actually thinking about it, if you have the time to chart, B Participant 05:47 I guess so. Yes. Yeah. Or I'm not spending too much time charting, so like the …
Efficiency		(1) The amount I walk during my shift (2) The amount of time I spend charting (3) Access to the informatio I need to effectively care for my patients (4) Availability of supplies that I need (5) My ability to visually monitor patients without disturbing them	0.2028	12	Moderator 05:53 Okay. So the next thing we asked about was access to the information that you need to effectively care for your patients. You're somewhat dissatisfied with that. So can you tell me about that? Like, what kind of information were you thinking about? And then like, how do you access that information? B Participant 06:09 I would say, I'm only somewhat because I find myself sometimes …
Efficiency		(1) The amount I walk during my shift (2) The amount of time I spend charting (3) Access to the informatio I need to effectively care for my patients (4) Availability of supplies that I need (5) My ability to visually monitor patients without disturbing them	0.2028	12	Participant 06:09 I would say, I'm only somewhat because I find myself sometimes you're in a room and somebody needs something, you have to go out. And then you come back in and then you have to go back out and you have to. So it's not that it isn't easy. I'm totally, totally contradicting myself. So it's easy. Like it's, F Moderator 06:28 I know what you mean.
Efficiency		(1) The amount I walk during my shift (2) The amount of time I spend charting (3) Access to the informatio I need to effectively care for my patients (4) Availability of supplies that I need (5) My ability to visually monitor patients without disturbing them	0.2028	12	Participant 06:29 It's there, it's central you can get to it. But like if I need a band aid or wash cloth, you know, something like that, they are, they're around the corner in the server door, but instead of having to go, hold on, I'll be right back, hold on, I'll be right back. It'd be nice to be able to like access those things inside the room. To have a way to access it from both sides or som…
Efficiency		(1) The amount I walk during my shift (2) The amount of time I spend charting (3) Access to the informatio I need to effectively care for my patients (4) Availability of supplies that I need (5) My ability to visually monitor patients without disturbing them	0.2028	12	Moderator 06:54 So that was that about the information. The question was about the access to information. So like, what kind of information though would you need to access? B Participant 07:04 Oh, there I was thinking about like resources mainly, like on the internet, and you need to look up like, I'll use the drug compatibility if I need. And that's pretty easy. The more difficult thing is findi…
Efficiency		(1) The amount I walk during my shift (2) The amount of time I spend charting (3) Access to the informatio I need to effectively care for my patients (4) Availability of supplies that I need (5) My ability to visually monitor patients without disturbing them	0.2028	12	Okay. And then I think we talked about this a little bit, because I probably wasn't clear before. But the next question was about the availability of the supplies that you need. So that is when you have to feel the... B Participant 07:54 Yes. F Moderator 07:54 You might have, they're not exactly... B Participant 07:56 Exactly F Moderator 07:57 where they are. So there you were thinking more about…
Efficiency		(1) The amount I walk during my shift (2) The amount of time I spend charting (3) Access to the informatio I need to effectively care for my patients (4) Availability of supplies that I need (5) My ability to visually monitor patients without disturbing them	0.2028	12	Moderator 08:10 Yeah. Okay. So the next thing we asked about was your ability to visually, visually monitor patients without disturbing them. So can you tell me a little bit how you do that. And also, I want to ask you about, if it's important to you, do you feel like it's important for you to be
Efficiency		(1) The amount I walk during my shift (2) The amount of time I spend charting (3) Access to the informatio I need to effectively care for my patients (4) Availability of supplies that I need (5) My ability to visually monitor patients without disturbing them	0.2028	12	able to visually monitor your patients, and you feel like, it's important for you not to disturb your patients? B Participant 08:33 I do feel like it's important not to disturb them. Because they, I work at night. Typically, I mean, they're not sick patients, and they're trying to get rest whenever they can, which is few and far between. So at the same time, you have to respect their privacy. So …
Efficiency		(1) The amount I walk during my shift (2) The amount of time I spend charting (3) Access to the informatio I need to effectively care for my patients (4) Availability of supplies that I need (5) My ability to visually monitor patients without disturbing them	0.2028	12	Moderator 10:06 And do you think that it's important for you to actually lay eyes on the patients beyond just the monitors? Are you okay, with just doing one or the other? B Participant 10:18 I mean, honestly, I think being able to see like an oxygen or something on a new surgical patient is plenty in between your checks where you have to be in there, you know, vital signs and that sort of thing.…
Efficiency		(1) The amount I walk during my shift (2) The amount of time I spend charting (3) Access to the informatio I need to effectively care for my patients (4) Availability of supplies that I need (5) My ability to visually monitor patients without disturbing them	0.1902	12	Moderator 04:28 Great. The next question is about the amount of time you walk during your shift. J Participant 04:37 I mean, I can very day to day. Sometimes on our unit, our assignments, I know, fifth floor does a good job of this fourth floor, it's a little bit more difficult. But we could have a patient and room 4201, and then another patient in 4227. And they're on completely separate parts o…
Efficiency		(1) The amount I walk during my shift (2) The amount of time I spend charting (3) Access to the informatio I need to effectively care for my patients (4) Availability of supplies that I need (5) My ability to visually monitor patients without disturbing them	0.1902	12	So what you're talking about, it mostly sounds like it's related to where your patient assignments are. J Participant 05:33 Correct. Yeah.
Efficiency		(1) The amount I walk during my shift (2) The amount of time I spend charting (3) Access to the informatio I need to effectively care for my patients (4) Availability of supplies that I need (5) My ability to visually monitor patients without disturbing them	0.1902	12	Moderator 05:34 Anything relating to, like, where supplies are or medications, where they're permanently located? J Participant 05:45 Not necessarily, because we have kind of duplicates on each side of our unit. So if I'm in 27, and I need to get a pain pill or something from the supply room, there's one on that side of the unit. So, for the most part, most of the times are, those supplies are on…
Efficiency		(1) The amount I walk during my shift (2) The amount of time I spend charting (3) Access to the informatio I need to effectively care for my patients (4) Availability of supplies that I need (5) My ability to visually monitor patients without disturbing them	0.1902	12	Moderator 05:34 Anything relating to, like, where supplies are or medications, where they're permanently located? J Participant 05:45 Not necessarily, because we have kind of duplicates on each side of our unit. So if I'm in 27, and I need to get a pain pill or something from the supply room, there's one on that side of the unit. So, for the most part, most of the times are, those supplies are on…
Efficiency		(1) The amount I walk during my shift (2) The amount of time I spend charting (3) Access to the informatio I need to effectively care for my patients (4) Availability of supplies that I need (5) My ability to visually monitor patients without disturbing them	0.1902	12	Moderator 06:14 Thank you. So the next item is the amount of time you spend charting. So tell me about that. So that's somewhat, you're somewhat dissatisfied with that. So tell me about like the charting situation. J Participant 06:32 I feel like our charting, we chart a lot of normals, especially with our patient population. I know there's other charting systems where you can click a button, and…
Efficiency		(1) The amount I walk during my shift (2) The amount of time I spend charting (3) Access to the informatio I need to effectively care for my patients (4) Availability of supplies that I need (5) My ability to visually monitor patients without disturbing them	0.1902	12	sometimes. And it takes away from patient care. And if I know in the back of my head, I haven't charted on any of my patients today, I'm not going to spend as much time with that patient because I need to get back to my charting. So F Moderator 07:11 Did the location of where you chart go into your response? J Participant 07:16 Not necessarily because at Women's we're really lucky to have compute…
Efficiency		(1) The amount I walk during my shift (2) The amount of time I spend charting (3) Access to the informatio I need to effectively care for my patients (4) Availability of supplies that I need (5) My ability to visually monitor patients without disturbing them	0.1902	12	Moderator 07:53 to chart. Okay. Got it. Let's see, the next item was about the access to the information, access to the information I need to effectively care for my patients. So could you tell me a little bit about two points of that one is like, what kind of information did you think of when you read that question? J Participant 08:14 Um, I thought about what it's going to take to, the informat…
Efficiency		(1) The amount I walk during my shift (2) The amount of time I spend charting (3) Access to the informatio I need to effectively care for my patients (4) Availability of supplies that I need (5) My ability to visually monitor patients without disturbing them	0.1902	12	Moderator 08:29 And what it what is that? Like, where would you have to go to find that information? J Participant 08:34 Well, there's usually a specific place. But sometimes we get providers from outside of Methodist Systems, and then they've sent in outside documentation, sometimes you can't find that, sometimes it's not scanned in the computer, most of the time, they do a pretty good job of th…
Efficiency		(1) The amount I walk during my shift (2) The amount of time I spend charting (3) Access to the informatio I need to effectively care for my patients (4) Availability of supplies that I need (5) My ability to visually monitor patients without disturbing them	0.1902	12	Participant 09:48 Yeah. And honestly, I think our system is fairly easy to find information. But I've also been working here for a few years, and I know where to find everything now whereas someone new might struggle to find things because you can find documents in a bunch of different places. So F Moderator 10:08 Do you ever, do you ever need to go and talk to somebody about a patient? I mean, I…
Efficiency		(1) The amount I walk during my shift (2) The amount of time I spend charting (3) Access to the informatio I need to effectively care for my patients (4) Availability of supplies that I need (5) My ability to visually monitor patients without disturbing them	0.1902	12	And is that usually an easy process? Or is that difficult? J Participant 11:11 It can be difficult, especially if that nurse isn't back, they have to might come, they might have to come back in or F Moderator 11:17 They're off shift. J Participant 11:18 Yeah. Yeah.
Efficiency		(1) The amount I walk during my shift (2) The amount of time I spend charting (3) Access to the informatio I need to effectively care for my patients (4) Availability of supplies that I need (5) My ability to visually monitor patients without disturbing them	0.1902	12	Moderator 11:20 Let's see. So the next question, or the next item on the inventory was about your ability to visually monitor patients without disturbing them. So how did you, what did you think about what when you were answering that? J Participant 11:35 Well, we're really big on hourly rounding on our unit. So just making sure that, and at Women's Hospital, a lot of people have their door shut.…
Efficiency		(1) The amount I walk during my shift (2) The amount of time I spend charting (3) Access to the informatio I need to effectively care for my patients (4) Availability of supplies that I need (5) My ability to visually monitor patients without disturbing them	0.1902	12	Moderator 12:17 And here you, you don't have any sort of window or anything into the room. You have to J Participant 12:22 You have to go in. Yeah. Yeah. F Moderator 12:25 And is this important for you? Like, do you think it's an important aspect of your job to actually have to? J Participant 12:32 Yeah, I mean, yeah, definitely. You need to go in and see your patients. If you're not, then who kn…
Efficiency		(1) The amount I walk during my shift (2) The amount of time I spend charting (3) Access to the informatio I need to effectively care for my patients (4) Availability of supplies that I need (5) My ability to visually monitor patients without disturbing them	0.1890	11	The next thing we asked you about was the amount of time you or the amount you walked during your shift. K KH 03:44 Yeah Um hm. F Moderator 04:00 So can you tell me about, your satisfied with that? K KH 04:02 Yeah F Moderator 04:02 So could you tell me about, like, what contributes to how much you walked on your shift? K KH 04:09
Efficiency		(1) The amount I walk during my shift (2) The amount of time I spend charting (3) Access to the informatio I need to effectively care for my patients (4) Availability of supplies that I need (5) My ability to visually monitor patients without disturbing them	0.1890	11	Where our assignments are usually, the course that seemed to make it that our assignments, they try to separate it by the service elevator, and then by the front elevators, just so that it's not such a long walk. So and I think for the most part that's done really well, I don't think that that's an issue. I think that's just good planning. You know, I mean, you try your best. And that's all you c…
Efficiency		(1) The amount I walk during my shift (2) The amount of time I spend charting (3) Access to the informatio I need to effectively care for my patients (4) Availability of supplies that I need (5) My ability to visually monitor patients without disturbing them	0.1890	11	Moderator 05:16 So the next thing we asked about was the amount of time you spend charting. So can you tell me a little bit about you know, about how you respond to that, or, or like what you thought about in answering that. K KH 05:32 Um, I mean, I feel like with more of our computer system that we use is not by exclusion, it is by chart every, every single thing you see even if it's normal and …
Efficiency		(1) The amount I walk during my shift (2) The amount of time I spend charting (3) Access to the informatio I need to effectively care for my patients (4) Availability of supplies that I need (5) My ability to visually monitor patients without disturbing them	0.1890	11	F Moderator 05:56 So K KH 06:00 A little bothersome sometimes when you'd rather be actually in the patient room doing patient care, then, in a sense covering your butts, but it's more just seems kind of wrong. F Moderator 06:10 So but it has nothing really to do with like, where you can chart or K KH 06:16 No, I would say having more computers in where our nursery like our center areas located of…
Efficiency		(1) The amount I walk during my shift (2) The amount of time I spend charting (3) Access to the informatio I need to effectively care for my patients (4) Availability of supplies that I need (5) My ability to visually monitor patients without disturbing them	0.1890	11	With that decrease, it wouldn't decrease the amount you chart, though, because you have those requirements. K KH 08:27 No, it would just make it more comfortable. And I feel like better for it. But be honest. F Moderator 08:31 Okay. So really nothing about the location, or like your lack of computers really kind of went into this response. But you have all those other kind of things that could ha…
Efficiency		(1) The amount I walk during my shift (2) The amount of time I spend charting (3) Access to the informatio I need to effectively care for my patients (4) Availability of supplies that I need (5) My ability to visually monitor patients without disturbing them	0.1890	11	Moderator 08:49 So the next thing we asked about was access to the information you need to effectively care for your patient. So could you tell me a little bit about like what information you thought about in responding to that. K KH 09:06 When it comes to like charts and stuff, we don't as much paper chart as, say other floors would have. I mean, we use the charting stuff on the outside. So it's…
Efficiency		(1) The amount I walk during my shift (2) The amount of time I spend charting (3) Access to the informatio I need to effectively care for my patients (4) Availability of supplies that I need (5) My ability to visually monitor patients without disturbing them	0.1890	11	KH 10:00 Yeah F Moderator 10:00 Like books or paper records or the medical records online. K KH 10:06 Yeah. F Moderator 10:07 So anything about like maybe finding people went into that response? Or is it just it was mainly focused on those things? K KH 10:15 Yeah. But I think that was more the other question. F Moderator 10:18 The other question. K KH 10:18 Yeah.
Efficiency		(1) The amount I walk during my shift (2) The amount of time I spend charting (3) Access to the informatio I need to effectively care for my patients (4) Availability of supplies that I need (5) My ability to visually monitor patients without disturbing them	0.1890	11	Moderator 10:19 So the next thing we asked about was the availability of the supplies that you need. So what did, what did that mean to you that question? K KH 10:31 Our cart staging and our equipment room and all that stuff? F Moderator 10:37
Efficiency		(1) The amount I walk during my shift (2) The amount of time I spend charting (3) Access to the informatio I need to effectively care for my patients (4) Availability of supplies that I need (5) My ability to visually monitor patients without disturbing them	0.1890	11	Was it about where the items are located? Or if they're in stock? K KH 10:41 Where? How big the room is? And how big that room can hold? Because it's actually, it's very small compared to other rooms. F Moderator 10:50 So like the capacity of the storage? K KH 10:53 Yeah.
Efficiency		(1) The amount I walk during my shift (2) The amount of time I spend charting (3) Access to the informatio I need to effectively care for my patients (4) Availability of supplies that I need (5) My ability to visually monitor patients without disturbing them	0.1890	11	Moderator 10:56 So another question we asked is about your ability to visually monitor patients without disturbing them. K KH 11:07 We don't have the central monitoring, we also don't have like the ICU window rooms that main campus has, which would be somewhat nice, but I see why they don't do that, it's just cause our floor is so busy with visitors that the ICU doesn't have. F Moderator 11:27 So…
Efficiency		(1) The amount I walk during my shift (2) The amount of time I spend charting (3) Access to the informatio I need to effectively care for my patients (4) Availability of supplies that I need (5) My ability to visually monitor patients without disturbing them	0.1890	11	Moderator 12:15 So on that question, you indicated that you are somewhat dissatisfied. Was it because of the noise the door makes or some other? K KH 12:19 Yeah, it's because it's, it's hard to make it work. It's hard to actually monitor your patient, like, put eyes on them every hour like we're supposed to. Adding like monitor for every four hours. No, it's not hard. It was. It's easier here tha…
Efficiency		(1) The amount I walk during my shift (2) The amount of time I spend charting (3) Access to the informatio I need to effectively care for my patients (4) Availability of supplies that I need (5) My ability to visually monitor patients without disturbing them	0.3841	5	FEF: So the next thing that we asked about was the amount that you walked during your shift. LC: 8,000-10,000 steps, how’s that? FEF: What kind of things are impacting how much you are walking? LC: I have to go to the central desk to pick up discharge orders or printed out papers where if we had a printer on either end, and assigned to those computers on that end, would be helpful. That’s the big…
Efficiency		(1) The amount I walk during my shift (2) The amount of time I spend charting (3) Access to the informatio I need to effectively care for my patients (4) Availability of supplies that I need (5) My ability to visually monitor patients without disturbing them	0.3841	5	Moderator: So the next thing we asked about was the amount of time you spend charting. So… LC: A lot. Moderator: So what is causing all that time? LC: The time of charting, there is a lot of something that we may have in the past said normal limits. We can’t say that anymore so it’s driven by CMS. So it is driven by that I’ve got to chart this and I’ve got to chart that and I can’t and I don’t wa…
Efficiency		(1) The amount I walk during my shift (2) The amount of time I spend charting (3) Access to the informatio I need to effectively care for my patients (4) Availability of supplies that I need (5) My ability to visually monitor patients without disturbing them	0.3841	5	Moderator: So part of that question mentioned about access to the information. So what kind of contributes to whether or not you have access? LC: I think a lot of times it’s in there somewhere. You have to know where to hunt it. Like who wrote this document, who made the last rounds, did they make rounds? It’s a matter of going in and hunting for it. Moderator: So it’s still a matter of what is i…
Efficiency		(1) The amount I walk during my shift (2) The amount of time I spend charting (3) Access to the informatio I need to effectively care for my patients (4) Availability of supplies that I need (5) My ability to visually monitor patients without disturbing them	0.3841	5	Moderator: So the next thing we asked about was the availability of the supplies that you need. So what did you think about there? Were you thinking about, well tell me about what you thought about when you answered that? LC: Most of the time I have everything on the floor that I need. There are a few things that I have to order from Central Supply and wait for it to come up. Or sometimes it’s th…
Efficiency		(1) The amount I walk during my shift (2) The amount of time I spend charting (3) Access to the informatio I need to effectively care for my patients (4) Availability of supplies that I need (5) My ability to visually monitor patients without disturbing them	0.3841	5	Moderator: So the next thing that we asked about was your ability to visually monitor your patients without disturbing them. So can you tell about that, like how you even go about doing that? And if that’s important. LC: Well, I can’t see them. Ok, so I don’t have a window in the door kind of thing which I don’t know for our patients if that would be a good thing. I don’t think so. I tend to char…
Efficiency		(1) The amount I walk during my shift (2) The amount of time I spend charting (3) Access to the informatio I need to effectively care for my patients (4) Availability of supplies that I need (5) My ability to visually monitor patients without disturbing them	0.2258	11	So, we also asked you about the amount you walk during your shift. Can you tell me a little bit about what is contributing to your walking during your shift? And like, you know, what you, if you thought about that, in answering that question, or if you just thought about? M MF 03:05 Um F Moderator 03:05 Like how long you walk every day? M MF 03:09 Well, I don't know, I guess I just think of, you …
Efficiency		(1) The amount I walk during my shift (2) The amount of time I spend charting (3) Access to the informatio I need to effectively care for my patients (4) Availability of supplies that I need (5) My ability to visually monitor patients without disturbing them	0.2258	11	Moderator 03:17 Yeah. M MF 03:19 You know, getting things here and there. You know, transporting a baby to the nursery and back to the room. Things like that. Yeah. F Moderator 03:27 Yeah. So is it like, where things are located? Or how many times? Like, like, how busy you are so you have to go back and forth a lot or all of it? M MF 03:35 Right, yeah, I'd tell all the above. If you need to get, …
Efficiency		(1) The amount I walk during my shift (2) The amount of time I spend charting (3) Access to the informatio I need to effectively care for my patients (4) Availability of supplies that I need (5) My ability to visually monitor patients without disturbing them	0.2258	11	Moderator 04:17 So you're okay with that you do walk a lot during your shift. M MF 04:20 Yeah, depending on the day. Yeah, some days more than others. But, yeah.
Efficiency		(1) The amount I walk during my shift (2) The amount of time I spend charting (3) Access to the informatio I need to effectively care for my patients (4) Availability of supplies that I need (5) My ability to visually monitor patients without disturbing them	0.2258	11	Moderator 04:25 So the next thing we asked about was the amount of time you spent charting. Which I know seems to be very...I think I kind of know your response now. So, so kind of what goes into charting or like, why is there time to spend charting? M MF 04:30 Yeah. Um, well, of course, you know, your first assessment of the day for each of your patients, you know, is mainly the most time consum…
Efficiency		(1) The amount I walk during my shift (2) The amount of time I spend charting (3) Access to the informatio I need to effectively care for my patients (4) Availability of supplies that I need (5) My ability to visually monitor patients without disturbing them	0.2258	11	Moderator 05:26 So the next thing we asked about was the access to the information that you need to
Efficiency		(1) The amount I walk during my shift (2) The amount of time I spend charting (3) Access to the informatio I need to effectively care for my patients (4) Availability of supplies that I need (5) My ability to visually monitor patients without disturbing them	0.2258	11	effectively care for your patients. So when you read that, what kind of information did you think about? M MF 05:37 Um, I would say policies, you know, documents, charts. F Moderator 05:44 And where would you find those things? M MF 05:47 You can, you can get them right on the... F Moderator 05:49 So they're all on the medical records. M MF 05:51 You can. F Moderator 05:52 So you were thinking of…
Efficiency		(1) The amount I walk during my shift (2) The amount of time I spend charting (3) Access to the informatio I need to effectively care for my patients (4) Availability of supplies that I need (5) My ability to visually monitor patients without disturbing them	0.2258	11	as well that you can kind of... F Moderator 06:12 Look through. M MF 06:13 Look through. So there's different areas that you can access things. F Moderator 06:16 So, you were just thinking you were thinking mainly about where you would find like, where they were? M MF 06:22 Right. F Moderator 06:23 Like, but not maybe necessarily, I can promise that I got that wrong. But like, not necessarily lik…
Efficiency		(1) The amount I walk during my shift (2) The amount of time I spend charting (3) Access to the informatio I need to effectively care for my patients (4) Availability of supplies that I need (5) My ability to visually monitor patients without disturbing them	0.2258	11	So the next thing we talked about or asked you about was the availability of the supplies that you need. So what did that mean to you? Like what did availability mean to you? M MF 06:52 I guess, if it's, if I need, you know, a certain supply, is it on our unit to where I can just go and grab it without having to call and have someone send it up from Central Supply? F Moderator 07:08 So if it's in…
Efficiency		(1) The amount I walk during my shift (2) The amount of time I spend charting (3) Access to the informatio I need to effectively care for my patients (4) Availability of supplies that I need (5) My ability to visually monitor patients without disturbing them	0.2258	11	MF 07:51 Sure, yeah. I'm like what was I thinking about at that time. F Moderator 07:58 I know it's hard to think about like that. Well, some people think that, you know, some, some, for some people, it's about the availability, like if they're in stock and for some people it's, if they're located where I need them to be, and sometimes it could be a combination of the two. But if you're thinking …
Efficiency		(1) The amount I walk during my shift (2) The amount of time I spend charting (3) Access to the informatio I need to effectively care for my patients (4) Availability of supplies that I need (5) My ability to visually monitor patients without disturbing them	0.2258	11	Moderator 08:45 So the next thing we asked about was your ability to visually monitor your patients without disturbing them. M MF 08:51
Efficiency		(1) The amount I walk during my shift (2) The amount of time I spend charting (3) Access to the informatio I need to effectively care for my patients (4) Availability of supplies that I need (5) My ability to visually monitor patients without disturbing them	0.2258	11	Okay. F Moderator 08:52 So could you tell me a little bit about, like, how you do that, or like what you were thinking about when you when you answered that? And like maybe things like, like, how do you visually monitor your patients? And then, if it's important to you, if you can do it without disturbing them in any way? If that's important. M MF 09:08 Okay, um, well, yeah, I guess I could, you …
Efficiency		(1) The amount I walk during my shift (2) The amount of time I spend charting (3) Access to the informatio I need to effectively care for my patients (4) Availability of supplies that I need (5) My ability to visually monitor patients without disturbing them	0.2066	15	The next one is about the amount, the amount I walk during my shift. B Participant 05:01 And that one's a little confusing, too. I feel like I didn't know if it was more getting at, like, do I walk a lot? Or do I like to walk? Like, I walk a lot and I like to walk a lot, but I didn't know like, if it was asking do I walk like, do I like, do I walk lot and not like to, so with that one I thought i…
Efficiency		(1) The amount I walk during my shift (2) The amount of time I spend charting (3) Access to the informatio I need to effectively care for my patients (4) Availability of supplies that I need (5) My ability to visually monitor patients without disturbing them	0.2066	15	Moderator 05:49 Can you think of a way, so you thought this one was confusing. Can you think of a way that would be less confusing? B Participant 05:56 To word it? R Moderator 05:57 Yeah. B Participant 05:57 Which way are you trying to? R Moderator 06:03 I would say, getting at if you B Participant 06:06 Do prefer to walk a lot, or do you not? Or do you think you walk a lot or not? R Moderator 06…
Efficiency		(1) The amount I walk during my shift (2) The amount of time I spend charting (3) Access to the informatio I need to effectively care for my patients (4) Availability of supplies that I need (5) My ability to visually monitor patients without disturbing them	0.2066	15	Moderator 06:18 it's the amount of, the amount I walk during my shift. Your level of satisfaction with that. So, I guess getting at if you would prefer less, you would be dissatisfied. B Participant 06:43 I don't know. R Moderator 06:45 That's okay. B Participant 06:46 Just with the responses, it's hard to word it make it sound less confusing. R Moderator 06:51 Yeah. Um, are there any specific pr…
Efficiency		(1) The amount I walk during my shift (2) The amount of time I spend charting (3) Access to the informatio I need to effectively care for my patients (4) Availability of supplies that I need (5) My ability to visually monitor patients without disturbing them	0.2066	15	Moderator 07:24 The next one is the amount of time I spend charting. And I guess the first question about
Efficiency		(1) The amount I walk during my shift (2) The amount of time I spend charting (3) Access to the informatio I need to effectively care for my patients (4) Availability of supplies that I need (5) My ability to visually monitor patients without disturbing them	0.2066	15	that is, where do you typically chart? B Participant 07:36 I typically chart on the big computers, because the ones that you take into the patient rooms are, like hard to see if you like, so I like, do a little bit of charting on those to get like the time and that kind of stuff. And then I do it on the bigger charting when I can, at the bigger computer when I can. R Moderator 07:53 Where's that …
Efficiency		(1) The amount I walk during my shift (2) The amount of time I spend charting (3) Access to the informatio I need to effectively care for my patients (4) Availability of supplies that I need (5) My ability to visually monitor patients without disturbing them	0.2066	15	And do you feel like the location makes a difference for patient care? Does that affect, affected at all you being, especially being separate in a different location? B Participant 08:57 I don't think so. I'm right by a call light answering thing so I can just see when they call. M Methodist Interviewer 09:06 Does anybody, do you compete with anyone for those computers? Like, do the docs use them…
Efficiency		(1) The amount I walk during my shift (2) The amount of time I spend charting (3) Access to the informatio I need to effectively care for my patients (4) Availability of supplies that I need (5) My ability to visually monitor patients without disturbing them	0.2066	15	Moderator 09:20 So this was the only one that you had said you were somewhat dissatisfied with? Why? Why'd you choose that response? B Participant 09:27 Oh, charting wise, I just feel like all I do is chart, that's what I thought of. I just chart all the time. But a bit like the environment to chart is fine. It's just like, I feel like that's all that I do. Yeah.
Efficiency		(1) The amount I walk during my shift (2) The amount of time I spend charting (3) Access to the informatio I need to effectively care for my patients (4) Availability of supplies that I need (5) My ability to visually monitor patients without disturbing them	0.2066	15	Moderator 09:40 The next one is the access to the information I need to effectively care for my patients. So what kind of information did you think about? B Participant 09:51
Efficiency		(1) The amount I walk during my shift (2) The amount of time I spend charting (3) Access to the informatio I need to effectively care for my patients (4) Availability of supplies that I need (5) My ability to visually monitor patients without disturbing them	0.2066	15	Well we have the internet, the intranet, whatever that's called. My cores are awesome. The other nurses are awesome. You know, the day shift people are awesome, too, if I ever need ask them anything. R Moderator 10:05 And so what what kind of information are you getting from them or looking up? B Participant 10:10 Anything I need. I mean, I'm a new nurse, so I have to look a lot of stuff up. R Mo…
Efficiency		(1) The amount I walk during my shift (2) The amount of time I spend charting (3) Access to the informatio I need to effectively care for my patients (4) Availability of supplies that I need (5) My ability to visually monitor patients without disturbing them	0.2066	15	Yeah, it's where you are? B Participant 10:38 Convenient. Yep.
Efficiency		(1) The amount I walk during my shift (2) The amount of time I spend charting (3) Access to the informatio I need to effectively care for my patients (4) Availability of supplies that I need (5) My ability to visually monitor patients without disturbing them	0.2066	15	Moderator 10:44 The next one is the availability of the supplies that I need. What type of supplies did you think about? B Participant 10:52 Everything. The whole supply room. And if we don't have it, at night, it's a little bit trickier just because we have to ask central supply. And they're not there. So the charge nurse has to do it. So it can take a little bit longer, but I mean they're reall…
Efficiency		(1) The amount I walk during my shift (2) The amount of time I spend charting (3) Access to the informatio I need to effectively care for my patients (4) Availability of supplies that I need (5) My ability to visually monitor patients without disturbing them	0.2066	15	Participant 11:43 Not really R Moderator 11:44 If it's available somewhere? B Participant 11:45 Yeah.
Efficiency		(1) The amount I walk during my shift (2) The amount of time I spend charting (3) Access to the informatio I need to effectively care for my patients (4) Availability of supplies that I need (5) My ability to visually monitor patients without disturbing them	0.2066	15	Moderator 11:46 Okay. The next one is my ability to visually monitor patients without disturbing them. Is this important for your work to be able to do that? B Participant 11:58 I wasn't really sure about that. The only I can really think I was Tele I don't know how else people monitor their patients without looking at them. I don't know. The question was confusing to me. R Moderator 12:11 What d…
Efficiency		(1) The amount I walk during my shift (2) The amount of time I spend charting (3) Access to the informatio I need to effectively care for my patients (4) Availability of supplies that I need (5) My ability to visually monitor patients without disturbing them	0.2066	15	Moderator 12:32 Yeah. And do you do your rooms, do you have windows or anything? B Participant 12:37 Yeah. R Moderator 12:37 Yeah. B Participant 12:38 Just to go outside. Like you can't look in from R Moderator 12:41 Not from the hallway? B Participant 12:42 Yeah, just looking outside. R Moderator 12:43 So if you were to look at your patients you B Participant 12:45 Have to actually go in. R Mode…
Efficiency		(1) The amount I walk during my shift (2) The amount of time I spend charting (3) Access to the informatio I need to effectively care for my patients (4) Availability of supplies that I need (5) My ability to visually monitor patients without disturbing them	0.2066	15	Moderator 12:58 Okay. Okay. So that is difficult to physically without disturbing them? B Participant 13:02 Yeah. R Moderator 13:03 Is that something that would be useful to you if you could do that? B Participant 13:09 Maybe, I mean, you still have to do it full female, assessments. I don't know. Maybe, yeah. R Moderator 13:17 Would you have interpreted the question differently if it didn't have…
Efficiency		(1) The amount I walk during my shift (2) The amount of time I spend charting (3) Access to the informatio I need to effectively care for my patients (4) Availability of supplies that I need (5) My ability to visually monitor patients without disturbing them	0.1706	13	Moderator 06:07 The next one is the amount I walk during my shift. Are there any specific issues in your unit that contribute to more walking? M Participant 06:19 Not really, no.
Efficiency		(1) The amount I walk during my shift (2) The amount of time I spend charting (3) Access to the informatio I need to effectively care for my patients (4) Availability of supplies that I need (5) My ability to visually monitor patients without disturbing them	0.1706	13	Moderator 06:20 Is it pretty consistent day to day? And if you could change it, would you prefer to walk either more or less during your shift? If that was an option? M Participant 06:36 I guess less, I don't know. I mean, I'm don't really feel like you could change much. They, the layout is pretty even all around the floor. So R Moderator 06:45 So there's nothing in the layout that makes it more…
Efficiency		(1) The amount I walk during my shift (2) The amount of time I spend charting (3) Access to the informatio I need to effectively care for my patients (4) Availability of supplies that I need (5) My ability to visually monitor patients without disturbing them	0.1706	13	Moderator 07:09 The next one is the amount of time I spend charting. What location or locations do you typically chart? M Participant 07:23 I try to do most of that while I'm in the patient's room, but obviously, that's not always the best way. So usually, like outside their room if for some reason I can't be in the room. R Moderator 07:36 Okay. What are the situations that you, it wouldn't make …
Efficiency		(1) The amount I walk during my shift (2) The amount of time I spend charting (3) Access to the informatio I need to effectively care for my patients (4) Availability of supplies that I need (5) My ability to visually monitor patients without disturbing them	0.1706	13	M Participant 07:41 If there's like a bunch of people in the room, it's not really easiest to be in there. R Moderator 07:47 Is it distracting for you, or what, what's M Participant 07:51 It just depends, I guess. I mean, it can be distracting. But then they also don't really want someone just hovering over them especially they had like a baby something. Yeah. Yeah. R Moderator 08:00 Some privacy…
Efficiency		(1) The amount I walk during my shift (2) The amount of time I spend charting (3) Access to the informatio I need to effectively care for my patients (4) Availability of supplies that I need (5) My ability to visually monitor patients without disturbing them	0.1706	13	Some locations are better than other than others, maybe? And do certain locations affect your efficiency? That's maybe kind of the same question. M Participant 08:38 Yeah, I think if you sit at this specific desk but, you just attract more people. R Moderator 08:43 Okay. M Participant 08:44 And then kind of get pushed into other tasks versus the charting and things like that. R Moderator 08:51 Do…
Efficiency		(1) The amount I walk during my shift (2) The amount of time I spend charting (3) Access to the informatio I need to effectively care for my patients (4) Availability of supplies that I need (5) My ability to visually monitor patients without disturbing them	0.1706	13	R Moderator 09:05 Everybody has to take a turn? It's a bad spot. M Participant 09:09 They took it away on the other side. So maybe we'll get to that. M Methodist Interviewer 09:12 How interesting. R Moderator 09:16 And does the charting location matter for patient care? M Participant 09:21 I think like bedside charting is probably the best. But other than, I mean, not completely. If you are outsi…
Efficiency		(1) The amount I walk during my shift (2) The amount of time I spend charting (3) Access to the informatio I need to effectively care for my patients (4) Availability of supplies that I need (5) My ability to visually monitor patients without disturbing them	0.1706	13	R Moderator 09:47 Yeah. The next one is the access to the information I need to effectively care for my patients. And what types of information did you think about when you read this? M Participant 10:00 We have like all kinds of policies pulled on fourth floor for like blood, just different things. So we all have access to that. R Moderator 10:08 Okay M Participant 10:09 Just to kind of refresh.…
Efficiency		(1) The amount I walk during my shift (2) The amount of time I spend charting (3) Access to the informatio I need to effectively care for my patients (4) Availability of supplies that I need (5) My ability to visually monitor patients without disturbing them	0.1706	13	R Moderator 10:14 You can reference it? Okay. Are these, how do you pull those up? Is it electronically? M Participant 10:21 We just have printed. Yeah, we have like a certain file cabinet. And they're all kind of labeled out in there. R Moderator 10:29 Did you think about accessing medical records or anything like that? Or just about that M Participant 10:35 Yeah R Moderator 10:35 information to…
Efficiency		(1) The amount I walk during my shift (2) The amount of time I spend charting (3) Access to the informatio I need to effectively care for my patients (4) Availability of supplies that I need (5) My ability to visually monitor patients without disturbing them	0.1706	13	R Moderator 10:50 The next one is the availability of the supplies that I need. Can you tell me what kind of supplies you thought of? M Participant 11:05 We do like a lot of like bladder trials and things like that. So like catheters, bladder scanners, things like that. R Moderator 11:13 Did you think about medications at all? Or only other types of supplies?
Efficiency		(1) The amount I walk during my shift (2) The amount of time I spend charting (3) Access to the informatio I need to effectively care for my patients (4) Availability of supplies that I need (5) My ability to visually monitor patients without disturbing them	0.1706	13	M Participant 11:17 I mean, yeah, I guess medications, too, but we don't usually have a problem. R Moderator 11:22 Okay. Do you have supplies that you keep in the patient room? Or are they all located? M Participant 11:27 Yeah, we just put them in the supply closet. R Moderator 11:29 All in the supply closet? Okay. And what does it mean for something to be available? M Participant 11:36 Like to h…
Efficiency		(1) The amount I walk during my shift (2) The amount of time I spend charting (3) Access to the informatio I need to effectively care for my patients (4) Availability of supplies that I need (5) My ability to visually monitor patients without disturbing them	0.1706	13	R Moderator 12:06 Mm hmm. The next one is my ability to visually monitor patients without disturbing them. Is this important for you to be able to do this? M Participant 12:19 I think so. Just because we do a lot of surgicals. And so that's like, eight hours of continuous vitals.
Efficiency		(1) The amount I walk during my shift (2) The amount of time I spend charting (3) Access to the informatio I need to effectively care for my patients (4) Availability of supplies that I need (5) My ability to visually monitor patients without disturbing them	0.1706	13	R Moderator 12:26 Yeah. M Participant 12:27 So when they're sleeping and things like that, and you have to go in and print it out. Or try not to wake them up. R Moderator 12:34 Okay. And are you doing those, are you monitoring those things electronically? Or? M Participant 12:42 So it goes on to like our blood pressure machine, but it doesn't actually carry over into the chart. So R Moderator 12:…
Efficiency		(1) The amount I walk during my shift (2) The amount of time I spend charting (3) Access to the informatio I need to effectively care for my patients (4) Availability of supplies that I need (5) My ability to visually monitor patients without disturbing them	0.1706	13	M Participant 13:34 I don't think so. R Moderator 13:35 No, the same thing? Okay.
Efficiency		(1) The amount I walk during my shift (2) The amount of time I spend charting (3) Access to the informatio I need to effectively care for my patients (4) Availability of supplies that I need (5) My ability to visually monitor patients without disturbing them	0.1539	14	R Moderator 07:01 Yeah. Okay. The next thing is the amount I walk during my shift. Are there any specific things that contribute to the amount you walk? M Participant 07:20 How busy we are. I mean, I think that's probably more than anything. Our units pretty well, like the amount of walking we do on the unit is pretty much the same every day, it's just a matter of how busy you are, as to how many…
Efficiency		(1) The amount I walk during my shift (2) The amount of time I spend charting (3) Access to the informatio I need to effectively care for my patients (4) Availability of supplies that I need (5) My ability to visually monitor patients without disturbing them	0.1539	14	R Moderator 07:36 Okay. And if you could affect that at all, would you prefer to walk more or less than you do currently? M Participant 07:48 Some of our nurses walk more, I mean, some of them intentionally walk during the day, but no, we do a fair amount of walking. It's a big place. R Moderator 07:59 It never is lacking. Did you, when you're answering this, did you think more about the distance…
Efficiency		(1) The amount I walk during my shift (2) The amount of time I spend charting (3) Access to the informatio I need to effectively care for my patients (4) Availability of supplies that I need (5) My ability to visually monitor patients without disturbing them	0.1539	14	R Moderator 08:43 Yeah. Probably goes back to those positives and negatives. M Participant 08:46 Yeah. Yeah.
Efficiency		(1) The amount I walk during my shift (2) The amount of time I spend charting (3) Access to the informatio I need to effectively care for my patients (4) Availability of supplies that I need (5) My ability to visually monitor patients without disturbing them	0.1539	14	R Moderator 08:51 So the next one is the amount of time I spend charting. Did you think well, I guess first of all, where do you typically do your charting? M Participant 09:03 For the most part at the bedside. R Moderator 09:05 Okay. And did you think about that location in terms of how long it takes? Does that, where you are make any difference in terms of efficiency? Or? M Participant 09:18 Ye…
Efficiency		(1) The amount I walk during my shift (2) The amount of time I spend charting (3) Access to the informatio I need to effectively care for my patients (4) Availability of supplies that I need (5) My ability to visually monitor patients without disturbing them	0.1539	14	in the room there charting.
Efficiency		(1) The amount I walk during my shift (2) The amount of time I spend charting (3) Access to the informatio I need to effectively care for my patients (4) Availability of supplies that I need (5) My ability to visually monitor patients without disturbing them	0.1539	14	M Participant 09:54 It's a lot of charting. I think we provide much better patient care when we're doing our charting at the bedside. But I do think it's a change that you sort of have to force yourself into.
Efficiency		(1) The amount I walk during my shift (2) The amount of time I spend charting (3) Access to the informatio I need to effectively care for my patients (4) Availability of supplies that I need (5) My ability to visually monitor patients without disturbing them	0.1539	14	R Moderator 10:10 Next one, is the access to the information I need to effectively care for my patients. And what type of information did you think of when you were answering? M Participant 10:19 Prenatals is the biggest thing that we struggle to get. M Methodist Interviewer 10:23 Ugh. M Participant 10:23 Yeah, yeah. Prenatal documents from outside providers is the biggest thing that we struggle …
Efficiency		(1) The amount I walk during my shift (2) The amount of time I spend charting (3) Access to the informatio I need to effectively care for my patients (4) Availability of supplies that I need (5) My ability to visually monitor patients without disturbing them	0.1539	14	M Participant 10:54 Yeah, I mean, the helpful thing like with our Physicians Clinic patients, it's all in their medical record already. So that part is very helpful. And I think we forget that we have it easy there. Because we spend a lot of time hunting down records from outside offices. R Moderator 11:10 Okay. Did you think about any, any information that you get from other people? It's all thi…
Efficiency		(1) The amount I walk during my shift (2) The amount of time I spend charting (3) Access to the informatio I need to effectively care for my patients (4) Availability of supplies that I need (5) My ability to visually monitor patients without disturbing them	0.1539	14	R Moderator 11:52 The next one is the availability of the supplies that I need, what supplies did you think about? M Participant 11:58 I think what comes to my mind, there is supplies that are not already in our rooms. Like upstairs, things are outside the rooms. But in labor and delivery, we have a big cart that has all of our stuff in it. So we really only have to leave the room for a handful o…
Efficiency		(1) The amount I walk during my shift (2) The amount of time I spend charting (3) Access to the informatio I need to effectively care for my patients (4) Availability of supplies that I need (5) My ability to visually monitor patients without disturbing them	0.1539	14	Did you think about medications at all, or only? M Participant 12:42 No, I didn't think of medications. R Moderator 12:47 And what does available mean to you? How would you interpret that? M Participant 12:53 Readily accessible? I don't know. Something I didn't have to like leave the room for. R Moderator 13:01 And those things that you did have to leave the room was it just that it's in the righ…
Efficiency		(1) The amount I walk during my shift (2) The amount of time I spend charting (3) Access to the informatio I need to effectively care for my patients (4) Availability of supplies that I need (5) My ability to visually monitor patients without disturbing them	0.1539	14	R Moderator 13:20 The next question is about my ability to visually monitor patients without disturbing them. Is this something that's even important? M Participant 13:30 I can't really say that something that we do much of. Because I mean our patients are
Efficiency		(1) The amount I walk during my shift (2) The amount of time I spend charting (3) Access to the informatio I need to effectively care for my patients (4) Availability of supplies that I need (5) My ability to visually monitor patients without disturbing them	0.1539	14	pretty much, it's a 24/7. R Moderator 13:40 Yeah. M Participant 13:40 Even in the middle of night, they're awake. R Moderator 13:42 Yeah M Participant 13:42 It's not, you know, it's not like upstairs where you're like, you'd have that situation where Yes, I want to check on them, but I don't want to wake them up. We don't really have as much of that. M Methodist Interviewer 13:51 Not typically sl…
Efficiency		(1) The amount I walk during my shift (2) The amount of time I spend charting (3) Access to the informatio I need to effectively care for my patients (4) Availability of supplies that I need (5) My ability to visually monitor patients without disturbing them	0.1539	14	Mm hmm. Okay, so those may be challenging to M Participant 14:13 Yeah, it's just hard to answer, because I can't Yeah, I can't say it's a thought I have very often. R Moderator 14:18 Mm hmm. Okay. And would you have interpreted the question differently if it didn't include the word visually. If it just said, my ability to monitor patients? Or maybe the disturbing part is the M Participant 14:33 Y…
Efficiency		(1) The amount I walk during my shift (2) The amount of time I spend charting (3) Access to the informatio I need to effectively care for my patients (4) Availability of supplies that I need (5) My ability to visually monitor patients without disturbing them	0.1539	14	R Moderator 18:55 Yeah. Did you think about the time you're in the room, like you said you chart and room. Did you think about that time or only when you're actually interacting with the patient? M Participant 19:05 To me, that's more time that you're interacting with the patient.
Efficiency		(1) The amount I walk during my shift (2) The amount of time I spend charting (3) Access to the informatio I need to effectively care for my patients (4) Availability of supplies that I need (5) My ability to visually monitor patients without disturbing them	0.2118	21	R Moderator 05:35 And the next one is the amount I walk during my shift. Are there any specific problems that contribute to the amount of walking that you do? T Participant 05:46 Oh, yes. Our nursery location. I've been pregnant twice during the time I've worked here, and it's a lot of walking. So yeah, just going back and forth from the nursery can be a task if you've got rooms 1 or any of the r…
Efficiency		(1) The amount I walk during my shift (2) The amount of time I spend charting (3) Access to the informatio I need to effectively care for my patients (4) Availability of supplies that I need (5) My ability to visually monitor patients without disturbing them	0.2118	21	T Participant 06:10 for sure. R Moderator 06:11 Okay. And are there other? Is it just the nursery location? Or is there, are there other locations that are hard to get to or take a long time? T Participant 06:19 Well, even just patients and what rooms they're in and, you know, sometimes it just works out, like, Hey, I'm taking a fifth patient, and the only room we have is 16. And its way over the…
Efficiency		(1) The amount I walk during my shift (2) The amount of time I spend charting (3) Access to the informatio I need to effectively care for my patients (4) Availability of supplies that I need (5) My ability to visually monitor patients without disturbing them	0.2118	21	R Moderator 06:50 Yeah M Methodist Interviewer 06:50 as it is like because of Safe Place, have to take the baby all the way around. R Moderator 06:53 You have to go the long way? M Methodist Interviewer 06:54 Yeah. R Moderator 06:54 Okay. M Methodist Interviewer 06:55 Yeah. Anyway, sorry.
Efficiency		(1) The amount I walk during my shift (2) The amount of time I spend charting (3) Access to the informatio I need to effectively care for my patients (4) Availability of supplies that I need (5) My ability to visually monitor patients without disturbing them	0.2118	21	R Moderator 06:56 Yeah, no, that's good to know. Um, would you, I know that walking is just a part of the job. But if you had a preference, would you choose to walk either more or less in your shift? T Participant 07:12 I don't mind walking, but when I M Methodist Interviewer 07:15 Want to walk more? T Participant 07:17 I don't probably, probably not walk more. Less is always better. But this is …
Efficiency		(1) The amount I walk during my shift (2) The amount of time I spend charting (3) Access to the informatio I need to effectively care for my patients (4) Availability of supplies that I need (5) My ability to visually monitor patients without disturbing them	0.2118	21	vacation when I come to work. So might as well get my workout in. R Moderator 07:34 And did you think more about, I know you mentioned the distances between things. Did you think about just the amount of time that you're on your feet at all? Or was it mostly just making it from here to there? T Participant 07:48 I thought, I think I thought more like from here to there because I was just like, yo…
Efficiency		(1) The amount I walk during my shift (2) The amount of time I spend charting (3) Access to the informatio I need to effectively care for my patients (4) Availability of supplies that I need (5) My ability to visually monitor patients without disturbing them	0.2118	21	R Moderator 08:16 The next one is the amount of time I spend charting. So um, the first question I always asked with this is, where do you typically do your charting? What location? T Participant 08:28 Oh, I try, it just depends. Anywhere, everywhere. I mean, I chart over half my shift I feel like. R Moderator 08:42 So where, do you guys T Participant 08:43 I try to do it, sometimes I sit outside…
Efficiency		(1) The amount I walk during my shift (2) The amount of time I spend charting (3) Access to the informatio I need to effectively care for my patients (4) Availability of supplies that I need (5) My ability to visually monitor patients without disturbing them	0.2118	21	session, no distractions. R Moderator 09:31 Is that in a different location? T Participant 09:32 Yeah. It's like, behind the front desk. R Moderator 09:34 Okay.
Efficiency		(1) The amount I walk during my shift (2) The amount of time I spend charting (3) Access to the informatio I need to effectively care for my patients (4) Availability of supplies that I need (5) My ability to visually monitor patients without disturbing them	0.2118	21	T Participant 09:35 So it's, no patients are going to be asking you questions about where they can get diapers or where the vending machines are. You can just, no one's asking you anything. You can just crank it out. Yeah. R Moderator 09:46 Do you guys have the option to chart in the patient room or is that something that you do? T Participant 09:50 Oh, yeah, I do actually do a lot of charting in…
Efficiency		(1) The amount I walk during my shift (2) The amount of time I spend charting (3) Access to the informatio I need to effectively care for my patients (4) Availability of supplies that I need (5) My ability to visually monitor patients without disturbing them	0.2118	21	R Moderator 10:13 Yeah. Do you feel like the loc, it sounds like you chart in lots of different locations. Do you feel like the location affects your the efficiency of charting at all? T Participant 10:26
Efficiency		(1) The amount I walk during my shift (2) The amount of time I spend charting (3) Access to the informatio I need to effectively care for my patients (4) Availability of supplies that I need (5) My ability to visually monitor patients without disturbing them	0.2118	21	Oh, yeah. I mean, just distractions. So you know, when you're in the nursery, you're doing 100 different things. And you're taking care of that baby and oh that babies O2 stats are dropping, and they're here to do five circs right now can you help with that and chart. So that's distracting. And then when you're charting in the hallway, you're going to get interrupted by every patient wondering, t…
Efficiency		(1) The amount I walk during my shift (2) The amount of time I spend charting (3) Access to the informatio I need to effectively care for my patients (4) Availability of supplies that I need (5) My ability to visually monitor patients without disturbing them	0.2118	21	R Moderator 11:50 And the next one is the access to the information I need to effectively care for my patients. What types of information did you think of? T Participant 12:06 I thought of like, at the front desk, we have all these cards. So you know, for like, children's
Efficiency		(1) The amount I walk during my shift (2) The amount of time I spend charting (3) Access to the informatio I need to effectively care for my patients (4) Availability of supplies that I need (5) My ability to visually monitor patients without disturbing them	0.2118	21	cardiologist or, you know, social or different, different cards that like we don't use all the time. You know, a lot of those. M Methodist Interviewer 12:20 Like a Rolodex. T Participant 12:21 Yeah. Um, I just thought but like that type of thing. R Moderator 12:29 Did you think about anything accessed electronically? Or did you think about information that you'd get from other people? Or just tha…
Efficiency		(1) The amount I walk during my shift (2) The amount of time I spend charting (3) Access to the informatio I need to effectively care for my patients (4) Availability of supplies that I need (5) My ability to visually monitor patients without disturbing them	0.2118	21	R Moderator 13:35 The next one is the availability, availability of the supplies that I need. What kind of supplies did you think about?
Efficiency		(1) The amount I walk during my shift (2) The amount of time I spend charting (3) Access to the informatio I need to effectively care for my patients (4) Availability of supplies that I need (5) My ability to visually monitor patients without disturbing them	0.2118	21	T Participant 13:43 I thought about pacifiers. I thought about nail files. I thought about everything that's kept in the nursery that isn't kept in either, either the side cabinets. Formula, things like that. R Moderator 14:00 So you thought about things you had to actually leave the patient room to go and get? T Participant 14:04 Mm hmm. R Moderator 14:05 Okay. Um, did you think about medication…
Efficiency		(1) The amount I walk during my shift (2) The amount of time I spend charting (3) Access to the informatio I need to effectively care for my patients (4) Availability of supplies that I need (5) My ability to visually monitor patients without disturbing them	0.2118	21	R Moderator 14:32 So you know where it is and can just go right there and get it immediately? Okay. And does the actual location of that room? Whether it's convenient, convenient or not is that a factor in that too? T Participant 14:48 Yes.
Efficiency		(1) The amount I walk during my shift (2) The amount of time I spend charting (3) Access to the informatio I need to effectively care for my patients (4) Availability of supplies that I need (5) My ability to visually monitor patients without disturbing them	0.2118	21	R Moderator 14:49 Okay. The next one is my ability to visually monitor patients without disturbing them. I guess, first of all, is this important for your job to be able to do that? T Participant 15:02 No. R Moderator 15:03 And why do you say that? T Participant 15:06 I just think about, our patients are very independent and deserve privacy during this time. And they're not individuals that you n…
Efficiency		(1) The amount I walk during my shift (2) The amount of time I spend charting (3) Access to the informatio I need to effectively care for my patients (4) Availability of supplies that I need (5) My ability to visually monitor patients without disturbing them	0.2118	21	Okay. And would you have interpreted the question differently if it didn't have the word visually? If it just said my ability to monitor patients? T Participant 15:47 Yes, I would have. R Moderator 15:48 And what would you have thought that meant? T Participant 15:50 I would have thought that meant like, more going into the room, like physically going in and out of the room versus like, just seei…
Efficiency		(1) The amount I walk during my shift (2) The amount of time I spend charting (3) Access to the informatio I need to effectively care for my patients (4) Availability of supplies that I need (5) My ability to visually monitor patients without disturbing them	0.2118	21	T Participant 16:34 Not, we, no. We, except for the babies that are in the nursery, and then that, that is different. That is the, you're in there and you're monitoring, you;ve got them hooked up to an O2 stat and things like that.
Efficiency		(1) The amount I walk during my shift (2) The amount of time I spend charting (3) Access to the informatio I need to effectively care for my patients (4) Availability of supplies that I need (5) My ability to visually monitor patients without disturbing them	0.2118	21	R Moderator 20:11 And what aspects of your work affect that time that you're spending with your patients? T Participant 20:19 Charting. Charting is the best one.
Efficiency		(1) The amount I walk during my shift (2) The amount of time I spend charting (3) Access to the informatio I need to effectively care for my patients (4) Availability of supplies that I need (5) My ability to visually monitor patients without disturbing them	0.2118	21	R Moderator 21:50 I know. Was there anything that you felt like wasn't really applicable to your job? Well you said, I think you said the visually monitoring. T Participant 22:00 Yeah.
Efficiency		(1) The amount I walk during my shift (2) The amount of time I spend charting (3) Access to the informatio I need to effectively care for my patients (4) Availability of supplies that I need (5) My ability to visually monitor patients without disturbing them	0.2118	21	T Participant 22:32 Yeah, I mean, I think I brought up like, the nursery location, and how that can be a challenge at times. R Moderator 22:41 That's the biggest one it seems like. T Participant 22:43 Well, I yeah, I mean, I feel like I walk so much more when I'm on the other, the other side. And then yeah, where patients room are, if you get split, awkward, and have, you know, patients. We have …
Efficiency		(1) The amount I walk during my shift (2) The amount of time I spend charting (3) Access to the informatio I need to effectively care for my patients (4) Availability of supplies that I need (5) My ability to visually monitor patients without disturbing them	0.5758	6	Moderator: Ok. The next thing we asked you about was the amount you walk during your shift. Can you tell me a little bit about like what went into your response to that question? AW: What was my response? Moderator: It was satisfied. AW: So I’m satisfied with the amount that I walk. That question was kind of confusing I felt like. Moderator: Yeah, ok. So tell me about what was confusing about it?…
Efficiency		(1) The amount I walk during my shift (2) The amount of time I spend charting (3) Access to the informatio I need to effectively care for my patients (4) Availability of supplies that I need (5) My ability to visually monitor patients without disturbing them	0.5758	6	Moderator: So the next thing we asked you about was the amount of time you spend charting. Can you tell me a little bit about like the sorts of things that affect how much, like how much time you spend charting? AW: I would say 90% of my day is like looking at the computer charting, and I think the nurses are the same way on the floor. So I think it’s way too much. Moderator: And what’s contribut…
Efficiency		(1) The amount I walk during my shift (2) The amount of time I spend charting (3) Access to the informatio I need to effectively care for my patients (4) Availability of supplies that I need (5) My ability to visually monitor patients without disturbing them	0.5758	6	Moderator: So we also asked you about access to the information you need to effectively care for your patients. Can you tell me a little bit about what you thought about when you read that question, like what information did you think of? AW: I mean, I thought about their past medical history I guess. Just to know a little bit about them. Everything is in the computer, you know, their H&P, their …
Efficiency		(1) The amount I walk during my shift (2) The amount of time I spend charting (3) Access to the informatio I need to effectively care for my patients (4) Availability of supplies that I need (5) My ability to visually monitor patients without disturbing them	0.5758	6	Moderator: So we also asked you about the availability of the supplies that you need. Can you tell me what you thought about when answering that question, like what did availability of supplies mean to you? AW: So it kind of depends on what kind of supply it is. I mean, you know like commodes on the floor for instance. I mean I feel like we have them on the floor, it’s just a matter of finding th…
Efficiency		(1) The amount I walk during my shift (2) The amount of time I spend charting (3) Access to the informatio I need to effectively care for my patients (4) Availability of supplies that I need (5) My ability to visually monitor patients without disturbing them	0.5758	6	Moderator: So the next thing we asked you about was your ability to visually monitor your patients without disturbing them. So can you tell me what you thought about, like what did visually monitoring your patients mean? AW: I mean, I guess what I was thinking is like so the door is solid. So I mean if you just walk by the room and the door is closed, you can’t see your patient. I mean you have t…
Efficiency		(1) The amount I walk during my shift (2) The amount of time I spend charting (3) Access to the informatio I need to effectively care for my patients (4) Availability of supplies that I need (5) My ability to visually monitor patients without disturbing them	0.5758	6	Moderator: Maybe like the amount of time you spend charting or anything else? But that one about the walking was the one that was the most confusing? AW: I think that was the most confusing. Yeah, cause I feel like I walk too much so am I dissatisfied with that? Is that how you should? Moderator: Yeah, like if you feel like you walked too much, you would be dissatisfied with it.
Efficiency		(1) The amount I walk during my shift (2) The amount of time I spend charting (3) Access to the informatio I need to effectively care for my patients (4) Availability of supplies that I need (5) My ability to visually monitor patients without disturbing them	0.2216	12	F Moderator 02:38 The next thing we asked you about was the amount of time you walk during your shift. B BM 02:43 That's pretty subjective. I don't mind walking. Others do. But that's if if patients need help, it's no, it's it's not an issue. The only issue I have, because I've worked on the north and south tower, I'm not sure if familiar with nine north or not. There are it's it's like a, it's a…
Efficiency		(1) The amount I walk during my shift (2) The amount of time I spend charting (3) Access to the informatio I need to effectively care for my patients (4) Availability of supplies that I need (5) My ability to visually monitor patients without disturbing them	0.2216	12	So you thought about the kind of like the layout of the floor, the distances when you were answering that question? B BM 03:30 Correct, yes. Right. F Moderator 03:36 Would you prefer to walk less or more if something could be done about that? Or? B BM 03:42 I like to walk so I'm good. F Moderator 03:45 Yeah. With the distances, would you prefer if like that changed, like the location of things? B…
Efficiency		(1) The amount I walk during my shift (2) The amount of time I spend charting (3) Access to the informatio I need to effectively care for my patients (4) Availability of supplies that I need (5) My ability to visually monitor patients without disturbing them	0.2216	12	F Moderator 04:21 So the next thing we asked you about was the amount of time you spend charting. So could you tell me a little bit about what, like what goes into your charting or like xxx in how you answered that question. B BM 04:34 Compared to nurses, I'm sure like basic. And there's kind of a steep learning curve to Serna. Once you've gotten that down, I think it works out fairly well. So af…
Efficiency		(1) The amount I walk during my shift (2) The amount of time I spend charting (3) Access to the informatio I need to effectively care for my patients (4) Availability of supplies that I need (5) My ability to visually monitor patients without disturbing them	0.2216	12	helping patients, and I'll sit down one or two hours later after I gather information on my notes, I enter information into the computer. That takes a little while to work through. Once I've got that done, responding to patients and putting things in the computer then on on an ongoing basis, fairly straightforward, and doesn't take that much time for me. F Moderator 05:12 Does the location of whe…
Efficiency		(1) The amount I walk during my shift (2) The amount of time I spend charting (3) Access to the informatio I need to effectively care for my patients (4) Availability of supplies that I need (5) My ability to visually monitor patients without disturbing them	0.2216	12	B BM 06:07 For me, no. I don't think I gather that much information or chart against that much information to need to have a computer right with the one at the patient's bedside. So, yeah.
Efficiency		(1) The amount I walk during my shift (2) The amount of time I spend charting (3) Access to the informatio I need to effectively care for my patients (4) Availability of supplies that I need (5) My ability to visually monitor patients without disturbing them	0.2216	12	F Moderator 06:18 So the next thing we asked you about was access to the information you need to effectively care for your patients. So what did you think about in answering that question? Like what kind of information did you think of? B BM 06:34 I thought the reasons for admission, the tasks that were assigned to do, getting information like patient weights. This is important on the cardiac flo…
Efficiency		(1) The amount I walk during my shift (2) The amount of time I spend charting (3) Access to the informatio I need to effectively care for my patients (4) Availability of supplies that I need (5) My ability to visually monitor patients without disturbing them	0.2216	12	F Moderator 07:31 So you weren't thinking about talking to anybody or getting information from any other staff? B BM 07:38 I do. I have a handoff report. Oh, sure. Then giving report, talking to nurses. Yeah. F Moderator 07:44 But primarily when you answered this question, were you thinking about electronic? B BM 07:47 Mostly electronic, yeah.
Efficiency		(1) The amount I walk during my shift (2) The amount of time I spend charting (3) Access to the informatio I need to effectively care for my patients (4) Availability of supplies that I need (5) My ability to visually monitor patients without disturbing them	0.2216	12	F Moderator 07:49 Ok. So the next thing we asked about is the availability of supplies that you need. So when you thought about availability, did you think about location or what did that mean to you? B BM 08:05 Mostly thought about at the time how well CSR stocks our supply rooms. F Moderator 08:10 Ok. So like if things are stocked? B BM 08:12 Yes. And for the most part, I think things are. I th…
Efficiency		(1) The amount I walk during my shift (2) The amount of time I spend charting (3) Access to the informatio I need to effectively care for my patients (4) Availability of supplies that I need (5) My ability to visually monitor patients without disturbing them	0.2216	12	Getting them up to the floor, so they are somewhere else that you have to go to get them, far away from where you need them? B BM 08:40 Rarely. I mean, we might have to go between the towers, the north and south towers, on occasion. But for the most part, I just find supplies on our floor as needed. F Moderator 08:52 And in reading this question, we said supplies. What did you interpret that to m…
Efficiency		(1) The amount I walk during my shift (2) The amount of time I spend charting (3) Access to the informatio I need to effectively care for my patients (4) Availability of supplies that I need (5) My ability to visually monitor patients without disturbing them	0.2216	12	F Moderator 09:09 The next thing we asked you about was your ability to visually monitor patients without disturbing them. So is that important to you for your job to be able to do that? B BM 09:19
Efficiency		(1) The amount I walk during my shift (2) The amount of time I spend charting (3) Access to the informatio I need to effectively care for my patients (4) Availability of supplies that I need (5) My ability to visually monitor patients without disturbing them	0.2216	12	At nighttime it is, not disturbing the patients. That's the nice thing about Nine North, they've got video systems in the rooms. You can sit down at a monitor and see how they're doing. Nine South, if the door is not open, you can just kind of peek your head in the door and see how they're doing. Makes it a little less convenient, and if the hinges aren't oiled, waking patients up. So simple thin…
Efficiency		(1) The amount I walk during my shift (2) The amount of time I spend charting (3) Access to the informatio I need to effectively care for my patients (4) Availability of supplies that I need (5) My ability to visually monitor patients without disturbing them	0.2216	12	F Moderator 10:06 And getting eyes on them? B BM 10:07 Correct. F Moderator 10:08 And is the visually, the word visually is that kind of important to you? B BM 10:13 It is Yeah, yeah. Yeah.
Efficiency		(1) The amount I walk during my shift (2) The amount of time I spend charting (3) Access to the informatio I need to effectively care for my patients (4) Availability of supplies that I need (5) My ability to visually monitor patients without disturbing them	0.2375	14	F Moderator 03:57 So we asked you about the amount that you walk during your shift? And you said you're neither satisfied or dissatisfied with that. Can you tell me about, like just what are the things that contribute to the walking that you do during your shift? R RC 04:11 It depends on how spread out my rooms are. It depends on, you know, whether this omnicell is out of medication, and I have t…
Efficiency		(1) The amount I walk during my shift (2) The amount of time I spend charting (3) Access to the informatio I need to effectively care for my patients (4) Availability of supplies that I need (5) My ability to visually monitor patients without disturbing them	0.2375	14	F Moderator 04:39 So could be getting the stuff you need or having to backtrack because somebody changed their mind, it's just, it's variable. R RC 04:48 Yeah. F Moderator 04:49 Would you prefer to walk more or less if something could affect that? R RC 04:55 Neither. It's, you know, some days you're gonna walk more, some days you're gonna walk less? It doesn't bother me. F Moderator 05:06 Do you …
Efficiency		(1) The amount I walk during my shift (2) The amount of time I spend charting (3) Access to the informatio I need to effectively care for my patients (4) Availability of supplies that I need (5) My ability to visually monitor patients without disturbing them	0.2375	14	F Moderator 05:21 So we also, the next thing we asked you about was the amount of time you spend charting. So tell me a little bit about, like, what contributes to the time you spend charting?
Efficiency		(1) The amount I walk during my shift (2) The amount of time I spend charting (3) Access to the informatio I need to effectively care for my patients (4) Availability of supplies that I need (5) My ability to visually monitor patients without disturbing them	0.2375	14	R RC 05:35 Um, I think it depends on how well you know Cerner, because I'm, like I said, I'm newer here. So Cerner, for me, it's just like, oh wow. Once you learn it, it's okay, but there's just so much charting because we don't chart by exception. We chart everything. I feel like I chart more than I get to spend time with my patients. And that bugs me sometimes. F Moderator 05:59 But that's real…
Efficiency		(1) The amount I walk during my shift (2) The amount of time I spend charting (3) Access to the informatio I need to effectively care for my patients (4) Availability of supplies that I need (5) My ability to visually monitor patients without disturbing them	0.2375	14	F Moderator 07:07 So it's really just about the program that you use and the requirements that you have to meet for the charting? R RC 07:12 Yeah, and I mean, that kind of comes down from government so we don't really have a choice. It's just, they impose so much charting. F Moderator 07:20 Got it. R RC 07:21 Not a way around it.
Efficiency		(1) The amount I walk during my shift (2) The amount of time I spend charting (3) Access to the informatio I need to effectively care for my patients (4) Availability of supplies that I need (5) My ability to visually monitor patients without disturbing them	0.2375	14	F Moderator 07:25 So the next question was about the access to the information you need to effectively care for your patients. Can you tell me how you interpreted that question? Like in as far as what what information did you think of about accessing? R RC 07:37 Well, they have this really cool thing called Just for Nurses. And then, so I can go to the intranet, the homepage. And like, if I, you …
Efficiency		(1) The amount I walk during my shift (2) The amount of time I spend charting (3) Access to the informatio I need to effectively care for my patients (4) Availability of supplies that I need (5) My ability to visually monitor patients without disturbing them	0.2375	14	R RC 08:28 Or even, even like my core, you know. I can go to them and ask them questions. And if they don't know, they're asking someone else. That's what's nice here, is like, you're not made to feel dumb if you don't know something, like they want you to ask the question. F Moderator 08:42 So you thought of both then? You thought about like finding people that you could ask? If like resources, …
Efficiency		(1) The amount I walk during my shift (2) The amount of time I spend charting (3) Access to the informatio I need to effectively care for my patients (4) Availability of supplies that I need (5) My ability to visually monitor patients without disturbing them	0.2375	14	F Moderator 08:57 Okay, great. So, the next question we asked you about was the availability of supplies? So what did that mean to you? Like, what did availability mean to you? R RC 09:09 Um, well, sometimes I think about the servadors right outside the room. And then I think about our big cart staging area where it's stocked from Central supply. And again, like, if there's not something there, i…
Efficiency		(1) The amount I walk during my shift (2) The amount of time I spend charting (3) Access to the informatio I need to effectively care for my patients (4) Availability of supplies that I need (5) My ability to visually monitor patients without disturbing them	0.2375	14	stocked and if...? R RC 09:34 Yeah. I mean granted, we only have one cart staging, so if I'm over on this side of the floor, and there's just one cart staging here, yeah, I have to walk clear over there, which, then that adds to a more walking day. But otherwise, it's not that bad. F Moderator 09:53 And what about the supplies? When we said supplies, what kind of things did you think about? R RC …
Efficiency		(1) The amount I walk during my shift (2) The amount of time I spend charting (3) Access to the informatio I need to effectively care for my patients (4) Availability of supplies that I need (5) My ability to visually monitor patients without disturbing them	0.2375	14	F Moderator 11:33 Yes. Yeah, about equipment. Would you have a different...? R RC 11:39 Yeah, because we only have like, one Hoyer, one Sit-to-Stand, one Sara Stedy. And it's the old style Hoyer, where we don't have the ones that are in the ceilings that are very nice. So if it was just equipment, like that type of equipment, then, yeah, not very good. F Moderator 11:56 Okay. So you would have be…
Efficiency		(1) The amount I walk during my shift (2) The amount of time I spend charting (3) Access to the informatio I need to effectively care for my patients (4) Availability of supplies that I need (5) My ability to visually monitor patients without disturbing them	0.2375	14	F Moderator 12:25 So the next question was about your ability to visually monitor your patients without disturbing them. So you said you are somewhat dissatisfied with that? Can you tell me what...? R RC 12:36 You have to open the door. F Moderator 12:37 Okay.
Efficiency		(1) The amount I walk during my shift (2) The amount of time I spend charting (3) Access to the informatio I need to effectively care for my patients (4) Availability of supplies that I need (5) My ability to visually monitor patients without disturbing them	0.2375	14	R RC 12:38 There's not a little peek window. F Moderator 12:40 Okay. R RC 12:40 So you literally have to try and quietly open the door to see them. And there's no camera monitoring, which you don't need in all rooms. But like, you know, an alcohol withdraw patient, it would be nice to be able to have a camera in there, and at least be able to see it from, you know, the front desk, like the core, …
Efficiency		(1) The amount I walk during my shift (2) The amount of time I spend charting (3) Access to the informatio I need to effectively care for my patients (4) Availability of supplies that I need (5) My ability to visually monitor patients without disturbing them	0.2375	14	up? And I mean, so it would it would be nice, even if there was just like a small window that you could you know, at least, okay, yeah, or even like some confused patients, you know, without getting them riled up by going in there just to be able to peek on them, that would be nice. But I understand their privacy too of no, I want, you know, I want, I don't want a window where you can look at me.
Efficiency		(1) The amount I walk during my shift (2) The amount of time I spend charting (3) Access to the informatio I need to effectively care for my patients (4) Availability of supplies that I need (5) My ability to visually monitor patients without disturbing them	0.2375	14	F Moderator 16:36 What kind of things prevent you from spending that kind of time with your patients? R RC 16:41 Charting, phone calls, you know
Efficiency		(1) The amount I walk during my shift (2) The amount of time I spend charting (3) Access to the informatio I need to effectively care for my patients (4) Availability of supplies that I need (5) My ability to visually monitor patients without disturbing them	0.1829	7	Moderator: The next thing we asked about is the amount of time you walk during your shift. Could you tell me a little bit about like what impacts that, like how much you walk during your shift? SR: Well, I like to walk so I mean I’m pretty motivated that way so it doesn’t bother me, I guess, to get up and walk to talk to somebody versus using my vocera. So sometimes I would prefer to do that I gu…
Efficiency		(1) The amount I walk during my shift (2) The amount of time I spend charting (3) Access to the informatio I need to effectively care for my patients (4) Availability of supplies that I need (5) My ability to visually monitor patients without disturbing them	0.1829	7	SR: I would say maybe for supplies that you need, then you have to go to the cart staging room. And if your room is on the other end of the hall and it’s something you don’t have, then you would have to walk a bit further. Moderator: And would you prefer, you mentioned you like to walk, but would you prefer to walk more or less if something could change that? SR:
Efficiency		(1) The amount I walk during my shift (2) The amount of time I spend charting (3) Access to the informatio I need to effectively care for my patients (4) Availability of supplies that I need (5) My ability to visually monitor patients without disturbing them	0.1829	7	Moderator: So the next thing we asked you about was the amount of time you spend charting. Did you think about the location of where you chart in answering that question? SR: So my role is a little different. I don’t chart with a cowxxx, and I don’t assess patients all of the time like a bedside nurse would so I have a more stationary desk I would say that I typically chart at there. So I feel th…
Efficiency		(1) The amount I walk during my shift (2) The amount of time I spend charting (3) Access to the informatio I need to effectively care for my patients (4) Availability of supplies that I need (5) My ability to visually monitor patients without disturbing them	0.1829	7	Moderator: We asked you if you have access to the information you need to effectively care for your patients. Could you tell me a little bit about how you interpreted that question as far as what kind of information did you think of? SR: Sure. I just thought of our intranet that I can go there and click on multiple different topics. Also using my resources. So we have a lot of, not only our charg…
Efficiency		(1) The amount I walk during my shift (2) The amount of time I spend charting (3) Access to the informatio I need to effectively care for my patients (4) Availability of supplies that I need (5) My ability to visually monitor patients without disturbing them	0.1829	7	Moderator: The next thing we asked you about was the availability of the supplies that you need. So what did that mean to you, like could you tell me a little bit about how you answered that question? SR: I just thought about in the moment. I think as best as possible, you try to have things close to patient’s rooms, but there are things that, for whatever purposes, cannot be stored just because …
Efficiency		(1) The amount I walk during my shift (2) The amount of time I spend charting (3) Access to the informatio I need to effectively care for my patients (4) Availability of supplies that I need (5) My ability to visually monitor patients without disturbing them	0.1829	7	SR: I was thinking about things to care for my patients, such as IV tubing or linens or foley catheter, things like that. Moderator: So not like medications or equipment or anything? SR: No.
Efficiency		(1) The amount I walk during my shift (2) The amount of time I spend charting (3) Access to the informatio I need to effectively care for my patients (4) Availability of supplies that I need (5) My ability to visually monitor patients without disturbing them	0.1829	7	Moderator: So the next thing we asked you about was your ability to visually monitor patients without disturbing them. You actually said you’re dissatisfied with that. So can you tell me a little bit about that? SR: Yeah, so well, my unit is an older unit so the doors are heavy and sometimes creaky and loud. There are no windows, not like in ICU, or anything like that. So there is technically no …
Efficiency		(1) The amount I walk during my shift (2) The amount of time I spend charting (3) Access to the informatio I need to effectively care for my patients (4) Availability of supplies that I need (5) My ability to visually monitor patients without disturbing them	0.2197	10	F Moderator 03:04 Got it. Thank you. So we asked you about the amount you walk during your shift. So could you tell me like what kind of things contribute to the amount you walk during your shift? T TR 03:17 Mostly my watch. Today, I've got only 3.83 miles. Normally I get about seven miles per shift on a busy day. I had one of my patients leave so. F Moderator 03:31 So your patient load, is that …
Efficiency		(1) The amount I walk during my shift (2) The amount of time I spend charting (3) Access to the informatio I need to effectively care for my patients (4) Availability of supplies that I need (5) My ability to visually monitor patients without disturbing them	0.2197	10	T TR 04:10 I do, I've lost 60 pounds and I don't want to gain it back. F Moderator 04:18 Would you prefer to walk more then? T TR 04:20 No, I get enough walking. And you know, I'm fortunate in that where I work, I see what happens to people from inactivity. Not always the cause of their situations, but you know, we deal with a lot of strokes and, and things that can be prevented. And me and my hu…
Efficiency		(1) The amount I walk during my shift (2) The amount of time I spend charting (3) Access to the informatio I need to effectively care for my patients (4) Availability of supplies that I need (5) My ability to visually monitor patients without disturbing them	0.2197	10	F Moderator 04:59 So the next thing we asked you about was the amount of time you spend charting. So could you tell me about that, like what kind of things contribute to the time you spend charting? T TR 05:11 In my role, I choose to chart ADLs, which is everything about them at eight, noon, and four. So I do it three times a shift. Some people choose to do that once a shift, but I know things ch…
Efficiency		(1) The amount I walk during my shift (2) The amount of time I spend charting (3) Access to the informatio I need to effectively care for my patients (4) Availability of supplies that I need (5) My ability to visually monitor patients without disturbing them	0.2197	10	usually find a good location close to my patients and sit there all day. If I'm floated to another floor, that's not always the case. You don't always have a chair to sit in, you don't always have a computer to use, you know. So it affects me a lot because I know the charting is important. And on our floor, we have a series of 11 screens for every patient we do for them at the end of the day, and…
Efficiency		(1) The amount I walk during my shift (2) The amount of time I spend charting (3) Access to the informatio I need to effectively care for my patients (4) Availability of supplies that I need (5) My ability to visually monitor patients without disturbing them	0.2197	10	F Moderator 07:57 So we asked you about the access to the information you need to effectively care for your patients. What kind of information did you think of in answering? T TR 08:08 I thought like the cart staging room, supplies I need, access to my nurse; if she's not there, the charge nurse if I have questions. And I'm pretty much I mean, I think in our department anyway, we have everything …
Efficiency		(1) The amount I walk during my shift (2) The amount of time I spend charting (3) Access to the informatio I need to effectively care for my patients (4) Availability of supplies that I need (5) My ability to visually monitor patients without disturbing them	0.2197	10	F Moderator 08:32 So you kind of thought about things and people. Did you think about accessing the computer system at all or? T TR 08:39 No, because I know there's just a record of things that happen throughout the day and in my perception of how things are going that day. And I think, yeah, that information is valuable information, but what's happening right now is more important.
Efficiency		(1) The amount I walk during my shift (2) The amount of time I spend charting (3) Access to the informatio I need to effectively care for my patients (4) Availability of supplies that I need (5) My ability to visually monitor patients without disturbing them	0.2197	10	F Moderator 09:01 Yeah. So the next thing we asked you about was the availability of the supplies that you need. So what did that mean to you? Like what did availability mean to you? T TR 09:11 Um, I was thinking about, you know, medical supplies. Like I'm doing vitals, oh, I need probe covers, I know right where to go to get those. And, and, you know, somebody's had a major blowout, I need more …
Efficiency		(1) The amount I walk during my shift (2) The amount of time I spend charting (3) Access to the informatio I need to effectively care for my patients (4) Availability of supplies that I need (5) My ability to visually monitor patients without disturbing them	0.2197	10	So when we use the word supplies, did you think about medication or equipment under that at all or? Usually, you know, we have one secretary on our floor that is so good about keeping all those supplies stocked when she's working. When she's off, we know it and when she's around, you know, we know right where to go to find stuff. But I know where to go if I need to restock it, you know? And yeah,…
Efficiency		(1) The amount I walk during my shift (2) The amount of time I spend charting (3) Access to the informatio I need to effectively care for my patients (4) Availability of supplies that I need (5) My ability to visually monitor patients without disturbing them	0.2197	10	F Moderator 11:00 Alright. And then the next question was about your ability to visually monitor patients without disturbing them. So is that important to you to be able to visually monitor your patients without disturbing them? T TR 11:13 Especially those impulsive ones because sometimes when they see you, it's like, time to act up, you know? And honestly, you try and sit where you can, you've g…
Efficiency		(1) The amount I walk during my shift (2) The amount of time I spend charting (3) Access to the informatio I need to effectively care for my patients (4) Availability of supplies that I need (5) My ability to visually monitor patients without disturbing them	0.2197	10	F Moderator 13:58 Okay, so it was almost a little bit about like that visually monitoring patients without them even knowing that you're doing it? T TR 14:03 Yeah, yeah. We do like the hourly rounding they call it here. And we're supposed to be checking in at least once an hour and what's going on, make sure they're okay. They may not always know you're doing that. But if they're awake and they'r…
Efficiency		(1) The amount I walk during my shift (2) The amount of time I spend charting (3) Access to the informatio I need to effectively care for my patients (4) Availability of supplies that I need (5) My ability to visually monitor patients without disturbing them	0.1843	19	R Moderator 06:13 So the next one is the amount I walk during my shift. Can you think of any specific problems or issues that contribute to walking? E Participant 06:25 No. R Moderator 06:25 Or is it just kind of the way it is? E Participant 06:27 It's just kind of the way it is. I mean, we always just kind of joke of like things beyond the opposite side of like the hall so like cart staging, if …
Efficiency		(1) The amount I walk during my shift (2) The amount of time I spend charting (3) Access to the informatio I need to effectively care for my patients (4) Availability of supplies that I need (5) My ability to visually monitor patients without disturbing them	0.1843	19	Just because I like to keep moving. I like to sit still. R Moderator 07:09 Mm hmm. Okay. And when you were thinking about walking, walking, did you consider more the distances that you were going or just being on your feet in general? Was E Participant 07:22 More just being on my feet in general. R Moderator 07:25 Okay. Not not so much getting from here to there, it's more just E Participant 07:2…
Efficiency		(1) The amount I walk during my shift (2) The amount of time I spend charting (3) Access to the informatio I need to effectively care for my patients (4) Availability of supplies that I need (5) My ability to visually monitor patients without disturbing them	0.1843	19	R Moderator 07:32 Okay. All right. Um, the next one is the amount of time I spend charting. And I guess first of all, where do you typically chart? Are you charting? And if so where do you usually do that? E Participant 07:51 Usually, I just pick a room to sit outside of, and that's where I kind of keep my computer. And that's where I usually just stay the whole night and chart, keep my computer.…
Efficiency		(1) The amount I walk during my shift (2) The amount of time I spend charting (3) Access to the informatio I need to effectively care for my patients (4) Availability of supplies that I need (5) My ability to visually monitor patients without disturbing them	0.1843	19	R Moderator 08:06 Yeah. E Participant 08:06 More sitting and actually doing it gets it done faster. R Moderator 08:09 And are you using a computer on wheels? Okay E Participant 08:12 Yeah. R Moderator 08:12 And then on your floor do you have the alcoves outside the patient rooms? Is that where you're? Okay. E Participant 08:18 Yeah. R Moderator 08:19 So you use your computer on wheels? Do the alc…
Efficiency		(1) The amount I walk during my shift (2) The amount of time I spend charting (3) Access to the informatio I need to effectively care for my patients (4) Availability of supplies that I need (5) My ability to visually monitor patients without disturbing them	0.1843	19	It's easier to see the call lights if you're not, just because just like if you're, I'm just thinking of like the layout if you're sitting at this computer, you can't see all of the lights versus if you sit in like the corner, you have visual of all lights.
Efficiency		(1) The amount I walk during my shift (2) The amount of time I spend charting (3) Access to the informatio I need to effectively care for my patients (4) Availability of supplies that I need (5) My ability to visually monitor patients without disturbing them	0.1843	19	R Moderator 08:50 Okay. E Participant 08:50 So it's just easier to R Moderator 08:52 Position yourself E Participant 08:53 Position more better. Yeah. R Moderator 08:55 Interesting. Okay. And do you I think that the location in which you chart, you said, you talked about the being able to see the call lights. Do you think the location you're in affects, like the time it takes you to chart at all?…
Efficiency		(1) The amount I walk during my shift (2) The amount of time I spend charting (3) Access to the informatio I need to effectively care for my patients (4) Availability of supplies that I need (5) My ability to visually monitor patients without disturbing them	0.1843	19	E Participant 09:18 I don't really think it matters, I can, I usually have the same process wherever I am. But it just is a lot easier to where if you hear a light, you can just look up and see. And then go from there. R Moderator 09:29 So some locations are better for awareness of what's going on? Okay. And I guess I kind of asked all those questions together. And would you say that other than t…
[truncated: 1,361 more rows]
