# Supplementary material for: The HDR CARE Scale, Inpatient Version: A validated survey instrument to measure environmental affordance for nursing tasks in inpatient healthcare settings
Source: PLoS One. 2021 Oct 20;16(10):e0258815. doi: 10.1371/journal.pone.0258815 (PMC8528276; doi:10.1371/journal.pone.0258815)
Supplement: S5 Dataset — (XLSX) [file pone.0258815.s005.xlsx]

## Sheet: Sheet1
	A : Ease of Quantifying Feelings	B : Efficiency	C : Availability of supplies	D : Charting time	E : Information for care	F : Visual monitoring	G : Walking time	H : Nurse Integration	I : Frequency coworker interaction	J : Know when coworkers need help	K : Time to get help	L : Patient Care	M : Quality of patient care	N : Time to respond pt. needs	O : Time with patients	P : Physical environment	Q : Unaddressed Job Aspects
1 : 050219NMHFEJMARR1	14	166	48	28	25	30	34	75	22	27	23	67	22	28	17	54	9
2 : 050219NMHFEJMARR2	18	161	47	30	30	31	27	80	22	32	27	64	27	24	19	60	10
3 : 050219NMHFEJSBRR3	11	153	43	30	22	26	31	85	30	31	23	75	31	25	22	55	11
4 : 050219NMHRRKCRR4	43	265	44	71	38	63	50	144	59	41	47	136	59	42	36	165	23
5 : 050219NMHRRKDRR5	41	257	41	65	38	64	51	140	57	42	45	134	58	43	35	157	23
6 : 050219NMHRRSSRR6	40	265	43	66	41	62	55	137	55	43	42	137	60	43	35	161	25
7 : 050319MWHFEJBFRR7	36	343	81	59	66	75	63	169	76	54	43	141	44	50	49	132	17
8 : 050319MWHFEJJTRR8	29	261	68	47	47	54	47	138	61	43	36	113	38	37	39	114	18
9 : 050319MWHFEJKHSN9	30	263	69	44	54	49	48	137	60	42	38	114	35	40	41	109	16
10 : 050319MWHFEJLCSN10	8	104	23	25	20	14	24	41	16	13	14	34	16	12	9	59	4
11 : 050319MWHFEJMFSN11	34	320	74	59	69	59	60	164	73	50	45	125	43	41	43	131	17
12 : 050319MWHRRBGRR12	48	310	53	82	48	70	59	160	65	48	50	156	61	47	49	182	27
13 : 050319MWHRRMFRR13	45	269	43	66	39	65	57	153	64	42	49	139	58	46	36	165	24
14 : 050319MWHRRMPRR14	43	270	37	76	39	62	57	144	62	42	42	132	54	44	35	173	24
15 : 050319MWHRRTSRR15	42	277	45	73	43	64	53	150	62	44	45	147	58	51	39	164	22
16 : 050819MWHFEJAWSN16	7	96	30	22	11	18	16	52	15	18	17	41	19	12	15	43	5
17 : 050819MWHFEJBMSN17	42	364	78	68	71	74	76	185	81	60	47	146	49	48	51	133	19
18 : 050819MWHFEJRCSN18	49	464	98	98	92	94	83	240	99	76	69	213	85	66	66	221	28
19 : 050819MWHFEJSRSN19	7	54	14	14	4	9	13	20	8	6	6	22	7	6	9	29	5
20 : 050819MWHFEJTRSN20	40	331	81	62	64	66	59	170	73	51	50	143	52	44	48	138	20
21 : 050819NMHRRESRR21	43	252	38	67	40	58	50	148	58	45	47	137	57	43	38	154	22
22 : 050819NMHRRLCSN22	8	31	6	11	5	9	4	13	5	6	4	12	6	2	6	20	2
23 : 050819NMHRRMNONE23	136	776	174	172	135	169	155	425	176	144	143	344	141	109	96	393	54
24 : 050919MWHFEJAHSN24	42	399	96	75	86	70	73	202	88	63	51	162	57	51	58	162	19
25 : 050919MWHFEJANSN25	44	452	99	90	96	84	84	226	89	76	61	172	57	60	60	191	23
26 : 050919MWHFEJJCSN26	33	302	73	54	66	56	56	160	69	53	41	130	43	45	45	124	16
27 : 050919MWHFEJKSSN27	8	48	15	12	5	9	11	15	6	5	6	20	8	6	8	23	3
28 : 050919MWHFEJSPSN28	30	280	73	50	52	55	51	141	63	44	37	123	39	43	43	112	15
29 : 050919MWHRRCBONE29	130	746	162	161	127	162	162	405	170	121	134	320	120	104	98	393	63
30 : 050919MWHRRMSONE30	107	756	154	163	136	163	152	443	193	137	143	319	136	102	83	406	53
31 : 050919MWHRRTLONE31	124	798	177	162	132	180	172	462	199	145	158	337	139	107	93	435	60
32 : 051319MWHFEJAWONE32	130	828	183	175	137	184	177	457	203	146	147	343	138	112	96	445	61
33 : 051319MWHFEJCHONE33	132	817	180	171	130	182	180	464	198	148	156	342	143	111	91	437	59
34 : 051319MWHFEJDBONE34	131	817	186	171	132	179	177	465	200	147	158	337	145	104	91	449	62
35 : 051319MWHRRKLONE35	126	792	181	166	126	173	170	453	192	143	155	333	136	109	91	430	59
36 : 051319MWHRRLSONE36	116	713	164	147	113	159	154	408	173	123	147	298	120	94	84	379	55
37 : 051319MWHRRMMONE37	132	816	183	176	136	176	175	458	194	147	156	350	144	114	95	455	62
38 : 051719NMHFEJABONE38	121	787	179	169	119	179	167	439	193	136	146	331	140	102	92	429	58
39 : 051719NMHFEJKSONE39	126	803	177	170	123	183	175	438	189	132	153	334	140	111	84	438	62
40 : 051719NMHRRLBONE40	126	788	177	168	130	174	168	442	189	140	154	335	138	111	87	445	62
41 : 051719NMHRRMSONE41	126	801	183	171	136	174	164	464	200	146	158	339	139	109	94	442	64
42 : 051719NMHRRMSONE42	125	800	179	169	126	177	176	451	194	141	151	330	136	104	93	427	59
43 : 052019NMHRRIMONE43	118	787	178	160	128	174	172	463	198	146	159	344	142	111	93	434	60
44 : 052019NMHRRJDONE44	117	764	174	158	118	171	168	436	187	137	149	313	132	99	84	402	59
