# Supplementary material for: The HDR CARE Scale, Inpatient Version: A validated survey instrument to measure environmental affordance for nursing tasks in inpatient healthcare settings
Source: PLoS One. 2021 Oct 20;16(10):e0258815. doi: 10.1371/journal.pone.0258815 (PMC8528276; doi:10.1371/journal.pone.0258815)
Supplement: S6 Dataset — (XLSX) [file pone.0258815.s006.xlsx]

## Sheet: Data
survey_start	survey_end	survey_id	hosp	unit	unit_txt	role	supervise	year_org	yrsorg	yrsexp	postype	postype_txt	hrswk	shift	shift_txt	gender	age	race	race_txt	chart_decentral	chart_centralarea	chart_patarea	chart_office	chart_cow	chart_otherarea	chart_otherarea_txt	care_know	care_help	care_interact	care_move	care_chart	care_monitor	care_quality	care_time	care_respond	pce_sat_patexp	pce_sat_famexp	pce_sat_workexp	space_patfam	space_job	space_equip	space_collab	way_layout	way_locpat	way_locstaff	collab_exp_activities	collab_exp_future	collab_exp_changes	collab_exp_expertise
2019-10-01 23:02:44	2019-10-01 23:12:23	R_1IvnR60HQ4VoCR1	1	4		1	1	2019	0	0	1		36	2		1	19	6		20	20	50	10		0		3	3	3	3	3	4	3	2	3	5	5	5	2	2	2	2	3	3	4	4	5	5	5
2019-10-09 15:35:33	2019-10-09 15:39:54	R_3PXKVRjuWflqBny	1	6		1	0	2018	1	1	1		36	2		1	19	6		50	50	0	0		0		5	4	5	5	5	5	5	5	5	5	5	5	4	4	4	4	4	4	4	4	4	4	4
2019-09-27 14:14:53	2019-09-27 14:17:29	R_cVhppxBzlbumHtv	1	5		1		2019	0	0	1		24	3		1	19	6		90	6	4	0		0		3	4	4	3	4	3	4	2	4	4	4	4	4	4	4	4	4	4	4
2019-09-24 09:15:29	2019-09-24 09:23:12	R_1QuyFhxNwqXGMoU	1	5		1	0	2019	0	0	1		24	3		1	19	6		7.5	90	2.5	0		0		4	3	4	4	5	3	4	3	4	2	4	3	2	4	4	4	4	4	4	3	2	3	4
2019-09-24 13:59:29	2019-09-24 14:25:11	R_3phZyCyIrJMiIXN	1	9		1	0	2019	0	0	1		36	3		1	19	6		100	0	0	0		0		4	5	5	5	4	5	5	5	5	5	5	5	3	4	4	4	4	4	4	4	5	4	4
2019-09-27 08:11:31	2019-09-27 09:13:51	R_1Do44epuTnQEKOM	1	2		1	0	2018	1	1	4	Casual	12	5		1	19	6		75	0	25	0		0		4	4	5	5	5	5	5	5	5	5	5	5	2	5	4	4	4	4	5	5	5	4	4
2019-10-09 01:49:59	2019-10-09 02:02:19	R_3efuw07PNeMp0Il	1	4		1	0	2019	0	1	2		24	3		2	19	6		25	0	25	0	50	0	On mobile computer in the halls around patient rooms	5	5	5	5	4	5	4	4	4	4	4	4	3	5	5	4	5	5	5	5	3	5	5
2019-09-24 07:05:24	2019-09-24 07:38:31	R_2fHSjivMnI7imGv	1	10		1	0	2019	0	0	1			2		1	19	7		80	10	10	0		0		5	5	5	5	5	5	5	5	5	5	5	5	3	3	3	5	4	5	5	5	5	5	5
2019-10-03 10:00:00	2019-10-03 10:05:30	R_3je2LFFKpyqdBpr	1	15	9 south & 9 north	1	0	2019	0	0	1		36	2		1	19	7		10	10	80	0		0		5	5	5	5	3	5	5	5	5	5	5	5	4	3	3	5	5	4	4	5	5	5	5
2019-09-23 20:17:42	2019-09-23 20:23:28	R_26exXvzl9u8VOft	2	12		1		2018	1	1	2		24	3		1	20	4		90	10	0	0		0		3	4	3	3	5	4	5	5	4	5	4	5	5	5	5	4	4	4	4	4	2	4	4
2019-09-23 18:38:53	2019-09-23 18:44:55	R_2E6NE2qlP8B31Dv	2	13		1	0	2019	0	0	2		24	2		1	20	5		5	5	0	0		90	Front Desk	5	5	5	5	5	4	5	5	5	5	5	5	5	5	5	5	5	5	5	5	5	3	5
2019-09-24 17:21:06	2019-09-24 17:29:52	R_r2QKWe8Ibardgm5	1	2		1	0	2019	0	0	2		24	2		1	20	6		50	0	50	0		0		5	3	5	3	5	2	3	4	4	5	5	5	4	4	4	3	3	3	3	2	2	3	4
2019-10-05 07:13:35	2019-10-05 07:18:16	R_WdnAtdsdVeS36cp	1	4		1	0	2019	0	1	2		12	2		1	20	6		100	0	0	0		0		5	5	5	3	5	4	5	5	5	5	5	5	4	5	5	5	5	5	5	4	5	5	5
2019-09-23 22:57:00	2019-09-23 23:03:18	R_0MoPUF1NnALutpv	1	4		1	0	2018	1	1	1		24	3		1	20	6		90	2	8	0		0		3	3	3	3	4	4	3	2	2	5	4	4	5	5	5	4	5	4	4	4	2	4	4
2019-10-04 15:47:42	2019-10-04 15:51:57	R_27lLYCPyaIAsvqf	1	4		1	0	2018	1	3	4		12	2		1	20	7		75	15	5	5		0		5	4	5	5	3	5	5	5	5	5	5	5	4	4	4	4	3	3	3	4	2	2	4
2019-09-24 01:39:42	2019-09-24 01:45:41	R_D36E1iXn2n2G3GV	1	9		11	1	2019	0	3	1		24	3		1	21	1		85	10	5	0		0		4	4	5	5	5	5	5	4	4	5	5	5	4	4	4	4		5	5	5	4	4	5
2019-09-30 07:13:56	2019-09-30 07:17:31	R_vMHaEOd976IFMaZ	1	2		1	0	2017	2	2	1		36	2		1	21	6		70	0	30	0		0		5	5	5	5	4	5	5	3	5	5	5	5	3	4	4	4	5	5	5	4	4	4	4
2019-09-24 13:34:27	2019-09-24 13:41:22	R_2uEfrc5sVCCo5Bt	1	3		1	0	2019	0	1	1		24	2		1	21	6		90	0	10	0		0		4	4	5	3	5	4	4	4	4	5	5	5	3	4	3	4	4	5	5	4	3	4	5
2019-09-28 09:01:36	2019-09-28 09:09:01	R_1FxjFrwqUm4jATy	1	7		1	0	2019	0	1	4		24	2		1	21	6		100	0	0	0		0		4	4	5	4	4	4	4	3	5	5	5	5	3	4	4	4	4	4	4	3	3	4	4
2019-10-11 19:03:12	2019-10-11 19:09:05	R_1dxYuHbBp2Q6xoF	1	1		1	0	2018	1	1	4		12	3		1	21	6		95	0	5	0		0		4	4	4	4	4	4	4	4	4	5	5	5	4	4	4	4	4	4	4	4	4	4	4
2019-09-27 22:27:13	2019-09-27 22:31:44	R_2D7d0YsrHr7A2r1	1	9		1	0	2019	0	3	4	Supplemental	24	3		1	21	6		100	0	0	0		0		5	5	5	5	5	5	5	5	5	5	5	5	5	4	5	5	5	5	5	5	5	5	5
2019-09-25 08:36:31	2019-09-25 08:41:07	R_1IK6aiIwRCtxxM5	1	8		1	0	2017	2	2	4		12	2		1	22	6		50	40	10	0		0		5	4	5	4	4	4	5	4	4	5	5	5	5	5	4	5	5	5	5	5	5	5	5
2019-09-23 23:47:15	2019-09-23 23:53:30	R_2UbyisyKepqNTO9	1	2		1	0	2019	0	2	1		24	3		1	22	6		10	0	90	0		0		5	4	5	5	5	5	5	4	5	5	5	5	4	4	5	5	4	5	5	5	5	5	5
2019-10-09 13:53:41	2019-10-09 14:00:20	R_3dQjsdY3yOfg2Pg	1	3		1	0	2018	1	1	1		24	3		1	22	6		90	5	5	0		0		4	4	5	5	5	4	4	4	4	4	4	4	2	5	4	4	4	4	4	5	4	5	4
2019-10-11 05:53:18	2019-10-11 06:00:20	R_1H6GTjDpEtokF2l	1	5		1	0	2018	1	1	1		24	3		1	22	6		50	50	0	0		0		4	4	5	3	3	3	5	3	3	4	4	4	2	2	4	4	4	4	4	3	2	4	4
2019-09-26 23:18:29	2019-09-26 23:23:25	R_2wd9VLvdM2Nz2Pp	1	3		11	0	2019	0	0	1		36	3		1	22	6		95	0	5	0		0		3	4	5	4	5	3	5	3	4	5	5	5	4	4	4	4	4	2	4	2	3	5	2
2019-10-02 21:33:30	2019-10-02 21:38:21	R_24wVig9cMMRWLNc	2	14		11	0	2019	0	0	1		36	3		1	22	6		0	25	75	0		0		4	5	4	4	5	4	5	5	5	5	5	4	5	2	5	5	4	4	4	5	5	5	5
2019-09-24 08:39:04	2019-09-24 08:44:56	R_3CTteQ66Z0TpI16	1	5		1	0	2016	3	3	4		24	3		1	22	6		50	50	0	0		0		4	3	5	4	3	3	3	3	3	3	3	2	2	2	2	2	2	2	2	3	2	3	3
2019-09-24 06:25:22	2019-09-24 06:30:21	R_22AmB4sYSAW9ReH	1	15	Float	11	0	2018	1	2	1			3		2	22	6		75	25	0	0		0		4	4	4	5	3	5	5	4	4	5	4	4	4	3	3	2	4	4	4	4	4	2	4
2019-09-28 11:12:14	2019-09-28 11:17:03	R_2Wu0ZpgbESwIk2j	1	7		1		2018	1	1	1		36	2		1	23	6		85	15	0	0		0		3	3	5	5	5	5	5	3	5	5	3	5	4	5	4	5	5	5	5	5	5	5	5
2019-10-09 13:53:07	2019-10-09 14:00:02	R_3dXjrrC6LeYeSwB	1	7		1	0	2018	1	1	1		36	2		1	23	6		75	25	0	0		0		5	4	5	4	5	5	5	4	5	5	3	4	4	4	4	5	5	5	5	5	5	5	5
2019-09-28 13:33:56	2019-09-28 16:55:38	R_e2I2aVr74SwrLEd	1	4		11	0	2019	0	3	1		36	2		1	23	6		90	0	10	0		0		4	4	4	4	4	4	4	5	4	5	5	5
2019-09-29 07:34:49	2019-09-29 07:37:59	R_31XdnMsxYMUT4pr	1	1		1	0	2017	2	2	4		12	2		1	23	6		80	15	5	0		0		4	5	5	5	5	5	5	4	5	5	4	4	4	5	5	4	4	4	4	4	4	4	4
2019-09-26 10:12:48	2019-09-26 10:30:25	R_1mF48RInT39mYEp	1	3		1	0	2018	1	2	4		24	2		1	23	6		60	0	40	0		0		4	4	4	5	5	5	4	4	4	5	5	5	5	5	5	5	5	5	5	5	5	5	5
2019-09-23 22:53:49	2019-09-23 22:59:48	R_3RdYaiYggVxOC7G	2	13		1	0	2018	1	2	1		36	3		1	23	6		10	20	50	20		0		5	4	4	4	5	4	5	4	4	5	4	4	4	4	4	4	3	4	4	4	2	3	4
2019-09-24 23:24:13	2019-09-24 23:29:40	R_1LjlRFmlkKJxanu	1	3		11	0	2019	0	0	1		36	3		1	23	6		99	0	1	0		0		4	4	4	4	4	4	4	3	4	4	4	4	3	4	4	4	4	4	4	4	4	4	4
2019-09-24 01:18:23	2019-09-24 01:26:50	R_2zYA3UAhowGKy6M	1	5		11	0	2018	1	1	1		36	3		1	23	6		85	10	5	0		0		3	4	2	4	3	3	5	3	3	4	4	4	4	4	4	4	4	4	4	4	2	4	4
2019-09-23 18:12:27	2019-09-23 18:17:57	R_3Hw4AB3GTDwflPo	1	5		11	0	2018	1	1	1		36	3		1	23	6		90	5	5	0		0		4	4	2	4	3	4	3	1	2
2019-09-23 23:20:54	2019-09-23 23:26:03	R_1K8XadwGIiesB63	1	6		11	0	2018	1	1	1		36	3		1	23	6		90	10	0	0		0		4	3	4	3	3	2	4	3	4	5	5	5	4	2	2	2	2	1	4	4	2	4	4
2019-09-24 02:11:48	2019-09-24 02:15:57	R_2RQgVlbYWNNw3EI	1	7		11	0	2017	2	2	1		36	3		1	23	6		60	25	15	0		0		4	4	5	3	3	2	4	4	4	4	4	3	2	2	5	2	4	2	2	4	4	4	4
2019-09-28 20:47:55	2019-09-28 20:53:55	R_2ykqIPqV0Qtkpzo	1	2		1	0	2017	2	2	2		24	3		1	23	6		25	35	40	0		0		4	4	4	3	4	3	4	3	4	5	5	4	2	5	5	5	4	4	4	4	4	3	4
2019-10-09 16:01:44	2019-10-09 16:10:40	R_0NBzOYxAXxptdkd	2	13		11	0	2019	0	0	1		36	5		1	23	6		0	70	30	0		0		5	5	5	3	4	5	5	5	5	5	5	5	4	4	3	5	4	5	5	5	5	5	5
2019-10-10 05:03:06	2019-10-10 05:07:40	R_9p0TzgmZg0qGUrD	1	1		11	0	2018	1	1	1		24	3		1	24	4		25	75	0	0		0		3	2	3	3	2	2	2	2	2	2	3	3	3	4	4	3	4	4	4	2	2	3	3
2019-09-28 17:40:13	2019-09-28 18:01:41	R_e4pFRAHrv4Od8bv	1	4		1	0	2018	1	2	1		24	2		1	24	6		30	0	10	10	50	0	Computer carts	2	3	3	3	3	4	4	4	4	4	3	3	3	3	3	3	4	3	4	4	3	4	3
2019-09-25 10:31:12	2019-09-25 10:37:28	R_2CI0it1hBrEd5u4	1	4		1	0	2018	1	1	1		36	2		1	24	6		75	0	25	0		0		4	4	5	5	3	3	5	3	4	4	4	4	2	2	4	2	4	4	2	5	5	5	5
2019-09-24 09:58:22	2019-09-24 10:04:51	R_1rJmkefIoVD8d2A	1	5		1	0	2017	2	2	1		24	2		1	24	6		90	10	0	0		0		3	4	4	3	3	2	3	3	3	2	2	2	2	2	2	2	2	2	2	4	2	4	4
2019-09-24 09:57:07	2019-09-24 10:27:43	R_33dnvoG86SEC7Mg	1	9		1	0	2018	1	1	1		36	2		1	24	6		75	0	25	0		0		4	3	4	5	4	2	4	3	4	5	4	2	2	4	2	4	5	4	4	4	4	4	4
2019-09-28 13:39:46	2019-09-28 13:44:15	R_1Fy16bQEnmWQ5kx	1	7		11	1	2016	3	3	1		37	2		1	24	6		50	0	50	0		0		3	4	4	4	4	5	4	4	4	5	5	5	3	4	4	4	4	4	4	4	4	3	4
2019-09-28 09:28:51	2019-09-28 09:48:02	R_1Ov2rQudoVPFhRf	1	7		11	0	2015	4	4	1		36	2		1	24	6		25	0	75	0		0		4	4	5	5	4	4	2	3	3	4	4	4	1	1	1	4	1	4	2	5	5	5	5
2019-09-25 17:09:40	2019-09-25 17:15:22	R_2bQA5IMQVzz627W	1	8		11	1	2015	4	4	1		36	2		1	24	6		40	40	20	0		0		3	4	5	4	4	4	5	5	5	5	4	2	4	4	4	4	4	4	4	4	4	4	4
2019-10-02 16:53:43	2019-10-02 16:55:55	R_1j8HKS5nfw1aPR0	1	4		1	0	2018	1	2	2		24	2		1	24	6		100	0	0	0		0		3	3	4	4	3	3	4	4	5	4	4	4
2019-09-29 09:39:34	2019-09-29 09:43:13	R_1dFRajvKfwdBbgd	1	7		11	0	2018	1	3	2		24	2		1	24	6		60	0	40	0		0		2	2	4	3	3	4	2	1	2	4	3	4	1	2	2	2	3	4	4	3	3	4	3
2019-09-26 20:32:11	2019-09-26 21:36:46	R_xGc7Zn7iRoKfG4p	2	11		1	0	2019	0	1	1		36	3		1	24	6		80	10	10	0		0		5	4	5	5	4	4	5	5	4	5	5	5	5	5	5	5	5	5	5	5	4	4	5
2019-09-23 22:46:31	2019-09-24 01:42:10	R_2DNgeYPvwVl2E8n	1	3		11	0	2018	1	1	1		36	3		1	24	6		95	0	5	0		0		4	4	4	4	3	3	4	3	4	5	4	5	4	2	2	2	4	4	4	2	2	4	4
2019-09-23 21:15:27	2019-09-23 21:26:49	R_22JIdCU59qeVCOk	1	5		11	0	2017	2	2	1		36	3		1	24	6		90	0	10	0		0		3	3	3	4	5	4	4	3	5	4	4	4	4	5	5	5	5	5	4	4	4	4	4
2019-09-23 22:11:52	2019-09-23 22:16:20	R_emuCHSQDNf9Naq5	1	7		11	0	2017	2	2	1		36	3		1	24	6		15	0	85	0		0		3	4	4	3	4	2	5	4	4	5	5	5	2	3	3	2	4	3	3	4	3	3	4
2019-09-24 22:50:31	2019-09-24 23:00:46	R_3DouVD936aYHH5J	1	9		11	1	2017	2	2	1		36	3		1	24	6		100	0	0	0		0		4	5	5	4	3	5	5	4	4	5	5	4	4	4	4	4	4	4	4	4	4	4	4
2019-10-01 02:43:15	2019-10-01 02:54:03	R_ZvGOxyIFmfjLoBP	1	9		11	0	2019	0	3	1		36	3		1	24	6		90	0	10	0		0		4	5	4	4	3	3	3	3	3	5	5	5	4	4	4	4	4	4	4	5	5	5	5
2019-09-24 21:56:35	2019-09-24 22:00:05	R_1HqT71HyujdhRnT	2	12		11	0	2018	1	5	1		36	3		1	24	6		35	50	5	10		0		5	4	5	5	5	5	5	5	5	5	5	5	5	5	5	5	5	5	5	5	5	5	5
2019-09-28 21:08:33	2019-09-28 21:26:15	R_1f7bX7HoHDLx6ln	2	14		11	0	2018	1	2	1		38	3		1	24	6		0	50	50	0		0		3	4	4	4	3	2	4	3	3	4	4	2	4	4	4	4	4	4	4	4	3	3	3
2019-09-24 21:31:45	2019-09-24 21:46:02	R_7Vu1UxRoVgWd5QZ	1	5		1	0	2018	1	1	2		26	3		1	24	6		95	0	5	0		0		3	4	3	5	5	4	4	4	4	5	5	5	2	3	2	2	4	4	4	4	4	3	5
2019-09-29 18:41:48	2019-09-29 18:55:25	R_3oG6t2Y0Syj54sn	2	11		1	0	2016	3	3	4		16	5		1	24	7		80	19	1	0		0		5	4	5	5		3	5	3	4	5	5	4	2	3	1	4	5	4	4	5	5	5	4
2019-10-04 09:25:29	2019-10-04 09:41:24	R_7WjUrHqhBWuwm2J	1	5		11	0	2017	2	2	2		36	2		1	25	4		0	50	0	50		0		2	3	3	2	2	4	3	2	3	4	4	2	2	3	4	4	5	5	5	4	4	5	5
2019-09-27 18:29:06	2019-09-27 18:38:17	R_eloVvFCY5I6jdM5	1	4		1		2019	0	0	1		24	2		1	25	6		100	0	0	0		0		5	3	4	4	3	5	3	2	3	5	5	4	3	4	5	5	4	5	5	5	3	5	5
2019-09-24 09:59:06	2019-09-24 10:04:10	R_3mdz5x770Sob8cC	1	8		1	0	2015	4	5	1		36	2		1	25	6		15	85	0	0		0		2	1	4	1	2	4	3	2	2	4	2	1	2	3	2	2	2	2	2	1	1	1	3
2019-09-24 10:16:45	2019-09-24 10:25:26	R_22S6Vuw3kQcbTtD	1	6		11	0	2018	1	1	1		36	2		1	25	6		60	20	20	0		0		3	4	5	4	4	4	4	4	4	5	5	5	2	3	2	4	4	4	4	5	4	5	4
2019-09-24 07:52:15	2019-09-24 07:58:30	R_1liqmYapradPaDX	1	7		11	1	2016	3	3	1		36	2		1	25	6		85	0	10	5		0		2	3	3	3	3	3	4	3	4	4	4	4	2	4	2	3	3	4	4	4	2	4	3
2019-09-27 13:02:26	2019-09-27 13:05:47	R_1JIXaxL6MK2LgC4	2	11		11					1		24	2		1	25	6		75	20	5	0		0		4	5	4	4	4	3	4	4	4	4	4	4	4	4	4	4	4	4	4
2019-09-24 07:24:48	2019-09-24 07:31:22	R_2zikgtk1XOJV0TU	2	13		11	0	2018	1	3	1		36	2		1	25	6		0	55	45	0		0		3	4	4	4	4	4	5	5	4	5	5	4	4	5	4	5	1	2	2	4	5	4	3
2019-10-10 18:09:28	2019-10-10 18:14:44	R_BDQwIOgt0pzHfgd	2	12		11	0	2019	0	2	2		24	2		1	25	6		60	25	15	0		0		4	4	4	4	3	4	3	3	3	5	5	5	4	4	4	4	4	4	5	4	4	4	5
2019-09-30 23:14:56	2019-09-30 23:20:19	R_2QXl0SFbmd5XYnD	1	7		11		2019	0	1	1		36	3		1	25	6		85	0	15	0		0		3	4	5	5	3	3	2	2	4	5	5	5	4	4	5	5	5	5	5	5	4	4	4
2019-09-28 02:57:10	2019-09-28 03:10:41	R_1ieVqxTTlIkj1VX	1	7		11	0	2018	1	2	1		36	3		1	25	6		100	0	0	0		0		4	4	5	5	2	2	4	2	3	2	3	2	2	2	2	3	3	3	3	4	4	4	4
2019-09-30 20:30:07	2019-09-30 20:35:02	R_1o0v7zHmneXWjh6	2	11		11	0	2018	1	3	1		24	3		1	25	6		25	70	5	0		0		3	4	4	3	4	3	4	4	4	4	4	3	4	4	4	4	4	4	4	4	3	3	4
2019-10-01 05:11:52	2019-10-01 05:23:21	R_cGFmWCEhJcDzRF7	2	14		11	0	2019	0	3	1		36	3		1	25	6		10	30	60	0		0		3	5	4	4	4	4	4	4	4	5	5	4	4	4	4	4	4	3	4	4	3	4	4
2019-10-08 22:00:52	2019-10-08 22:06:56	R_1gjOH81jZ0LPvFV	1	5		1	0	2018	1	1	2		30	3		1	25	6		50	50	0	0		0		2	4	3	4	4	5	5	4	4	5	4	2	2	2	1	2	4	4	4	4	4	4	4
2019-09-28 17:09:35	2019-09-28 17:16:30	R_24j8x2sYB5ZIDxx	1	10		1	0	2015	4	4	1		36	5		1	25	6		25	50	25	0		0		4	4	4	5	4	3	5	4	4	4	4	5	2	2	2	4	5	5	5	4	4	4	4
2019-09-24 12:37:43	2019-09-24 12:46:39	R_302iqZkh6N54Gq1	2	13		11		2016	3	3	1		38	5		1	25	6		10	60	30	0		0		4	5	4	3	4	3	5	3	4	4	4	4	4	4	4	4	4	4	4	4	4	4	4
2019-10-09 15:54:56	2019-10-09 16:02:37	R_ai6pMqr4q4n43x7	1	7		1	0	2017	2	2	1		36	2		1	26	6		100	0	0	0		0		3	2	3	3	3	4	3	2	3	3			2	3	4	3	4	4	2	4	4	4	4
2019-09-23 17:51:32	2019-09-23 17:54:29	R_2Vmu0rBP1GAvmq5	1	4		11	0	2015	4	4	1		36	2		1	26	6		75	0	25	0		0		4	3	4	4	3	4	3	2	3	4	4	4	4	4	4	4	4	4	4	4	4	4	4
2019-09-26 07:33:43	2019-09-26 07:37:34	R_AvsK5v0dMIUdtEB	1	5		11	0	2019	0	5	1		38	2		1	26	6		50	40	10	0		0		4	4	5	3	3	4	4	4	5	4	4	4	4	4	4	4	4	4	4	4	4	4	4
2019-09-24 09:33:54	2019-09-24 09:50:07	R_3noVTdSejmWzbNx	1	9		11	0	2016	3	3	1		36	2		1	26	6		95	0	5	0		0		2	2	2	3	2	2	3	2	3	3	2	3	2	2	2	2	2	2	2	4	4	3	3
2019-09-24 11:08:17	2019-09-24 11:14:49	R_1eE7UX2J6QWtDDq	2	13		11	0	2017	2	4	1		36	2		1	26	6		10	50	40	0		0		4	4	5	3	5	4	4	4	4	5	5	4	4	4	4	5	4	4	4	5	4	4	4
2019-09-28 07:38:00	2019-09-28 07:41:29	R_2CxGEVFiNxGhkbS	1	3		1	0	2018	1	1	2			2		1	26	6		25	25	25	25		0		3	4	4	3	3	3	2	3	3	4	4	4	4	4	4	4	4	4	4	4	4	4	4
2019-10-10 07:37:18	2019-10-10 07:41:40	R_2CT8xSbIpfSTFLw	1	4		1	0	2016	3	3	2		24	2		1	26	6		100	0	0	0		0		4	4	4	2	4	1	4	3	4	4	4	4	2	2	2	2	2	2	2	4	2	4	4
2019-10-11 13:29:07	2019-10-11 13:46:24	R_3rVCrzNR8YHCWzz	1	3		11	0	2017	2	6	2		24	2		1	26	6		0	75	25	0		0		3	3	4	3	4	2	3	2	3	4	4	4	1	2	3	3	3	3	3	4	4	4	4
2019-10-10 07:29:14	2019-10-10 07:33:23	R_1Pdt0ZJIYotBB7U	1	5		11	1	2016	3	3	2		36	2		1	26	6		10	75	5	10		0		3	3	3	3	3	3	3	3	3	3	3	4	4	4	4	4	4	4	4	4	4	4	4
2019-09-28 11:05:39	2019-09-28 11:14:58	R_26aahHgx0DdQtw9	2	13		1	0	2017	2	3	4	.3 position but work more per week	20	2		1	26	6		40	25	35	0		0		2	3	4	2	4	5	5	4	5	5	5	5	4	4	4	4	4	4	4	5	5	4	4
2019-09-25 04:16:33	2019-09-25 04:21:39	R_BW9UUq8QRxp4M0h	1	5		11	1	2017	2	5	1		36	3		1	26	6		40	40	20	0		0		3	2	3	3	2	2	3	2	3	3	3	2	1	1	1	4	4	3	3	3	4	3	4
2019-09-24 23:30:01	2019-09-24 23:52:34	R_1QhMD3QkhfbAcqK	2	12		11	0	2015	4	4	1		36	3		1	26	6		0	70	10	20		0		4	4	5	3	3	1	4	4	4	5	5	5	5	4	5	5	5	4	4
2019-10-03 01:18:10	2019-10-03 01:24:33	R_2Xpn5N93QRpIQDm	1	8		11	0	2017	2	2	2		24	3		1	26	6		25	25	50	0		0		4	4	4	4	3	4	5	5	5	5	5	5	5	5	5	5	4	4	4	4	3	3	4
2019-09-23 19:56:10	2019-09-23 20:01:25	R_PZdysfEFew8ANSF	2	13		11	0	2016	3	4	1		36	5		1	26	6		0	60	40	0		0		4	4	5	5	4	4	5	4	5	4	4	4	4	4	4	4	3	4	3	4	4	4	4
2019-09-25 19:27:46	2019-09-25 19:35:27	R_1o5PHd4XAlButRw	2	11		1	0	2018	1	2	4		12	5		1	26	6		90	10	0	0		0		3	4	4	4	4	4	4	4	4	5	5	5	4	4	4	4	4	4	4	3	3	2	3
2019-09-28 02:31:17	2019-09-28 02:34:19	R_0cCcdswdhaOPJYt	1	7		11	0	2019	0	0	1		36	3		1	26	7		75	0	25	0		0		4	4	4	3	3	3	2	3	3	3	3	3	4	4	4	3	3	3	4
2019-09-28 01:53:12	2019-09-28 01:59:35	R_1N7TI9qmg9zuh2c	2	13		11	0	2018	1	3	1		36	3		1	27			0	90	10	0		0		4	5	5	4	5	4	5	4	5	5	5	5	4	5	5	5	5	5	5	5	4	4	5
2019-09-28 16:10:17	2019-09-28 16:23:57	R_3EgOGrr0700n8lX	1	2		1		2018	1	1	1		36	2		1	27	6		75	0	25	0		0		3	4	5	3	5	4	4	3	4	4	4	4	4	5	4	5	5	4	4	5	3	4	3
2019-09-24 13:43:02	2019-09-24 13:49:06	R_Dia3R1KYvBGEcYF	1	9		1	0	2015	4	4	1		36	2		1	27	6		40	40	20	0		0		3	3	3	3	3	3	3	3	3	4	4	4	4	4	4	4	4	4	4	4	4	4	4
2019-09-27 12:42:06	2019-09-27 12:46:26	R_3Gp0iNpe8nxNDKG	2	11		4	1	2015	4	4	1		36	2		1	27	6		75	20	5	0		0		4	4	4	3	4	2	3	4	3	5	5	4	4	4	3	3	4	3	3	3	2	2	4
2019-09-27 13:22:20	2019-09-27 13:39:38	R_OBCrSegMZKG5dKh	1	1		11	0	2014	5	5	1		36	2		1	27	6		90	0	10	0		0		4	5	5	4	4	4	5	5	5	5	5	4	3	3	3	3	3	3	3	4	4	4	4
2019-09-24 11:23:52	2019-09-24 11:31:41	R_2WUbH8PaV91k07T	1	3		11	0	2011	8	8	1			2		1	27	6		90	0	10	0		0		4	3	3	3	3	4	3	3	4	5	4	4	2	3	2	2	3	4	4	4	4	4	4
2019-09-24 12:29:31	2019-09-24 18:27:17	R_1NDoM8qbvlrGN8M	1	4		11	0	2017	2	4	1		36	2		1	27	6		90	0	10	0		0		3	4	4	3	4	4	4	4	4	5	5	5	4	3	4	4	3	3	3	4	4	4	4
2019-09-24 12:28:46	2019-09-24 12:35:39	R_2En1fkKsbD94y6Z	1	8		11	0	2018	1	5	1		36	2		1	27	6		45	45	10	0		0		4	4	4	3	2	5	4	4	4	4	4	4	4	4	4	4	4	3	4	4	4	4	4
2019-09-26 17:46:42	2019-09-26 17:54:02	R_2AEBudwlqLmfQas	2	14		11		2018	1	3	1		37	2		1	27	6		0	20	80	0		0		5	5	5	5	5	5	5	5	5	5	5	5	5	5	5	5	5	5	5	5	5	5	5
2019-10-01 08:01:42	2019-10-01 08:16:25	R_32MjgUASyVB7nQC	2	14		11	0	2018	1	3	1		38	2		1	27	6		10	0	90	0		0		5	5	5	5	5	5	5	5	5	5	5	5	5	5	5	5	5	5	5	5	5	5	5
2019-09-23 21:06:49	2019-09-23 21:41:35	R_efFAfnaTmdNd6SJ	1	3		11	0	2014	5	5	1		36	3		1	27	6		80	15	5	0		0		3	4	3	3	2	2	3	2	3	4	4	4	2	3	4	4	4	4	4	4	4	4	4
2019-09-28 00:50:47	2019-09-28 00:55:03	R_2S0rfpwCmmQ1vd0	1	7		11	1	2014	5	5	1		36	3		1	27	6		50	0	50	0		0		2	4	4	4	4	2	4	4	4	5	4	5	2	4	2	4	4	4	4	5	4	4	5
2019-10-09 21:04:37	2019-10-09 21:09:10	R_2QEh9aI8iUGW4tb	1	10		11		2016	3	3	1		36	3		1	27	6		80	0	20	0		0		4	4	4	4	4	3	5	4	4	5	4	4	4	5	4	3	4	4	4	4	2	3	4
2019-09-24 18:56:58	2019-09-24 19:07:27	R_234zAl8AYXahBlM	2	11		1	1	2015	4	6	2		24	3		1	27	6		50	25	5	20		0		5	5	5	5	5	5	5	5	5	5	5	5	5	5	5	5	5	5	5	5	5	5	5
2019-10-08 21:30:48	2019-10-08 21:38:24	R_3mk2kMJgKLKtAam	1	2		11	0	2019	0	1	2		24	3		1	27	6		95	0	5	0		0		2	3	3	4	3	4	4	3	4	5	5	5	3	3	2	2	4	4	4	4	4	4	4
2019-09-29 00:28:32	2019-09-29 00:49:35	R_3HIgeKnX8Ukyk6C	1	8		11	1	2018	1	2	2		24	3		1	27	6		50	25	25	0		0		5	4	5	3	3	4	5	5	4	5	5	5	5	5	4	4	2	3	3	3	3	5	4
2019-09-28 19:34:48	2019-09-28 19:39:06	R_3PKQVQAYu1GLVlV	2	13		11	0	2017	2	3	2		24	3		1	27	6		0	25	75	0		0		4	4	4	4	4	4	4	4	4	4	4	4	4	4	4	4	2	2	2	4	2	4	4
2019-09-29 13:36:58	2019-09-29 13:41:39	R_0dFT1e5MuN3cbFn	2	14		11	1	2015	4	5	4		24	3		1	27	6		0	30	70	0		0		4	4	5	4	4	4	5	3	4	4	4	4	5	4	5	4	4	3	3	4	3	3	4
2019-09-23 18:47:49	2019-09-23 18:50:32	R_10r54wcGv1vt7d2	2	12		11		2018	1	1	1			2		1	28	4		80	10	10	0		0		5	5	5	4	3	4	5	5	5	5	5	5
2019-10-10 19:46:46	2019-10-10 19:50:21	R_1I60stgHLTLDPKT	1	9		1	0	2015	4	4	1		36	2		1	28	6		25	25	25	25		0		3	3	3	3	3	3	3	3	3	4	4	4	4	4	4	4	4	4	4	4	4	4	4
2019-09-23 18:34:24	2019-09-23 18:40:08	R_2Ve7kQvKUXQ3YZb	1	4		11	0	2015	4	8	1		36	2		1	28	6		100	0	0	0		0		2	4	4	2	4	4	4	4	4	4	4	4	2	2	2	2	2	2	2	4	4	4	4
2019-10-10 10:12:30	2019-10-10 10:17:22	R_3kuBPZEf4O4egiE	1	4		11	0	2015	4	4	1		36	2		1	28	6		90	0	10	0		0		3	4	4	3	4	4	4	4	4
2019-09-23 18:14:23	2019-09-23 18:19:15	R_3KTstKMvAmpAII1	1	6		11	0	2019	0	1	1		36	2		1	28	6		70	0	30	0		0		4	4	4	4	3	4	4	2	3	5	5	4	2	4	2	3	4	4	4	5	3	4	5
2019-09-28 18:01:13	2019-09-28 18:06:12	R_1mWr8pp1JKWHgxJ	1	6		11	0	2017	2	3	1		36	2		1	28	6		70	0	30	0		0		5	5	5	5	5	5	5	4	5	5	5	5	3	3	3	3	3	3	3	4	4	4	4
2019-09-27 13:27:09	2019-09-27 13:31:57	R_1kRNKRYkgla1F2D	1	7		11	1	2012	7	7	1		36	2		1	28	6		80	0	20	0		0		4	4	4	4	3	3	5	3	2	4	4	5	2	3	1	2	3	1	4	4	4	4	4
2019-09-27 13:54:42	2019-09-27 13:59:52	R_2qE5vPuLw27R2RU	1	10		11	0	2017	2	2	1		36	2		1	28	6		70	20	10	0		0		2	3	3	2	4	2	4	3	3	4	4	4	2	4	2	4	2	4	2	4	3	3	2
2019-09-26 13:47:57	2019-09-26 13:53:17	R_2V3jkDXpDYD9sjb	2	11		11	1	2013	6	6	1		36	2		1	28	6		75	0	25	0		0		5	5	5	5	5	4	5	4	5	5	5	5	5	5	5	5	5	5	5	5	5	5	5
2019-10-02 16:18:57	2019-10-02 16:26:49	R_ONFhok983snCdUt	1	8		11	0	2015	4	4	2		36	2		1	28	6		50	25	25	0		0		3	3	3	4	4	4	4	3	3	4	2	4	4	4	4	4	2	4	3	4	3	2	3
2019-09-24 15:19:55	2019-09-24 15:23:13	R_3iWN2MaIipagjLp	1	7		11	0	2014	5	5	1		36	3		1	28	6		75	0	25	0		0		3	4	5	5	5	4	5	5	5	3	3	4	2	2	2	3	3	3	3	3	3	3	3
2019-09-30 20:09:50	2019-09-30 20:16:36	R_1NadK3DsSaDn57d	1	8		11	0	2013	6	6	1		48	3		1	28	6		25	50	25	0		0		3	2	3	3	3	3	4	3	4	3	3	3	3	3	3	3	3	3	3	2	3	2	2
2019-09-29 23:48:29	2019-09-29 23:53:07	R_2f1jfEgZ9SklnHY	1	9		11	0	2017	2	3	1		25	3		1	28	6		85	0	15	0		0		5	5	5	5	5	5	5	4	5	5	5	5	4	4	4	4	4	4	4	5	5	5	5
2019-09-23 22:31:21	2019-09-23 22:42:22	R_2YDtil1ZajuxfQs	2	12		11	0	2016	3	3	1		37	3		1	28	6		25	50	25	0		0		2	4	3	4	4	1	2	2	3	5	5	4	4	4	4	4	4	4	4	4	3	2	4
2019-09-24 16:32:03	2019-09-24 16:36:17	R_2v08S9D9BTbDGXL	2	13		11	0	2012	7	7	1		36	3		1	28	6		0	75	25	0		0		2	3	5	3	5	5	3	5	5	5	5	4	4	5	5	5	2	2	2	5	3	4	4
2019-09-24 01:43:58	2019-09-24 01:49:58	R_2BaeNjd8vQpBpIf	1	7		11	1	2017	2	2	2		24	3		2	28	6		90	0	10	0		0		4	4	4	4	3	3	3	3	2	4	3	3	2	4	4	4	4	4	4	4	4	4	4
2019-10-03 02:52:20	2019-10-03 02:56:48	R_3iOMztMrR2czHmU	1	6		11	0	2015	4	4	1		36	3		1	29	6		10	25	15	0	50	0	COW	3	4	4	4	4	3	4	3	4	4	4	4	3	3	3	4	4	4	4	4	4	4	4
2019-09-24 09:34:35	2019-09-24 09:40:26	R_2usxltnWJgLZjdG	1	5		11	0	2013	6	6	1		40	1		1	29	6		0	100	0	0		0		3	4	4	5	4	4	5	4	3	4	4	5	1	4	2	1	4	1	3	4	2	4	4
2019-09-28 12:40:41	2019-09-28 12:48:31	R_1cUpmkhUrhFHXxy	1	4		11	0	2017	2	2	1		36	2		1	29	6		90	0	10	0		0		4	4	5	3	3	4	3	3	3	4	4	4	2	2	2	2	4	4	4	4	2	4	4
2019-09-24 11:52:37	2019-09-24 12:01:19	R_3h4lS4sdWDaP2K4	2	12		11	0	2013	6	6	1		36	2		1	29	6		40	50	10	0		0		4	3	4	5	4	4	4	3	4	4	4	4	5	5	5	5	5	5	5	4	4	4	4
2019-09-25 10:27:18	2019-09-25 10:32:08	R_3mgUWebxxY1ebfl	2	12		11	0	2018	1	2	2		24	2		1	29	6		90	0	10	0		0		3	4	4	4	4	3	4	4	4	5	5	5	4	4	4	4	4	4	4	3	3	3	3
2019-10-03 02:32:56	2019-10-03 02:39:17	R_88Jzgj1V9i6FqXn	1	4		11	1	2015	4	7	1		37	3		1	29	6		90	5	5	0		0		1	2	2	3	2	2	2	1	2	4	4	4	4	4	4	4	4	4	4	4	4	4	4
2019-09-25 12:54:49	2019-09-25 13:02:16	R_2zACahBnZ0rcGd6	2	14		11	0	2014	5	7	1		36	2	0515-1745	1	29	6		0	30	70	0		0		2	4	4	4	5	1	5	5	5	5	5	4	4	4	3	3	4	4	3	3	3	3	3
2019-09-25 18:19:52	2019-09-25 18:28:49	R_DpfzfZK1gaWlOGR	1	9		11	1	2018	1	0	1		36	3		2	29	6		30	5	15	0	50	0	hallway using wheeley computer	2	4	3	5	3	3	3	2	3	5	5	5	4	4	4	4	4	4	4	5	2	5	4
2019-09-25 10:12:25	2019-09-25 10:25:18	R_1pMW85Lxq38Uq8I	1	8		11	0	2016	3	3	1		37	2		2	29	6		90	0	10	0		0		2	2	3	4	4	4	3	2	3	3	3	2	5	4	4	4	3	2	2	4	4	2	4
2019-09-23 20:23:18	2019-09-23 20:32:19	R_2CEuZofnTR4ojRm	1	4		1	0	2013	6	6	1		36	3		2	30	2		10	20	50	20		0		4	4	4	3	4	4	4	4	5	4	4	4	3	4	4	5	5	5	5	5	5	5	5
2019-10-01 20:44:38	2019-10-01 22:09:33	R_2dBhiNXTme7vsTV	1	4		1	0	2013	6	6	1		36	3		2	30	2		10	20	50	20		0		4	4	4	4	5	4	5	4	5	5	5	5	4	4	5	5	5	5	5	4	4	4	4
2019-09-25 00:39:46	2019-09-25 00:44:10	R_1ImvSSmS0jbx2OS	1	8		11	0	2011	8	9	1		36	3		1	30	4		65	25	10	0		0		2	5	5	4	2	4	5	2	5	2	2	2	2	4	3	4	3	4	3	3	3	5	5
2019-09-24 07:28:38	2019-09-24 07:45:48	R_1dlUMCAUaTtrP50	1	5		1	0	2017	2	3	1		30	2		1	30	6		100	0	0	0		0		3	2	5	2	2	3	4	2	2	2	2	2	2	2	2	2	2	2	2	2	2	2	2
2019-09-23 18:10:14	2019-09-23 18:16:14	R_pTawDCfcIvCXKRH	1	3		11	0	2013	6	6	1		36	2		1	30	6		80	0	20	0		0		4	4	4	4	4	4	4	4	4	5	5	5	3	4	4	3	3	4	3	4	4	4	4
2019-09-24 12:00:18	2019-09-24 12:04:01	R_3nT5kjEqFwJG19A	1	5		11	1	2015	4	4	1		38	2		1	30	6		80	0	20	0		0		3	4	4	4	4	4	3	2	3	3	3	3	3	4	3	3	3	3	3	3	3	3	4
2019-09-25 08:51:06	2019-09-25 10:04:25	R_1q3RIAAeLgjybrB	1	7		11	1	2013	6	6	1		36	2		1	30	6		80	10	10	0		0		2	3	3	4	4	3	4	3	4	5	4	5	2	2	2	4	4	3	3	4	4	4	4
2019-09-24 09:11:27	2019-09-24 09:16:01	R_WqvHpjw9VP4V0Y1	1	7		11	0	2011	8	8	1		36	2		1	30	6		75	0	25	0		0		3	3	5	4	4	2	2	2	3	4	4	4	2	3	1	4	3	4	4	4	3	2	3
2019-10-09 13:54:15	2019-10-09 14:06:52	R_TisdbxDarqijt3H	1	8		11	0	2015	4	10	1		36	2		1	30	6		40	10	50	0		0		3	4		2	3	2	3	2	2	4	4	4	4	4	4	2	2	3	2	3	4	2	5
2019-10-11 11:06:39	2019-10-11 11:17:50	R_1pLIbep4r9PiROf	2	14		11	0	2019	0	7	1		36	2		1	30	6		0	10	90	0		0		3	4	3	4	5	4	5	5	4	5	4	5	4	4		4	4	4	4	4	3	4	3
2019-09-28 14:45:36	2019-09-28 14:53:42	R_1nMIczE2iGZi7gK	1	10		1	0	2016	3	3	2		24	2		1	30	6		20	50	30	0		0		3	4	4	4	4	4	5	3	5	4	4	3	4	4	4	4	4	4	5	5	4	4	2
2019-09-26 08:48:11	2019-09-26 09:35:33	R_cO5TLnBtcSk0bpD	2	13		11	0	2018	1	7	4		24	2		1	30	6		0	40	60	0		0		4	4	4	3	4	4	5	4	4	4	3	4	4	5	5	5	4	4	3	4	4	4	4
2019-09-25 14:50:59	2019-09-25 14:54:05	R_3k4yKBu68G7fzEh	1	5		1	0	2018	1	2	1		36	3		1	30	6		100	0	0	0		0					4
2019-09-29 22:09:37	2019-09-29 22:32:50	R_3hnnyvih9TgGzGN	1	8		11	1	2011	8	8	1		36	3		1	30	6		5	75	20	0		0		3	4	4	2	4	4	4	3	4	4	4	4	5	4	4	4	4	4	4	4	4	4	4
2019-09-29 23:01:35	2019-09-29 23:50:25	R_1GT8MrxJPc01I6x	1	3		1	0	2018	1	1	2		24	3		1	30	6		100	0	0	0		0		4	4	5	4	4	3	5	5	4	5	4	5	1	2	1	3	4	3	4	5	3	5	4
2019-09-24 10:35:16	2019-09-24 10:41:27	R_2V3zkJ9Hct9lhcO	1	8		11	0	2019	0	11	1		36	5		1	30	6		60	20	20	0		0		4	4	4	5	4	5	5	4	5	5	4	4	5	5	4	5	5	5	5	4	4	5	4
2019-09-24 14:23:59	2019-09-24 14:32:07	R_3Rt6NQoHgfVG7NH	1	5		11	1	2014	5	5	1		36	2		2	30	6		75	15	10	0		0		4	4	4	2	4	2	3	3	3	4	4	1	3	4	2	2	2	2	1	4	3	3	3
2019-09-26 07:21:02	2019-09-26 09:07:13	R_3m8hoY3YxL4aN75	2	13		11	0	2013	6	9	1		38	2		2	30	6		5	60	35	0		0		4	4	4	4	4	4	4	4	4	4	5	4	5	5	5	5	4	4	4	4	3	2	4
2019-10-02 18:54:12	2019-10-02 19:01:33	R_1jqrM2ZU5bWlzI1	2	14		11	0	2019	0	6	1		36	2		1	31	4		0	5	95	0		0		2	4	3	4	4	4	5	5	5	4	4	3	4	4	4	3	4	4	4	2	2	3	4
2019-10-02 15:43:56	2019-10-02 15:56:50	R_1NgjfIYtaOw2UJb	1	4		7	1	2010	9	9	1		45	1		1	31	6		0	0	0	100		0		2	3	3	3	3	4	3	4	4	5	5	4	3	4	4	3	2	3	2	5	5	5	5
2019-09-25 11:22:07	2019-09-25 11:57:03	R_3kjGuoKGjI2SV1H	1	1		11	1	2013	6	9	1		36	2		1	31	6		95	0	5	0		0		3	4	3	4	4	4	4	4	4	4	4	4	3	3	3	3	3	2	2	4	2	2	4
2019-09-25 14:57:48	2019-09-25 15:03:22	R_2ltXOeHcdUeQ7fz	1	4		11	0	2014	5	7	1			2		1	31	6		60	0	40	0		0		1	2	2	2	2	2	2	2	3	4	4	2	2	4	4	4	4	4	4	3	2	3	4
2019-09-27 13:02:23	2019-09-27 13:06:07	R_1me1MeUtNLoPHyY	2	13		11	0	2018	1	1	1		36	2		1	31	6		10	60	30	0		0		4	4	5	5	5	4	5	5	5	5	4	4	4	4	2	2	3	4	4	4	3	4	4
2019-09-24 09:15:18	2019-09-24 09:20:56	R_C1DOrC8ofrIPJtv	2	13		11	0	2015	4	4	2		24	2		1	31	6		0	50	50	0		0		4	3	4	3	4	4	4	4	4	4	4	4	4	4	3	3	2	4	2	2	2	3	3
2019-10-01 20:43:13	2019-10-01 21:20:54	R_1H0upjbGUFVICzB	1	5		4	1	2011	8	8	1		39	3		1	31	6		10	80	10	0		0		3	4	3	2	3	3	4	2	3	3	3	2	4	4	2	4	2	4	3	4	3	2	4
2019-09-27 22:18:34	2019-09-27 22:25:11	R_27dKnF5snrDjZGx	2	13		11	1	2014	5	6	2		24	3		1	31	6		0	50	50	0		0		5	4	5	4	5	4	5	5	5	4	4	4	4	4	4	4	3	3	4	3	2	3	2
2019-09-27 10:41:44	2019-09-27 10:47:09	R_W89r30MK0TKXacF	1	6		11	0	2016	3	10	1		36	3		1	32			100	0	0	0		0		3	5	3	2	1	1	4	2	3	4	5	4	1	1	1	1	1	1	1	5	3	5	5
2019-10-10 06:50:37	2019-10-10 06:57:19	R_3HMQ3h9KRWmJjqa	1	1		11	0	2010	9	9	2		18	1		1	32	6		0	0	25	75		0		3	4	5	2	4	2	5	4	5	5	5	5	1	2	1	2	2	3	3	4	1	3	4
2019-10-02 15:47:32	2019-10-02 16:39:22	R_NWiNe891Xwn8xCV	1	3		11	0	2010	9	9	2		24	1		1	32	6		5	0	0	95		0		3	4	3	4	5	3	4	4	4	5	5	4	2	4	3	4	4	4	4	4	2	4	5
2019-09-28 08:57:56	2019-09-28 09:04:33	R_2wFag0xU1ZFcPg5	1	3		1		2010	9	4	1		24	2		1	32	6		25	0	75	0		0		4	4	4	4	5	5	5	5	5	4	4	4	4	4	5	4	5	5	5	5	5	5	5
2019-09-28 10:47:35	2019-09-28 10:53:26	R_2VjygSSjMLZAmkX	1	3		11	0	2015	4	4	1		36	2		1	32	6		100	0	0	0		0		4	4	5	5	4	4	4	3	3	4	4	4	4	4	4	4	4	4	4	3	3	4	4
2019-10-10 14:50:16	2019-10-10 14:55:50	R_1dbo0oSB8srd3fn	1	10		11	0	2016	3	3	1		36	2		1	32	6		98	0	2	0		0		1	4	1	1	2	2	3	2	4	5	5	4	2	2	2	3	2	2	3	3	4	5	5
2019-09-24 10:39:47	2019-09-24 11:01:37	R_1FllztHBlOjyvQM	2	13		11	0	2015	4	4	1		36	2		1	32	6		40	40	20	0		0		5	4	5	5	5	5	5	5	5	5	5	5	4	4	4	5	5	5	5	3	4	3	5
2019-09-27 13:33:58	2019-09-27 13:37:29	R_2P5bjZnzd0dGoOw	2	14		11	0	2019	0	4	1		36	2		1	32	6		0	10	90	0		0		2	4	3	4	5	2	5	4	4	5	5	4	5	5	5	5	5	2	2	4	3		4
2019-10-09 14:15:03	2019-10-09 14:18:36	R_1GPGZa3wjda38Cy	2	14		11	0	2011	8	8	4		24	2		1	32	6		5	10	85	0		0		5	5	5	4	4	4	4	5	5	5	5	5	5	5	5	5	5	5	5	5	5	5	5
2019-09-26 14:17:44	2019-09-26 14:34:54	R_vOWdLOcneNuGLKh	1	8		11	0	2014	5	6	2		24	5		1	32	6		30	50	20	0		0		3	3	4	3	2	2	3	3	3	4	4	2	2	2	2	2	2	2	2	3	2	4	4
2019-09-29 07:01:40	2019-09-29 07:12:44	R_2QfbniutlNincNx	1	6		4	1	2013	6	6	1		36	2		2	32	6		60	20	20	0		0		2	4	5	4	3	3	3	1	2	2	4	3	2	4	4	2	3	4	2	4	4	4	4
2019-10-07 19:30:13	2019-10-07 19:36:22	R_3DnN8Ows9YsPpR4	1	5		11		2008	11	10	4	casual		2		1	33	6		50	25	25	0		0	Hallway	3	3	3	4	3	3	4	2	3	4	4	4	3	4	3	3	4	3	3	3	3	4	3
2019-10-05 11:26:26	2019-10-05 11:53:09	R_3spIewgmktrxveB	2	14		11	0	2014	5	11	2		24	2		1	33	6		5	5	90	0		0		4	4	5	4	5	4	5	5	5	4	4	5	3	3	4	3	4	2	3	4	3	2	3
2019-09-27 19:02:10	2019-09-27 19:08:11	R_240pDyRHQ7fPs68	1	3		11	1	2009	10	10	1		36	3		1	33	6		50	0	50	0		0		4	4	4	4	4	4	5	4	5	5	4	5	2	3	4	4	3	4	4	4	3	4	4
2019-09-26 02:41:03	2019-09-26 02:54:03	R_s7Np2iNcCcMNsmB	2	13		11	0	2016	3	10	1		36	3		1	33	6		2	96	2	0		0		2	5	5	5	5	5	5	5	5	4	4	4	2	5	3	2	3	5	5	2	2	3	3
2019-09-25 20:04:15	2019-09-25 20:09:30	R_2Xmt4xOzPDtHqie	2	13		11	0	2019	0	0	1		36	3		1	33	6		0	85	15	0		0		5	5	5	5	4	5	5	4	4	5	5	5	4	4	4	4	4	5	5	4	4	4	4
2019-09-29 15:42:11	2019-09-29 17:29:05	R_3kccCNKEWpHzjWg	1	7		11		2013	6	6	4		12	2		2	33	6		90	5	5	0		0		3	4	3	4	2	3	2	2	2	4	2	4	4	4	4	4	3	4	4	4	4	4	4
2019-09-24 08:21:24	2019-09-24 08:25:06	R_1duGKBa9JVbXlmU	1	3		11	0	2010	9	9	1		30	1		1	34	6		50	0	50	0		0		4	4	4	5	5	5	5	5	5	4	4	4	4	4	4	4	5	5	5	4	5	5	5
2019-10-09 15:04:10	2019-10-09 15:08:07	R_3O9sgZJy7NluOSp	1	3		11	0	2010	9	9	1		30	1		1	34	6		0	50	50	0		0		4	4	4	4	4	4	5	4	5	4	4	4	4	4	4	4	4	4	4	4	4	4	4
2019-09-24 11:01:27	2019-09-24 11:37:27	R_1duzncZG89YnI9L	1	9		11	0	2014	5	5	1		33	1		1	34	6		5	95	0	0		0		4	3	5	4	4	3	4	3	3	5	4	4	4	4	2	4	4	4	3	4	3	4	3
2019-09-28 07:45:18	2019-09-28 07:51:27	R_3huOuMzDogZUZaC	1	3		4	1	2010	9	9	1		36	2		1	34	6		75	15	5	5		0		3	4	4	4	3	4	5	3	3	4	4	5	4	5	5	5	5	5	5	5	5	5	4
2019-09-25 11:18:08	2019-09-25 11:24:54	R_3oT9V2IEAMMfyhO	1	7		4	1	2011	8	10	1		36	2		1	34	6		90	0	10	0		0		4	4	4	3	3	2	4	2	4	4	4	4	1	2	1	1	2	3	3	2	3	3	3
2019-09-24 07:27:42	2019-09-24 07:30:49	R_2ruThbeo6YNCck4	1	4		11		2014	5	5	1		40	2		1	34	6		40	0	60	0		0		3	4	4	3	2	5	3	3	4	5	4	4
2019-10-02 19:01:45	2019-10-02 19:17:39	R_1G5XRlW1Us2IvcZ	1	4		11	0	2016	3	4	1		38	2		1	34	6		25	25	50	0		0		5	5	5	4	3	5	5	4	4	5	5	5	4	4	4	4	4	4	4	5	5	4	4
2019-10-01 11:56:39	2019-10-01 12:00:27	R_2Pvr4v1Iwioj5JF	1	9		11	1	2016	3	3	1		36	2		1	34	6		100	0	0	0		0		5	5	5	5	5	5	5	5	5	5	5	5	5	5	5	5	5	5	5	5	5	5	5
2019-10-10 12:34:54	2019-10-10 12:38:19	R_1GOKx9ogxAXLXD2	2	14		11	0	2019	0	0	1		36	2		1	34	6		0	10	90	0		0		3	4	4	5	4	4	5	5	5	5	5	5	5	5	5	5	5	5	5	4	4	5	4
2019-10-10 09:05:30	2019-10-10 09:11:11	R_1HqQ9QmtrgT9FjB	1	2		1	0	2014	5	5	2		24	2		1	34	6		25	0	75	0		0		4	4	5	4	4	4	5	3	4	4	4	4	1	3	4	4	4	4	4	4	4	4	4
2019-09-24 12:17:30	2019-09-24 12:42:09	R_4Uvg3OJYNhD48Ex	1	3		11		2014	5	5	4		24	2		1	34	6		100	0	0	0		0		4	3	4	3	4	3	4	3	4	3	3	2	1	1	4	2	2	3	3	3	2	4	4
2019-10-07 15:35:17	2019-10-07 15:41:08	R_1Qy0mOOfejZBqxC	2	14		11	0	2010	9	12	4		24	2		1	34	6		0	30	70	0		0		4	4	4	4	4	5	5	5	5	5	5	5	4	4	4	4	4	4	4	4	4	4	4
2019-09-25 20:34:13	2019-09-25 21:00:09	R_3qV6ADI2duFUBgo	1	3		4	1	2011	8	8	1		36	3		1	34	6		65	10	25	0		0		4	4	5	3	2	4	2	2	3	4	4	4	2	2	2	4	3	4	4	5	4	5	5
2019-10-04 01:08:50	2019-10-04 01:19:27	R_2PBX2TcP159saks	1	10		5	0	2015	4	4	1		36	3		1	34	6		50	0	50	0		0		4	4	5	5	5	5	5	4	5	5	5	5	5	5	5	5	5	5	5	5	5	5	5
2019-09-28 19:54:07	2019-09-28 20:02:22	R_2TsFHTpieSZpjWU	2	13		11	0	2019	0	10	1		36	3		1	34	6		80	0	20	0		0		2	4	4	4	5	5	5	5	5	5	5	4	4	5	4	5	5	5	5	4	4	4	4
2019-10-09 19:54:05	2019-10-09 20:02:53	R_2CpuheeovLBnR37	2	13		11	0	2007	12	12	1		36	3		1	34	6		1	9	90	0		0		4	5	5	4	4	5	5	4	5	5	5	3	5	5	4	4	3	4	4	3	2	4	4
2019-09-24 20:25:46	2019-09-24 20:34:54	R_1KwBy7ydGbCi0RH	1	8		4	1	2007	12	12	1		36	3		2	34	6		34	33	33	0		0		4	4	4	4	4	4	4	4	4	5	3	5	3	2	2	2	4	4	4	2	2	2	2
2019-09-28 10:55:30	2019-09-28 11:00:44	R_3nJFzpgR7j9p2Ko	2	13		11	0	2015	4	10	2		30		weekends	1	34	7		20	30	50	0		0		5	5	5	5	5	5	5	5	5	5	5	5	4	4	4	4	4	4	4	4	4	4	4
2019-09-24 08:24:13	2019-09-24 08:29:30	R_9zS80yJKS9wJbWN	1	3		11	0	2012	7	7	4		4	5		2	34	7		85	10	5	0		0		3	4	4	3	2	3	2	1	2	2	3	4	2	3	4	3	4	4	4	5	3	5	5
2019-10-10 05:48:28	2019-10-10 05:53:19	R_T1HQeVc74mRX9sZ	1	4		11	0	2016	3	5	1		36	3		1	35			55	5	40	0		0		3	4	3	3	3	4	2	2	2	2	2	2	2	2	2	3	3	3	3	4	3	3	3
2019-09-26 01:56:47	2019-09-26 02:04:39	R_2X0C7B2AMLhrs6k	1	9		11	0	2017	2	2	2		24	3		2	35	2		100	0	0	0		0		4	4	4	3	3	3	4	5	5	3	4	3	2	4	4	4	3	4	4	3	4	4	4
2019-10-02 15:43:27	2019-10-02 15:48:32	R_xhI2asLbfv1uJd7	1	5		11	1	2015	4	4	1		40	1		1	35	6		85	5	10	0		0		1	4	3	4	2	4	4	4	3	5	5	4	3	4	3	3	3	2	4	4	4	4	4
2019-09-29 11:37:32	2019-09-29 12:25:45	R_3DbFGAaNsSN9qGr	1	3		4	1	2009	10	10	1		36	2		1	35	6		50	50	0	0		0		2	3	3	3	3	3	3	3	3	4	4	3	1	1	2	1	3	3	2	3	3	3	4
2019-09-27 13:27:51	2019-09-27 14:16:23	R_33egWZ1uyOpkxJF	2	13		11	0	2015	4	12	1		30	2		1	35	6		0	75	25	0		0		5	5	5	5	5	5	5	5	5	5	5	5	5	5	5	5	5	5	5	4	4	3	4
2019-10-02 18:45:22	2019-10-02 18:49:59	R_29mGC4c1TL4Tux3	2	14		11	0	2017	2	8	1		36	2		1	35	6		0	10	90	0		0		4	5	4	5	5	5	5	5	5	5	5	5	5	5	5	4	5	5	4	4	4	4	5
2019-09-24 08:39:16	2019-09-24 08:44:12	R_1rPMOnxrfdbW9L7	2	13		11	0	2013	6	15	2		24	2		1	35	6		5	50	45	0		0		5	4	5	4	4	4	5	5	4	5	5	5	5	5	3	5	3	5	4	4	1	3	4
2019-10-05 07:09:31	2019-10-05 07:14:42	R_1kXrr2CkNGcuutq	2	12	Lactation	11	0	2008	11	11	2		24	2		1	35	6		0	0	0	100		0		3	4	4	4	4	1	4	4	4	5	5	5	4	4	4	4	4	4	4	4	4	3	4
2019-09-29 01:44:34	2019-09-29 01:52:34	R_50gufQmDmmjU1Ut	1	7		4	1	2007	12	12	1		36	3		1	35	6		80	10	10	0		0		4	4	5	4	5	4	4	3	4	4	4	4	2	4	2	3	3	4	4	4	4	4	5
2019-09-25 19:44:36	2019-09-25 19:49:30	R_s6GCXsJQpRa9DUZ	1	8		11	0	2015	4	4	1		36	3		1	35	6		25	50	25	0		0		4	4	5	4	4	4	5	3	4	5	5	5	2	4	4	2	1	2	2	4	2	4	4
2019-10-03 06:13:21	2019-10-03 06:31:56	R_1jBr6y79lLIkmhQ	1	4		1	0	2015	4	4	1		40	1		1	36	3		100	0	0	0		0		4	4	4	4	4	4	4	4	4	5	5	5	1	4	2	1	3	5	5	5	5	5	4
2019-09-24 23:46:50	2019-09-25 00:25:48	R_3NE6hJMLCGxzWK7	1	9		4	1	2009	10	10	1		38	3		1	36	6		30	20	10	10	30	0	COW	4	4	4	4	2	3	3	2	3	4	4	4	4	5	4	4	4	4	4	4	4	3	4
2019-09-30 19:37:40	2019-09-30 19:45:53	R_3qjxUm6Lu2ojzf6	2	12		1	0	2015	4	6	2		24	3		1	36	6		0	0	0	0		100	out patient room or nursery	4	2	4	4	4	4	4	4	4	5	5	5	4	4	4	4	4	4	4	3	3	3	4
2019-09-26 07:31:51	2019-09-26 07:39:56	R_1cZ0UbmR4EI1QDE	1	5		4	1	2007	12	13	1		36	2		1	36	6		90	0	10	0		0		2	4	2	4	2	3	3	2	2	2	2	2	2	2	3	2	3	3	3	3	3	2	3
2019-09-26 17:44:24	2019-09-26 17:49:31	R_3PLy71tiuip5gMH	2	13		11	0	2016	3	3	1		36	2		1	36	6		5	70	25	0		0		4	4	4	2	3	4	5	5	4	5	4	4	5	5	4	4	2	4	4	4	2	4	4
2019-09-24 03:39:05	2019-09-24 03:46:26	R_3fDlIJquyazGZLQ	2	13		11	0	2010	9	15	2		24	2		1	36	6		0	25	75	0		0		4	4	4	5	5	5	4	3	4	3	3	3	4	4	4	4	4	4	4	3	3	3	2
2019-10-11 02:42:22	2019-10-11 02:47:10	R_1DqWMmuBGa40knH	1	4		1	0	2005	14	14	1		36	3		1	36	6		100	0	0	0		0		2	3	3	3	3	3	3	2	3	4	4	4	3	3	3	3	3	3	3	3	3	3	3
2019-10-03 06:31:39	2019-10-03 06:37:12	R_3pol2Ca7MUBTvc5	1	4		4	1	2015	4	4	1		36	3		1	36	6		90	0	10	0		0		5	5	5	5	4	4	4	4	4	4	4	4	3	3	4	4	3	4	3	5	5	5	5
2019-09-23 22:43:25	2019-09-23 22:48:35	R_z08N4QbTTVMtfAR	1	4		11	0	2016	3	4	1		36	3		1	36	6		65	0	10	25		0		3	3	3	4	3	3	4	2	4	4	4	3	2	2	2	4	4	4	4	4	4	4	4
2019-10-11 14:56:17	2019-10-11 15:04:01	R_1HqSVGhmDieF3Fs	2	11		1	0	2019	0	0	4	Casual CNA, Part time w/benefits US	12	5		1	36	6		10	0	90	0		0		5	5	5	4	5	5	5	5	5	5	5	5	2	1	1	1	1	4	3	4	3	4	4
2019-09-29 01:08:21	2019-09-29 01:14:49	R_2tA4xMdl1IHsySv	1	2		11	1	2018	1	11	1		36	3		1	37	4		80	15	5	0		0		2	2	3	2	3	3	4	3	4	4	4	2	1	2	1	1	1	1	1	2	1	3	3
2019-09-27 07:52:56	2019-09-27 07:56:49	R_e8sV4sFmBHnPtKh	2	13		1		2014	5	5	2		24	2		1	37	6		25	25	25	25		0		5	5	5	5	5	5	5	5	5	5	5	5	5	5	5	5	5	5	5	5	5	5	5
2019-09-25 17:01:29	2019-09-25 17:16:35	R_3erYsrMtIIWcNXq	1	7		1	0	2016	3	3	1		38	2		1	37	6		0	100	0	0		0		3	3	3	4	2	5	4	2	3	4	3	2	2	3	2	5	5	5	5	3	3	3	3
2019-09-24 07:20:10	2019-09-24 07:44:57	R_AsMuYY8Tpj5uRMJ	1	9		4	1	2007	12	15	1		36	2		1	37	6		90	0	10	0		0		5	4	5	3	3	3	5	3	4	5	5	5	2	3	1	4	2	4	4	5	4	5	5
2019-09-29 08:52:05	2019-09-29 08:56:19	R_2agDi9v5yS1cNdP	2	13		11	0	2017	2	5	1		38	2		1	37	6		20	40	40	0		0		3	4	5	3	4	4	4	4	4	3	4	2	4	3	3	3	3	4	4
2019-09-23 22:45:27	2019-09-23 23:11:52	R_1DtzrG0GMg9qS7D	1	4		4	1	2001	18	18	1		36	3		1	37	6		100	0	0	0		0		4	4	4	4	3	4	3	3	3	5	5	5	4	4	4	4	4	4	4	4	4	4	4
2019-10-05 01:31:52	2019-10-05 01:38:56	R_5on7WY9KGIjI2iJ	2	14		11	1	2007	12	14	1		36	3		1	37	6		20	30	50	0		0		4	4	5	4	5	5	4	5	5	5	5	5	4	2	2	4	2	4	3	4	3	4	5
2019-09-24 03:10:01	2019-09-24 03:28:31	R_1OZzGhV0dcnEfI8	2	15	L&D & HROB	11	1	2007	12	14	1		36	3		1	37	6		5	20	75	0		0		3	3	4	3	5	4	2	5	5	3	3	4	1	3	2	3	2	3	2	4	3	5	4
2019-09-28 05:03:18	2019-09-28 05:10:44	R_ugfmeZpGV4k2ywF	2	13		11	0	2013	6	6	2		24	3		1	37	6		0	75	25	0		0		4	4	5	4	4	4	5	5	4	5	5	4	4	4	4	5	4	4	4	4	4	4	4
2019-09-30 15:38:05	2019-09-30 16:32:30	R_74ly8HWLVlE1Wk9	1	3		11	0	2013	6	13	4		24	5		1	37	6		60	0	40	0		0		3	3	3	3	3	1	5	3	4	4	4	4	2	3	2	2	3	3	3	4	4	4	4
2019-10-09 18:19:04	2019-10-09 18:27:32	R_2bOWDGL6nEsPDod	1	3		4	1	2001	18	18	1		36	2		1	38	6		75	0	0	0	25	0	standing in hall	4	4	5	4	3	4	3	3	4	4	5	4	4	4	4	4	4	4	4	4	4	4	4
2019-09-24 14:56:25	2019-09-24 15:17:27	R_2zcNxoDavZeR7u3	2	13		4	1	2010	9	14	1		36	2		1	38	6		5	15	10	70		0		2	3	4	2	4	3	4	4	4	5	5	4	4	4	4	4	4	4	4	2	2	2	4
2019-10-11 18:17:53	2019-10-11 18:21:56	R_vf3mdirhCm2yQGl	2	13		11	0	2015	4	6	4	part time no benefits	24	2		1	38	6		20	30	50	0		0		4	4	5	4	4	4	3	3	3	4	4	4	4	4	4	4	4	4	4	4	3	3	4
2019-09-23 23:39:18	2019-09-23 23:49:52	R_XAOZOQP4G0Jncrf	1	2		1	0	2016	3	8	1		36	3		1	38	6		10	0	90	0		0		3	3	3	4	4	4	5	3	5	4	4	2	4	4	4	4	4	4	4	4	1	1	5
2019-09-23 22:35:06	2019-09-23 23:28:21	R_8DiZeIrWcuqUNz3	1	2		1	0	2016	3	3	1		36	3		1	38	6		10	0	90	0		0		3	3	3	4	4	4	5	3	4	3	3	4	3	3	4	4	4	4	4
2019-10-02 21:49:07	2019-10-02 21:56:48	R_ym4Kw3zgFJeBbMZ	1	2		1	0	2016	3	7	1		36	3		1	38	6		15	0	85	0		0		4	4	4	4	4	3	5	4	5	5	5	5	4	4	4	4	4	4	4	5	1	1	5
2019-09-30 22:02:06	2019-09-30 22:10:14	R_3Le8XwmFO4h8uBC	1	2		11	0	2013	6	6	1		36	3		1	38	6		75	5	15	5		0		2	3	4	3	3	3	3	2	2	2	2	1	4	4	4	4	3	4	4	3	2	2	4
2019-09-25 00:54:24	2019-09-25 00:58:11	R_3e4UvgZijx7qqfe	1	10		11	0	2019	0	5	1		36	3		1	38	6		50	0	50	0		0		2	4	3	3	4	2	4	3	4	5	5	5
2019-09-24 07:09:51	2019-09-24 07:17:15	R_3GDNoKBjhepaJAU	1	1		7		2004	15	17	1		40	1		1	39	6		70	10	20	0		0		2	3	3	2	3	2	2	2	3	5	4	5	2	2	2	4	2	2	2	4	2	2	4
2019-10-10 07:35:22	2019-10-10 07:42:56	R_3NXu9wh5LTAgUgB	1	2		7	1	2010	9	19	1		40	1		1	39	6		2	2	1	95		0		2	4	2	4	3	3	3	3	4	4	4	4	4	4	4	2	3	2	2	4	4	3	4
2019-10-11 22:10:42	2019-10-11 22:16:41	R_30visCsz2RCX7m0	2	14		11	0	2014	5	17	1		36	3		1	39	6		20	20	60	0		0		2	3	4	3	3	3	3	3	3	3	3	1	1	3	3	2	2	3	3	1	1	1	2
2019-09-24 03:07:45	2019-09-24 03:13:00	R_27JzlCA1Izbhc60	2	14		11	0	2014	5	17	1		36	3		1	39	6		10	10	80	0		0		4	3	4	5	3	5	5	4	5	4	4	3	4	2	4	4	3	4	3	2	2	2	2
2019-09-25 22:25:43	2019-09-25 22:36:48	R_1f7yZ8BGWE006gq	1	8		4	1	2008	11	15	1		36	3		2	39	6		25	50	25	0		0		3	3	3	3	3	2	5	4	5	3	2	2	3	4	3	4	3	4	4	4	4	4	4
2019-10-10 06:08:52	2019-10-10 06:12:35	R_2tgrwZuhgG1tkOF	1	8		4	1	2008	11	15	1		36	3		2	39	6		40	40	10	10		0		3	3	3	3	3	3	3	3	3	3	2	4	4	4	3	3	2	2	2	3	3	3	3
2019-09-24 08:25:34	2019-09-24 08:34:05	R_tDu1k1ZhVl1iiuR	1	8		11	0	2016	3	22	1		37	2		1	40	6		55	30	15	0		0		2	3	3	4	3	4	5	3	3	5	4	4	2	4	2	2	4	4	2	3	2	3	2
2019-09-26 10:39:09	2019-09-26 10:51:37	R_32W3vdhiiQUGyTc	1	8		11	0	2013	6	6	1		36	2		1	40	6		40	30	30	0		0		3	2	3	4	3	5	3	2	2	4	4	1	4	4	4	4	4	4	4	2	1	1	4
2019-10-02 20:01:25	2019-10-02 20:06:02	R_1FA0h3pCjf4suqG	1	6		4	1	2003	16	18	1		36	3		1	40	6		60	30	10	0		0		4	4	4	4	3	4	4	4	4	5	5	5	4	4	4	3	4	3	3	4	4	4	4
2019-09-28 04:52:52	2019-09-28 05:02:38	R_3RlSBTnzzaRXYkN	1	6		11	0	2014	5	17	1		36	3		1	40	6		100	0	0	0		0		3	4	5	3	3	3	4	3	3	4	4	4	3	3	3	3	3	2	2	3	3	3	2
2019-09-23 22:41:09	2019-09-23 22:47:23	R_6G8GpMbHlhb9NDz	1	6		11	1	2003	16	18	1		36	3		1	40	6		40	50	10	0		0		3	4	4	4	2	4	4	4	4	5	5	5	2	2	4	2	2	3	2	3	4	4	3
2019-09-27 00:53:16	2019-09-27 01:01:24	R_3smFCgucs2eMuTY	1	6		11	0	2009	10	20	1		36	3		1	40	6		30	0	70	0		0		5	5	4	4	4	4	5	5	5	5	5	5	4	4	4	4	4	4	4	5	5	5	5
2019-10-10 03:08:46	2019-10-10 03:19:50	R_1gO9TvKJCOITKRi	1	9		11	1	2014	5	11	1		36	3		1	40	6		25	75	0	0		0		4	3	4	3	4	4	4	3	3	4	4	4	4	4	3	3	3	4	5	4	4	4	4
2019-09-24 23:30:26	2019-09-24 23:36:08	R_tWzZKzbVKZ4jxjX	2	12		11	0	2013	6	17	2		24	3		1	40	6		85	10	5	0		0		3	4	4	4	3	1	4	4	4	5	5	5	4	4	4	4	4	4	3	4	4	5	5
2019-10-05 09:04:50	2019-10-05 09:12:20	R_uvM6gPYgiFjQ95n	1	8		4	1	2008	11	11	1		38	2	0645-1915	1	40	6		50	0	50	0		0		2	3	4	3	4	4	4	3	4	5	5	5	4	4	4	4	4	4	4	4	4	4	4
2019-10-09 20:27:00	2019-10-09 20:33:52	R_28ThUvTMCBwvS4s	2	13		4	1	2010	9	16	2		24	3		1	41	6		25	25	25	25		0		4	4	4	5	4	4	5	4	4	5	5	4	4	4	4	4	1	4	1	2	3	2	4
2019-09-28 00:33:20	2019-09-28 00:38:13	R_3nCsTbJW1hBG9QN	1	9		11	0	2019	0	1	2		24	3		1	41	6		75	0	25	0		0		4	5	5	4	4	4	4	3	4	5	5	5	4	4	4	4	4	4	4	5	4	5	4
2019-09-27 13:00:57	2019-09-27 13:07:46	R_2Cw9pOgyOKr9szs	1	3		11	0	2007	12	12	1		36	1		1	42	6		0	0	0	100		0		3	4	4	4	3	2	4		3	5	5	5	2	5	2	4	2	4	2	5	5	5	5
2019-10-09 16:40:59	2019-10-09 17:11:43	R_3GwVrENjmvlws3g	1	1		11	1	2013	6	6	1		36	2		1	42	6		100	0	0	0		0		4	3	4	4	3	4	3	3	3	4	4	4	5	5	4	5	5	4	4	4	3	4	5
2019-09-23 17:56:09	2019-09-23 18:01:15	R_33vZ6VloQBYCCO6	1	8		11	0	2011	8	8	1		36	2		1	42	6		50	5	45	0		0		2	3	2	4	2	4	4	3	3	3	3	2	2	4	4	2	4	5	4	2	1	3	2
2019-09-24 15:39:00	2019-09-24 15:44:50	R_2fv0Nw7yHs1U0fu	2	11		4	1	2016	3	4	2		24	3		1	42	6		50	40	10	0		0		4	5	5	4	3	4	5	4	4	5	5	5	4	4	4	3	4	4	4	4	4	4	4
2019-10-11 19:16:28	2019-10-11 19:22:30	R_3fxDMMGX6OVBeHq	2	13		11	0	2010	9	19	2		24	3		1	42	6		0	60	40	0		0		2	4	3	5	4	4	5	4	4	4	4	3	5	5	5	5	3	1	1	5	4	3	4
2019-09-25 09:05:29	2019-09-25 09:36:03	R_3mmEGbeJP86X7O5	1	9		11	0	2016	3	15	1		40	2		1	43	6		75	0	25	0		0		2	4	2	3	2	4	2	1	3	3	3	3	2	3	2	2	2	3	4	4	2	3	3
2019-09-27 17:45:25	2019-09-27 17:51:29	R_3kB8EMntLdSMBaG	2	13		11	0	2010	9	20	2		24	2		1	43	6		0	0	100	0		0		4	4	4	5	4	5	5	4	5	5	5	5	4	4	4	4	4	4	4	3	4	3	4
2019-09-27 13:04:58	2019-09-27 13:12:14	R_2WGxpqsmeoDSzWt	1	7		4	1	2003	16	20	1		36	2		2	43	6		33	33	34	0		0		3	2	3	1	2	1	3	1	2	4	2	4	2	3	1	2	1	4	3	3	2	2	4
2019-09-27 19:11:59	2019-09-27 19:18:46	R_sG9hmq0GUhyVJuN	2	13		11	0	2017	2	7	1			3		2	43	6		40	10	50	0		0		3	3	2	2	2	3	4	3	4	4	4	3	2	3	4	3	2	3	2	2	1	1	2
2019-09-28 21:11:17	2019-09-28 21:18:55	R_PYiwPTRzZ8k8e9X	1	10		11	1	1998	21	21	1		36	3		1	44	6		50	40	10	0		0		3	4	4	3	2	4	4	2	4	4	4	4	4	2	2	5	4	4	3	5	4	4	5
2019-09-25 07:16:39	2019-09-25 07:21:34	R_33dLqbSrcjx4u1L	2	13		8	1	2010	9	22	1		40	5		1	44	6		25	50	0	25		0		4	5	4	3	4	4	4	4	4	5	5	5	5	4	4	4	3	3	3	4	4	3	4
2019-10-04 07:18:47	2019-10-04 07:26:20	R_sdmIPIUxZRdr2WR	2	12		11	0	1996	23	22	1		24	2		1	45	6		75	20	5	0		0		4	5	4	4	3	2	5	4	4	5	5	4	4	4	4	4	4	4	4	4	4	4	4
2019-09-29 07:29:36	2019-09-29 07:38:48	R_z2mytN3vAbnrcqJ	2	12		4	1	1998	21	23	2		28	2		1	46	6		40	0	10	10		40	nursery	5	4	5	5	4	4	5	4	5	5	5	5	5	5	5	5	5	5	4	5	4	4	4
2019-09-25 09:37:11	2019-09-25 09:42:13	R_2aaGhhPRdCTMtFD	1	5		11	1	2004	15	15	4		48	3		1	46	6		100	0	0	0		0		1	2	2	2	2	2	2	2	2	2	2	2	2	2	2	2	4	4	4	4	4	4	4
2019-09-27 10:14:00	2019-09-27 10:18:55	R_3Kr8gKzBUHcm9k2	1	8		4	1	2007	12	20	1		48	2		2	46	6		25	0	75	0		0		5	5	5	4	5	4	4	3	4	4	4	4	5	5	5	5	2	2	2	4	2	2	4
2019-09-26 13:52:09	2019-09-26 13:56:31	R_qXvQ9WVNyAE63v3	2	12		7	1	2012	7	23	1		50	1		1	47	6		0	0	0	100		0		4	4	5	5	4	1	4	4	4	5	5	5	5	5	5	5	5	5	5	5	4	4	5
2019-10-09 14:34:41	2019-10-09 14:44:58	R_afReJkmL43EJlbH	1	1		1	0	2004	15	15	1		36	2		1	47	6		0	100	0	0		0		3	3	3	3	3	3	3	3	3
2019-09-23 23:21:58	2019-09-23 23:30:34	R_3fYQ60sqp0pCHK9	1	10		11	0	2004	15	15	1		32	3		1	47	6		20	30	50	0		0		3	5	3	3	4	4	5	4	4	5	4	4	4	4	5	3	3	3	2	3	4	2	4
2019-09-24 10:05:31	2019-09-24 10:22:20	R_1Qc4jmhbcNbP53P	1	3		1	0	2003	16	16	1		37	1		1	48	6		50	50	0	0		0		5	5	5	5	5	4	3	3	3	4	4	4	3	3	3	3	3	3	3	3	3	3	3
2019-10-03 12:46:10	2019-10-03 12:57:06	R_2Ceb9u97OOAb37Y	1	2		11	1	2013	6	6	1		36	2		1	48	6		30	30	40	0		0		3	3	3	4	4	3	4	3	4	4	4	4	2	3	4	5	4	4	3	3	4	4	2
2019-09-30 17:48:39	2019-09-30 17:57:13	R_1hJWAKwKAtklu8F	2	12		1	0	1999	20	20	2		24	2		1	48	6		100	0	0	0		0		3	5	4	2	5	2	5	3	5	4	4	4	5	5	5	5	5	5	5	4	4	4	4
2019-09-25 06:40:37	2019-09-25 06:48:10	R_23UEiZHi7SuptuR	1	5		1	0	2010	9	9	1		36	3		1	48	6		100	0	0	0		0		3	3	4	4	3	4	2	2	4	2		2	2	4	4	4	4	4	4	4	4	4	4
2019-09-25 07:36:17	2019-09-25 07:41:08	R_UPC2ssr2NFDqW77	2	13		11	0	2010	9	27	2		24	2		1	49	6		10	10	80	0		0		2	3	4	4	5	4	5	5	4	3	3	4	4	4	4	4	4	4	3	4	2	4	4
2019-09-30 10:48:51	2019-09-30 10:53:32	R_1NtDEJUJnqlqzq0	2	14		11	0	2015	4	26	4		24	2		1	49	6		0	10	90	0		0		4	4	4	4	4	4	4	4	4	5	5	5	4	4	4	4	4	4	4	4	4	4	4
2019-09-24 04:15:17	2019-09-24 04:31:27	R_3I0OioLugpIX1oU	1	6		11	1	2017	2	21	1		36	3		1	49	6		100	0	0	0		0		3	4	4	4	3	2	4	3	4	4	4	5	2	2	4	4	4	4	2	4	3	3	4
2019-10-03 09:21:01	2019-10-03 09:25:15	R_3RegnXVxxAzfO43	1	4		11	0	2002	17	17	4		12	5		1	49	6		0	0	100	0		0		5	5	5	5	5	5	3	2	4	4	4	3	2	3	2	3	3	3	3	4	4	4	4
2019-09-23 20:46:59	2019-09-23 20:52:32	R_1Cs6KRIIFfK52iu	1	8		4	1	1991	28	28	2		24	3		1	50	6		50	40	10	0		0		3	3	4	3	3	3	3	2	3	4	2	4	4	4	4	3	2	4	4	4	4	3	4
2019-09-26 12:24:26	2019-09-26 12:32:27	R_8cE2Gro6zNLqKkh	1	3		1	0	2019	0	0	2		36	2		1	51	4		100	0	0	0		0		5	3	5	3	3	3	5	5	5	5	5	5	1	1	1	1	1	1	1	3	3	3	3
2019-09-24 09:27:12	2019-09-24 09:31:31	R_2aOFC1LcxlS2XkE	1	3		7	1	1991	28	28	1		40	1		1	51	6		100	0	0	0		0		3	4	3	4	3	2	4	3	5	4	4	5	4	4	4	2	4	4	4	4	4	4	4
2019-09-25 11:06:28	2019-09-25 11:12:48	R_YWhP5YUK2Zka425	1	8		11	0	2003	16	13	1		36	2		1	51	6		30	45	25	0		0		2	2	4	3	2	4	1	1	1	3	3	4
2019-10-08 07:51:57	2019-10-08 07:57:18	R_1KqmdvmxY2SUubZ	1	4		11	0	2018	1	14	2		25	2		1	51	6		70	20	10	0		0		3	3	3	4	3	5	4	4	4	4	5	4	4	4	4	4	4	4	4	4	4	4	4
2019-09-24 09:47:21	2019-09-24 09:52:35	R_1rDIAKfIi4JZ7Tr	1	10		7	1	2004	15	15	1		60	1		1	54	6		0	0	0	100		0		4	4	5	4	4	4	3	2	4	5	5	5	4	4	3	3	4	4	4	5	5	4	5
2019-09-24 11:50:38	2019-09-24 12:04:39	R_zVlWmzqMlLbYVKF	1	4		1	0	2018	1	20	1		36	2		1	54	6		97	0	3	0		0		4	4	5	3	4	4	5	5	5	4	3	4	1	1	1	1	1	1	1	4	4	4	5
2019-10-13 18:44:31	2019-10-13 18:56:31	R_OPi1ZY6MfaKromB	2	12		11	0	2010	9	32	1		24	2		1	54	6		90	0	10	0		0		4	4	4	4	3	4	4	4	4	4	4	4	4	4	4	4	4	4	4	4	3	3	4
2019-09-27 09:53:52	2019-09-27 09:58:37	R_Y5ZG4d0yNbMHy1j	2	13		8	0	2010	9	32	1		37	5		1	54	6		90	10	0	0		0		5	5	5	5	5	5	5	5	5	5	5	5	5	2	4	2	4	3	3	4	3	3	4
2019-09-26 20:28:27	2019-09-26 20:35:03	R_1jJp23EgTWsXTqP	1	6		11	0	2019	0	1	1		36	3		1	55	6		70	5	25	0		0		3	4	4	4	4	5	4	3	4	4	4	4	2	2	2	2	4	3	3	4	3	4	4
2019-10-05 02:12:03	2019-10-05 02:18:51	R_9twmg8w498N9xAt	1	8		11		2009	10	25	1		36	3		1	55	6		80	0	20	0		0		2	4	4	3	4	4	4	4	4	4	4	2	2	3	3	3	2	1	1	2	1	1	2
2019-09-29 20:29:18	2019-09-29 20:39:54	R_2X6zXMuE1EH6dqN	1	4		1	0	2009	10	13	2		25	3		1	55	6		10	0	90	0		0		4	4	5	4	4	4	5	3	5	4	4	4	2	3	3	3	3	3	4	4	3	3	4
2019-09-23 18:04:18	2019-09-23 18:12:08	R_2f2P6pszm2pnK6N	1	4		11	1	1988	31	34	1		40	1		1	56	6		10	0	0	90		0		3	4	3	4	3	3				5	5	5	3	4	2	4	2	3	3	5	4	4	4
2019-10-02 18:50:17	2019-10-02 18:54:51	R_3qVGWAB1bPbRct8	2	14		4	1	1998	21	32	1		36	2		1	56	6		0	80	20	0		0		5	5	5	4	5	3	4	4	5	4	4	2	5	5	5	5	5	5	5	4	2	2	4
2019-10-04 11:18:48	2019-10-04 11:39:37	R_OEcdWywj6yLWtJD	1	2		11	0	2019	0	17	1		40	2		1	56	6		15	0	85	0		0		2	3	2	3	2	4	2	3	3	4	3	4	2	2	2	3	2	3	2	3	2	2	3
2019-09-25 15:07:19	2019-09-25 15:15:49	R_1jljOTmXQWA0KMB	1	2		11	1	1987	32	34	1		36	2		1	56	6		75	0	25	0		0		2	3	3	4	4	3	4	3	4	4	4	4	4	4	4	3	3	3	3	3	3	3	3
2019-09-28 02:17:34	2019-09-28 02:34:26	R_BEZOn8HeWMmEKFr	1	4		1	0	2003	16	17	1		36	3		2	56	6		50	0	50	0		0		2	2	2	2	2	3	3	2	3	3	3	3	3	3	3	3	2	3	3	2	2	2	2
2019-09-24 07:20:55	2019-09-24 07:40:39	R_2tKhjqKMabBKCdm	1	8		7	1	1984	35	37	1		55	1		1	57	6		0	0	0	90		10	lap top in meetings	4	4	4	5	4	4	5	4	4	5	4	4	5	5	1	1	2	2	2	5	5	5	5
2019-10-10 18:43:42	2019-10-10 18:52:14	R_3kH3FHg3FVbidE6	1	3		11	0	1976	43	40	1		36	2		1	57	6		100	0	0	0		0		2	4	3	4	3	4	2	2	2	5	5	5	4	4	4	3	4	4	2	4	4	4	4
2019-09-24 06:43:41	2019-09-24 06:58:28	R_3e8mrHSPxrEugTo	1	3		11	0	1981	38	35	2		24	3		1	57	6		90	0	10	0		0		3	4	4	3	3	4	3	4	3	4	4	4	4	4	4	4	4	4	4	5	4	4	4
2019-10-09 22:42:40	2019-10-09 22:52:25	R_1QscbKmVNHPUyN1	1	5		11	1	1995	24	35	1		36	3		1	58	6		100	0	0	0		0		3	3	3	2	2	3	2	2	2	2	3	2	1	1	1	1	1	2	2	2	1	2	2
2019-09-23 19:22:37	2019-09-23 19:31:39	R_3FRNEPOAWvlcuIr	2	13		11	0	2013	6	36	1		36	3		1	58	6		5	70	25	0		0		4	4	5	3	5	5	5	5	4	5	5	5	5	5	4	4	4	3	3	4	3	4	4
2019-09-29 00:23:54	2019-09-29 00:58:43	R_2YrdsFhwlSucP9j	1	8		11	1	1998	21	35	2		24	3		1	58	6		45	35	20	0		0		3	2	4	3	2	2	3	2	1	4	3	4	4	3	2	3	3	2	2	4	3	3	4
2019-09-25 12:23:33	2019-09-25 12:30:31	R_2EsK05Aszm1cR9y	2	13		8	0	2010	9	37	1		36	5		1	58	6		70	10	0	20		0		3	4	2	3	5	5	5	5	5	5	5	5	5	5	5	5	5	4	4	3	3	3	3
2019-09-26 15:06:21	2019-09-26 15:18:27	R_1rPVjTCeJIeucCP	1	5	IV Team	11	0	2012	7	20	1		30	4		1	59	6		70	0	0	30		0	Hall	4	4	4	2	4	2	4	3	3	1	4	2	2	1	1	1	1	1	1	2	3	2	5
2019-10-04 12:04:47	2019-10-04 12:09:52	R_2dA6lpWtxozXKhv	1	4		11	0	2018	1	5	1		37	2		1	59	6		75	0	25	0		0		4	5	4	5	3	4	5	5	5	5	5	4	5	5	5	5	5	5	5	5	4	4	5
2019-10-04 23:18:41	2019-10-04 23:24:37	R_1jx4O1TPolO4Lz0	1	8		11	0	1974	45	45	1		40	3		1	59	6		25	50	25	0		0		2	3	3	3	2	2	2	2	3	2	2	1	2	3	2	3	2	2	1	2	1	2	2
2019-10-11 23:09:07	2019-10-11 23:15:30	R_2cpFp49xEP3ANGv	1	8		11	0	1974	45	45	1		40	3		1	59	6		25	50	25	0		0		2	3	3	4	3	3	3	2	3	2	2	2	3	3	3	3	3	2	2	3	2	3	3
2019-10-02 06:44:21	2019-10-02 06:49:26	R_3rOICoCFR15OOJN	1	7		11	0	1981	38	38	2		24	3		1	59	6		90	0	10	0		0		4	4	4	3	3	3	4	4	4	5	5	5
2019-10-10 14:36:15	2019-10-10 14:57:21	R_bElZX1NJwZcnZex	1	9		4	1	1980	39	39	1		36	2		1	60	6		40	40	20	0		0		2	2	3	2	2	2	2	2	2	4	3	4	2	2	4	2	2	2	2	3	3	3	2
2019-10-01 09:49:02	2019-10-01 09:56:53	R_UopXCX5ObPbQOSl	2	12		11	0	1980	39	39	1		36	2		1	60	6		99	1	0	0		0		4	5	5	4	4	5	5	5	4	5	5	5	5	5	5	5	5	5	5	4	4	4	4
2019-10-07 12:03:49	2019-10-07 12:14:13	R_3lG0GcyysvVNf9F	2	12		4	1	1981	38	38	2		24	2		1	60	6		50	0	10	40		0		5	5	5	5	4	3	5	4	5	5	5	5	5	5	5	5	5	5	5	4	4	4	5
2019-09-26 03:23:54	2019-09-26 03:31:57	R_2abGbqYqljvGrzz	1	2		11	0	1987	32	31	2		24	3		1	60	6		85	0	15	0		0		3	4	3	3	3	3	3	3	3	5	5	5	4	5	5	5	5	5	5	5	4	5	5
2019-10-10 10:47:32	2019-10-10 10:54:13	R_1n8UfPJs3x2NJtj	1	1		1	0	2015	4	5	1		36	2		1	61	6		100	0	0	0		0		4	4	5	5	4	5	5	5	5	5	5	5	4	4	4	4	4	3	3	4	3	3	3
2019-10-01 10:30:34	2019-10-01 10:39:48	R_BVdziM7Hs3rdzLb	1	1		1	0	2015	4	5	1		36	2		1	61	6		100	0	0	0		0		5	4	5	4	3	4	4	4	4	5	5	5	4	4	4	4	3	4	3	4	4	4	4
2019-10-09 23:03:57	2019-10-09 23:26:24	R_2CiV67f3GbJ599p	1	7		11	0	1987	32	32	2		24	3		1	61	6		80	0	20	0		0		3	3	4	3	3	4	3	3	3	4	4	3	2	3	2	3	2	3	3	3	3	3	4
2019-09-27 17:54:50	2019-09-27 18:19:29	R_DJgH9ynuXQMGfhn	1	6		5	0	2008	11	12	1		36	2		1	62	6		100	0	0	0		0		4	2	5	5	2	4	4	1	3	5	5	5	2	4	2	4	4	4	2	4	2	4	2
2019-09-24 09:12:23	2019-09-24 09:17:34	R_R5cZquSjc8HweZP	1	8		11	1	1987	32	34	1		36	2		1	62	6		0	80	20	0		0		3	3	4	1	3	3	3	2	3	4	4	4	2	2	1	1	2	1	1	4	4	4	4
2019-10-10 15:16:57	2019-10-10 15:27:51	R_b8VFCVIFK2klgjL	1	10		11	0	1978	41	41	1		36	1		1	63	6		50	10	0	40		0		3	4	4	3	3	4	4	3	3	4	4	4	5	5	5	5	5	5	5	4	4	4	4
2019-09-30 14:04:39	2019-09-30 14:14:00	R_03dHUlon8Cicvux	2	12		11	0	1977	42	42	2		28	1		1	63	6		0	0	2	98		0		4	4	5	3	4	1	4	5	4	4	4	5	4	5	4	4	3	3	4	4	3	3	5
2019-09-25 10:04:35	2019-09-25 10:11:48	R_tQKftGU1AJHLAfn	2	13		8	0	2010	9	40	1		36	2		1	63	6		25	50	0	25		0		3	4	4	4	3	4	4	4	4	4	4	4	4	3	3	3	3	2	2	3	2	3	3
2019-10-01 15:45:15	2019-10-01 15:51:00	R_1in75r5Bmer9T19	2	12		11		1977	42	42	1		36	2		1	63	6		80	0	20	0		0		3	4	4	3	4	3	4	5	5	5	5	5	5	5	5	5	4	5	4	5	4	4	5
2019-10-09 22:19:55	2019-10-09 22:29:49	R_2zOPrRKz9pga40W	2	13		1	0	2000	19	19	1		40	3		1	63	6		50	50	0	0		0		4	4	4	2	4	4	4	4	4	5	5	4	4	2	1	4	1	2	2	2	2	2	2
2019-09-28 21:05:19	2019-09-28 21:10:22	R_33fOJbPgBIw2eHL	2	12		11		2010	9	37	2		24	3		1	63	6		99	1	0	0		0		2	3	3	2	2	2	2	2	2	4	4	4	2	3	2	4	2	2	2	4	2	2	4
2019-09-24 08:37:52	2019-09-24 08:42:06	R_9XlLKBqA7P6lF6N	2	13		11	0	2013	6	40	2		28	2		1	64	6		5	5	60	30		0		4	5	4	3	4	4	5	4	4	4	4	4	2	4	4	5	4	4	5	5	5	5	5
2019-10-11 15:28:00	2019-10-11 15:37:11	R_UaJlM6PzD65lCUh	1	3		11	1	1976	43	44	1		40	2		1	65	6		25	0	75	0		0		2	3	3	4	2	3	4	3	4	5	5	4	3	3	2	4	4	4	4	4	3	4	3
2019-09-25 12:51:34	2019-09-25 12:58:39	R_2vdhC12ZJwkeAPw	1	3		11	1	1976	43	44	1		40	2		1	65	6		25	0	75	0		0		4	4	5	3	2	2	4	2	4	5	5	5	2	2	2	4	4	4	4	4	4	4	4
2019-09-30 07:31:50	2019-09-30 07:45:56	R_3MQ0RORvBU2gIjh	2	11		11	0	1986	33	45	1		38	2		1	65	6		0	60	40	0		0		3	4	3	3	3	3	2	2	2	4	4	4	4	3	4	2	3	3	2	3	3	2	3
2019-10-10 07:27:13	2019-10-10 07:39:50	R_3MJQt5S7jGFZTzE	2	11		11	0	1986	33	45	1		38	2		1	65	6		0	60	40	0		0		4	4	4	2	2	3	3	2	2	5	5	4	3	4	2	4	2	3	3	4	2	2	5
2019-09-26 14:50:39	2019-09-26 15:08:32	R_10OA0ESAXALbAns	2	11	High Risk	11	0	1986	33	45	1		38	2		1	65	6		0	50	50	0		0		2	3	3	2	2	3	2	3	2	4	4	4	4	3	4	2	2	3	2	4	3	2	3
2019-09-24 07:59:11	2019-09-24 08:05:45	R_0kaTbpsyWFLvKCt	2	13		7	1	2009	10	42	1		50	5		1	65	6		0	0	0	100		0		4	5	5	5	5	5	5	4	4	5	5	5	4	4	4	3	4	4	4	5	5	5	5
2019-09-24 19:05:30	2019-09-24 19:12:35	R_3OrkiZxIlqAlnWd	2	13		11	0	2017	2	38	2		20	3		1	68	6		10	10	75	5		0		4	3	4	4	3	3	2	2	3	2	5	2	5	5	5	5	5	5	5	5	5	2	4
2019-09-24 02:35:59	2019-09-24 03:00:47	R_3HvK7SCo2y7hWU2	1	10		1	0	2018	1	1	1		36	3		1	27	6		50	50	0	0		0		3	3	3	3	3	3	3	3	3	4	4	4	2	2	4	4	4	4	4
2019-09-25 07:36:40	2019-09-25 07:42:34	R_6VWul062Xdfuybf	1	7		11	0	2007	12	12	1		40	2						90	1	9	0		0		2	3	3	3	4	4	3	3	3	4	4	3	3	4	4	4	4	4	4	3	3	3	3
2019-09-29 08:43:59	2019-09-29 08:48:35	R_At9ZiueSMzOIR4R	2	13		11	0	2013	6	6	1		36	2						20	40	40	0		0		2	4	3	4	5	4	4	3	4	5	5	5	2	4	4	4	3	4	3	4	3	4	4
2019-10-09 16:45:14	2019-10-09 16:51:13	R_125MmRIvvvfbAXq	1	6		11	0	2019	0	1	1		36	3						90	5	5	0		0		2	3	4	3	4	3	3	2	3	4	4	3	2	3	2	3	3	3	3	2	3	3	3
2019-10-12 01:10:08	2019-10-12 01:15:55	R_1iqWy3cIjKVt25f	1	9		11	0	2014	5	5	1		36	3						30	0	70	0		0		4	3	3	4	3	2	3	3	3	4	4	4	3	4	4	4	4	4	4	4	4	4	4
2019-09-24 21:30:36	2019-09-24 21:36:14	R_2zqI9l2cOcEvT6R	1	10		11		2015	4	11	2		24	3		1				25	25	50	0		0		4	4	5	2	4	2	5	2	4	5	4	4	5	5	4	5	5	4	4	4	2	3	4
2019-09-27 00:03:39	2019-09-27 00:13:48	R_3nfmewBadH0vI8i	2	13		11	0	2018	1	6	2		24	3		1				5	0	95	0		0		2	4	2	3	5	4	5	3	4	4	4	4	4	4	4	4	3	3	3	4	2	3	4
2019-09-27 16:26:27	2019-09-27 16:38:44	R_3lyO8in2ULFgYtO	1	3		11	0	2018	1	1	1		36	2		1		4		100	0	0	0		0		1	2	2	3	2	1	2	2	3	2	2	2	1	3	3	2	2	3	2	4	4	4	4
2019-09-24 16:34:59	2019-09-24 17:04:18	R_2DZbvRxQQUqRp9F	1	10		11	0	2014	5	10	1			2				6		75	10	15	0		0		3	4	3	3	4	3	5	3	4	4	4	4	5	5	5	4	4	4	4	3	3	4	4
2019-10-09 14:28:22	2019-10-09 14:46:05	R_1ohfZjf9Z4sBXWZ	1	6		1	0	2012	7	23	1		36	2		1		6		50	0	50	0		0		5	3	5	2	4	2	1	1	3	4	2	1	2	3	2	3	1	2	2	3	3	4	4
2019-09-24 12:56:35	2019-09-24 13:16:00	R_ehBVWqpMQqqSohP	1	6		1	0	2012	7	23	1		36	2		1		6		100	0	0	0		0		5	3	4	4	3	5	4	1	4	4	2	3	3	3	3	3	3	3	3	4	4	4	3
2019-09-29 19:08:50	2019-09-29 19:14:52	R_2rIw1vidQvAOyZJ	1	4		4	1	1990	29	29	1		36	2		1		6		100	0	0	0		0		3	4	3	2	2	2	3	2	3	5	2	4	1	1	1	2	1	4	4	4	4	4	3
2019-09-26 17:12:03	2019-09-26 17:17:23	R_2aIxHeUzWTUdOXT	1	2		11	0	2010	9	12	1		39	2		1		6		95	0	5	0		0		2	3	3	3	3	2	2	2	2	4	4	4	3	3	4	4	3	4	4	4	3	3	4
2019-10-03 12:23:45	2019-10-03 12:32:32	R_2TC8ZV7G1i8iJXn	1	8		11	0	2015	4	11	1		36	2		1		6		50	0	50	0		0		2	2	2	2	2	2	3	2	2	2	2	2	2	2	1	2	1	1	1	2	2	2	2
2019-09-26 14:26:55	2019-09-26 14:31:48	R_2OUwIL4dWYoUtfa	2	13		11	0				1			2		1		6		10	60	30	0		0		4	5	5	5	5	5	5	5	5	5	5	5	5	5	5	5	4	5	5
2019-10-08 12:57:14	2019-10-08 13:49:21	R_26i5Hx8q2TQwogv	1	1		1	0	2007	12	12	2			2		1		6		99	0	1	0		0		5	5	5	5	4	4	4	4	3	4	4	4
2019-09-26 07:12:26	2019-09-26 07:18:27	R_2waxOJccsAUBeWr	1	6		1	0	2017	2	3	2		24	2		1		6		50	50	0	0		0		2	2	3	3	3	3	3	3	3	4	4	4	4	4	4	4	4	4	4	4	4	4	4
2019-10-05 15:28:51	2019-10-05 17:29:25	R_2ZTQevE3mqeaTci	1	8		11	0	2012	7	7	2		24	2		1		6		45	20	35	0		0		3	4	3	4	3	4	3	3	3	4	4	4	3	4	3	4	4	4	4	4	2	3	4
2019-09-24 19:00:14	2019-09-24 19:04:51	R_VPQSF1E96GTTQxr	1	8		11	0	2016	3	3	2		24	2		1		6		75	15	10	0		0		4	4	4	3	3	4	5	4	4	4	3	2	4	4	2	4	2	2	2	2	1	4	4
2019-09-23 22:41:36	2019-09-23 22:49:05	R_3PoTG7UD7Vs9QUu	1	3		4	1	2014	5	5	1		36	3		1		6		100	0	0	0		0		4	3	4	4	3	3	5	3	3	4	3	4	2	4	3	4	3	4	4	4	4	3	4
2019-10-12 21:44:24	2019-10-12 22:04:20	R_0krTtPPh2XSbEJP	1	1		11	1	1984	35	35	1		36	3		1		6		90	5	5	0		0		3	4	3	3	2	3	2	2	3	5	3	4	4	4	2	3	3	4	2	4	4	4	3
2019-09-25 23:44:26	2019-09-25 23:50:29	R_1NttiRzr9eUeKRt	1	8		11	0	1997	22	22	1		36	3		1		6		50	0	50	0		0		4	4	5	4	2	2	4	2	3	3	3	3	3	4	3	4	3	3	3	4	4	4	4
2019-09-30 23:02:44	2019-09-30 23:08:16	R_1hYxDbJe0nkXoRd	2	13		11	0	2013	6	12	1		30	3		1		6		0	50	50	0		0		3	4	4	4	5	5	5	4	4	4	4	3	4	5	5	5	4	4	4	3	2	3	5
2019-09-25 00:34:22	2019-09-25 00:43:42	R_29jse4LSYWyLJx4	1	2		11	0	1981	38	38	2		24	3		1		6		80	0	20	0		0		3	4	3	5	2	4	5	3	4	2	2	2	4	4	4	3	4	4	4	4	2	2	4
2019-10-09 14:11:56	2019-10-09 14:16:36	R_2zNk6hfCUxbQg5Q	2	12		11	0	2014	5	8	4		13	5		1		6		80	10	10	0		0		5	5	5	5	5	5	5	5	5	5	5	5	5	5	5	5	5	5	5	5	5	5	5
2019-09-30 08:11:28	2019-09-30 08:24:52	R_ONcLXBRxf0O8JPP	1	6		11	0	2015	4	8	1			2		1		7		90	0	10	0		0		2	2	3	2	3	4	3	1	3	4	4	4	1	1	1	1	2	3	3	4	4	2	5
[truncated: 22 more columns]

## Sheet: Variables
Variable	Label	Format Description	Format Code
survey_start	Survey start date and time stamp	Date and time
survey_end	Survey end date and time stamp	Date and time
survey_id	Respondent ID	Text
hosp	Hospital site	1=Methodist Main Campus (NMH) 2=Methodist Womens Hospital (MWH)	hospf
unit	Unit	See format list	unitf
unit_txt	Unit: other (text)	Text
role	Job role	See format list	rolef
supervise	Supervise others	0=No 1=Yes	yesnof
year_org	Year started at organization	Number (year)
yrsorg	Number of years at organization	Number	yearsf
yrsexp	Number of years hospital experience	Number	yearsf
postype	Position type	See format list	postypef
postype_txt	Position type: other (text)	Text
hrswk	Average hours worked per week	Number	hrswkf
shift	Typical shift worked	See format list	shiftf
shift_txt	Typical shift worked: other (text)	Text
gender	Gender	1=Female 2=Male	genderf
age	Age	Number	agef
race	Race/Ethnicity	See format list	racef
race_txt	Race/Ethnicity: other (text)	Text
chart_decentral	Percentage charting in location: Decentralized work station	Number	perctimef
chart_centralarea	Percentage charting in location: Centralized work station, Core area work room	Number	perctimef
chart_patarea	Percentage charting in location: At patient bedside, OR, Procedure area	Number	perctimef
chart_office	Percentage charting in location: Office or desk	Number	perctimef
chart_otherarea	Percentage charting in location: Other	Number	perctimef
chart_otherarea_txt	Percentage charting in location: Other (text)	Text
care_know	Know what is happening with my coworkers during my shift	1='Not possible even with effort' to 5='Occurs naturally without effort'	effort5f
care_help	Get help as soon as I need it	1='Not possible even with effort' to 5='Occurs naturally without effort'	effort5f
care_interact	Frequently interact with my coworkers during my shift	1='Not possible even with effort' to 5='Occurs naturally without effort'	effort5f
care_move	Move throughout my unit in an efficient way	1='Not possible even with effort' to 5='Occurs naturally without effort'	effort5f
care_chart	Integrate charting into my normal workflow	1='Not possible even with effort' to 5='Occurs naturally without effort'	effort5f
care_monitor	Visually monitor patients without disturbing them	1='Not possible even with effort' to 5='Occurs naturally without effort'	effort5f
care_quality	Provide high quality care	1='Not possible even with effort' to 5='Occurs naturally without effort'	effort5f
care_time	Spend enough time with my patients	1='Not possible even with effort' to 5='Occurs naturally without effort'	effort5f
care_respond	Efficiently respond to patient needs	1='Not possible even with effort' to 5='Occurs naturally without effort'	effort5f
pce_sat_patexp	The overall patient experience	1=Very dissatisfied to 5=Very satisfied	SD5to3f
pce_sat_famexp	The overall family experience	1=Very dissatisfied to 5=Very satisfied	SD5to3f
pce_sat_workexp	My overall work experience	1=Very dissatisfied to 5=Very satisfied	SD5to3f
space_patfam	There is sufficient space for patients and families.	1=Strongly disagree to 5=Strongly agree	AD5to3f
space_job	I have sufficient space in my primary work area to perform my job functions.	1=Strongly disagree to 5=Strongly agree	AD5to3f
space_equip	There is sufficient space in my primary work area for supplies and equipment.	1=Strongly disagree to 5=Strongly agree	AD5to3f
space_collab	There is sufficient space for collaboration with colleagues.	1=Strongly disagree to 5=Strongly agree	AD5to3f
way_layout	The layout of the space makes it easy for staff to find what they need.	1=Strongly disagree to 5=Strongly agree	AD5to3f
way_locpat	The design of the space facilitates locating patients quickly.	1=Strongly disagree to 5=Strongly agree	AD5to3f
way_locstaff	The design of the space facilitates locating staff quickly.	1=Strongly disagree to 5=Strongly agree	AD5to3f
collab_exp_activities	I feel well-informed about the current activities in my department.	1=Strongly disagree to 5=Strongly agree	AD5to3f
collab_exp_future	I have a clear idea of future development steps of my department.	1=Strongly disagree to 5=Strongly agree	AD5to3f
collab_exp_changes	I am always informed in time for any new changes in my department.	1=Strongly disagree to 5=Strongly agree	AD5to3f
collab_exp_expertise	I have a clear picture of the expertise of people I am working with.	1=Strongly disagree to 5=Strongly agree	AD5to3f
collab_exp_learning	I am learning from my colleagues.	1=Strongly disagree to 5=Strongly agree	AD5to3f
collab_exp_info	I always have the information I need for my work.	1=Strongly disagree to 5=Strongly agree	AD5to3f
collab_exp_help	It is easy to get help from my colleagues for my work.	1=Strongly disagree to 5=Strongly agree	AD5to3f
collab_exp_trust	There is a strong line of trust between my colleagues and me.	1=Strongly disagree to 5=Strongly agree	AD5to3f
collab_exp_commit	I have a strong commitment to my department.	1=Strongly disagree to 5=Strongly agree	AD5to3f
collab_exp_easycomm	It is easy for me to communicate face-to-face with my colleagues.	1=Strongly disagree to 5=Strongly agree	AD5to3f
collab_exp_freqcomm	I exchange information/ideas frequently with my colleagues through face-to-face communication.	1=Strongly disagree to 5=Strongly agree	AD5to3f
collab_exp_value	Collaboration is highly valued in my department.	1=Strongly disagree to 5=Strongly agree	AD5to3f
collab_eff_coordinate	We work together in a well-coordinated fashion.	1=Strongly disagree to 5=Strongly agree	AD5to3f
collab_eff_understand	We have few misunderstandings about what we do.	1=Strongly disagree to 5=Strongly agree	AD5to3f
collab_eff_smooth	We accomplish tasks smoothly and efficiently.	1=Strongly disagree to 5=Strongly agree	AD5to3f
collab_eff_confusion	There is much confusion in the way we accomplish tasks.	1=Strongly disagree to 5=Strongly agree	AD5to3f
jobsat_enjoy	I enjoy working at the hospital	1=Strongly disagree to 5=Strongly agree	AD5to3f
jobsat_capable	My capabilities allow me to do my current job well at the hospital.	1=Strongly disagree to 5=Strongly agree	AD5to3f
jobsat_individual	My current job at the hospital gives me the opportunity to work on the job individually.	1=Strongly disagree to 5=Strongly agree	AD5to3f
jobsat_expertise	My job at the hospital allows me to exercise my expertise.	1=Strongly disagree to 5=Strongly agree	AD5to3f
jobsat_overalljob	Overall, I enjoy my job.	1=Strongly disagree to 5=Strongly agree	AD5to3f
jobsat_help	My coworkers at the hospital help one another.	1=Strongly disagree to 5=Strongly agree	AD5to3f
jobsat_getalong	My coworkers at the hospital get along well.	1=Strongly disagree to 5=Strongly agree	AD5to3f
jobsat_comm	My coworkers at the hospital have good communication.	1=Strongly disagree to 5=Strongly agree	AD5to3f
jobsat_care	My coworkers care about my opinions and feelings.	1=Strongly disagree to 5=Strongly agree	AD5to3f
jobsat_overallcoworkers	Overall, I like my coworkers at the hospital.	1=Strongly disagree to 5=Strongly agree	AD5to3f

## Sheet: Formats
Format	Response Coding
yesnof	0='No' 1='Yes';
hospf	1='Methodist Hospital - Main Campus (NMH) 2='Methodist Women's Hospital (MWH)';
unitf	1='4S - Acute Rehab' 2='5S - Short Stay' 3='6S - Oncology' 4='7S - Acute Care for Elders' 5='8S - Medical/Surgical' 6='9S - Cardiac' 7='6N - Progressive Care Unit' 8='7N - Critical Care Unit' 9='8N - Orthopedic / Neurology' 10='9N - Cardiac Critical Care' 11='4th floor - GYN/HROB - Overflow Mother Baby' 12='5th floor - Mother Baby' 13='NICU' 14='Labor & Delivery' 15='Other';
rolef	1='CNA - Certified Nursing Assistant' 2='CNO/CNE - Chief Nursing Officer/Executive' 3='CNS - Clinical Nurse Specialist' 4='Core/Charge Nurse' 5='CPA - Certified Patient Assistant' 6='LPN - Licensed Practical Nurse' 7='Manager/Director' 8='NP - Nurse Practitioner' 9='Nursing Student' 10='PCA - Patient Care Assistant' 11='RN - Registered Nurse' 12='Other';
yearsf	0-0.9='Less than one year' 1-4.9='1-4 years' 5-9.9='5-9 years' 10-19.9='10-19 years' 20-29.9='20-29 years' 30-high='30 years or more';
postypef	1='Full-time' 2='Part-time with benefits' 3='Contract' 4='Part-time/Per Diem' 5='Other';
hrswkf	0-8='0-8 hours' 9-16='9-16 hours' 17-24='17-24 hours' 25-32='25-32 hours' 33-40='33-40 hours' 41-50='41-50 hours' 51-high='51+ hours';
shiftf	1='Weekdays' 2='Day shifts' 3='Night shifts' 4='Evening shifts' 5='Rotating/varying shifts' 6='Other';
genderf	1='Female' 2='Male';
agef	0-17='<18' 18-24='18-24' 25-34='25-34' 35-44='35-44' 45-54='45-54' 55-64='55-64' 65-high='65+';
racef	0='Prefer not to answer' 1='American Indian / Alaska Native' 2='Asian' 3='Black / African American' 4='Hispanic / Latino' 5='Native Hawaiian / Other Pacific Island' 6='White / Caucasian' 7='Two or more races' 8='Other';
perctimef	0-24='Less than 25% of time' 25-49='25 to 49% of time' 50-74='50 to 74% of time' 75-100='At least 75% of time';
effort5f	1='Is not possible, even with much effort' 2='Requires much effort' 3='Requires moderate effort' 4='Requires little effort' 5='Occurs naturally without effort';
effort5to3f	1-2='Is not possible to Requires much effort' 3='Requires moderate effort' 4-5='Requires little effort to Occurs naturally';
SD5f	1='Very dissatisfied' 2='Somewhat dissatisfied' 3='Neither satisfied nor dissatisfied' 4='Somewhat satisfied' 5='Very satisfied';
SD5to3f	1-2='Somewhat to Very dissatisfied' 3='Neither satisfied nor dissatisfied' 4-5='Somewhat to Very satisfied';
AD5f	1='Strongly disagree' 2='Disagree' 3='Neither agree nor disagree' 4='Agree' 5='Strongly agree';
AD5to3f	1-2='Disagree to Strongly disagree' 3='Neither agree nor disagree' 4-5='Agree to Strongly agree';
